# Supplementary material for: Improved Metabolite Prediction Using Microbiome Data-Based Elastic Net Models
Source: Front Cell Infect Microbiol. 2021 Oct 25;11:734416. doi: 10.3389/fcimb.2021.734416 (PMC8573316; doi:10.3389/fcimb.2021.734416)
Supplement: Supplementary Table 1 — Overall prediction results, for all gene family data types, all three datasets, and both methods, in Spearman correlation and MSE. [file Table_1.xlsx]

## Sheet: ZOE2.0
BIOCHEMICAL	SUPER.PATHWAY	SUB.PATHWAY	COMP.ID	DNA_Train_spearman_cor	DNA_Train_P_cortest	DNA_Train_mse	DNA_Test_spearman_cor	DNA_Test_mse	DNA_Time_mins	DNA_Melonn_train_cor	DNA_Melonn_train_mse	DNA_Melonn_train_p_cortest	DNA_Melonn_test_cor	DNA_Melonn_test_mse	RNA_Train_spearman_cor	RNA_Train_P_cortest	RNA_Train_mse	RNA_Test_spearman_cor	RNA_Test_mse	RNA_Time_mins	RNA_Melonn_train_cor	RNA_Melonn_train_mse	RNA_Melonn_train_p_cortest	RNA_Melonn_test_cor	RNA_Melonn_test_mse	BOTH_Train_spearman_cor	BOTH_Train_P_cortest	BOTH_Train_mse	BOTH_Test_spearman_cor	BOTH_Test_mse	BOTH_Time_mins	BOTH_Melonn_train_cor	BOTH_Melonn_train_mse	BOTH_Melonn_train_p_cortest	BOTH_Melonn_test_cor	BOTH_Melonn_test_mse
margarate (17:0)	Lipid	Long Chain Saturated Fatty Acid	X1121	0.511992	0	5.12823e-08	0.302635	6.55069e-08	5.6	NA	NA	NA	NA	NA	NA	NA	6.62705e-08	NA	4.44773e-08	7.47	NA	NA	NA	NA	NA	0.393311	3.12225e-09	6.57776e-08	-0.0642807	4.45479e-08	6.53	NA	NA	NA	NA	NA
myristate (14:0)	Lipid	Long Chain Saturated Fatty Acid	X1365	0.711755	0	4.99402e-07	0.136739	2.21643e-06	5.94	NA	NA	NA	NA	NA	NA	NA	1.34682e-06	NA	4.94569e-07	8.86	NA	NA	NA	NA	NA	0.58921	0	1.16766e-06	-0.168596	5.57382e-07	6.39	NA	NA	NA	NA	NA
cadaverine	Amino Acid	Lysine Metabolism	X15308	0.444068	9.45305e-12	2.6784e-09	0.0807726	5.72073e-10	5.18	NA	NA	NA	NA	NA	NA	NA	2.49605e-09	NA	1.80256e-09	7.71	NA	NA	NA	NA	NA	0.39983	1.62894e-09	2.45787e-09	0.296804	1.77805e-09	5.19	NA	NA	NA	NA	NA
4-acetamidobutanoate	Amino Acid	Polyamine Metabolism	X1558	0.0534955	0.433784	5.01669e-09	-0.108016	3.11934e-09	7.94	NA	NA	NA	NA	NA	NA	NA	4.72505e-09	NA	4.16382e-09	9.05	NA	NA	NA	NA	NA	0.418248	2.35887e-10	4.67174e-09	-0.154319	4.18396e-09	7.54	NA	NA	NA	NA	NA
urate	Nucleotide	Purine Metabolism/ (Hypo)Xanthine/Inosine containing	X1604	0.379976	1.04284e-08	3.37334e-08	0.137048	2.55762e-08	5.4	NA	NA	NA	NA	NA	NA	NA	4.10043e-08	NA	8.55243e-09	7.8	NA	3.854e-08	NA	NA	7.63533e-09	0.33626	5.20678e-07	4.01588e-08	0.238343	8.14676e-09	6.64	NA	NA	NA	NA	NA
galactonate	Carbohydrate	Fructose/ Mannose and Galactose Metabolism	X27719	0.209313	0.00202169	1.88629e-07	0.0919413	1.12307e-07	6.52	NA	NA	NA	NA	NA	NA	NA	1.2604e-07	NA	3.07207e-07	8.42	NA	NA	NA	NA	NA	NA	NA	1.2604e-07	NA	3.07207e-07	7.16	NA	NA	NA	NA	NA
betaine	Amino Acid	Glycine/ Serine and Threonine Metabolism	X3141	0.443433	1.03144e-11	0.000635917	-0.0423609	0.000537875	5.36	NA	NA	NA	NA	NA	NA	NA	0.000745199	NA	0.000469384	8.27	0.149103	0.000740522	0.028833	0.162748	0.000474772	0.429087	6.95069e-11	0.000666416	0.36192	0.000431878	6.62	0.149103	0.000740522	0.028833	0.162748	0.000474772
dodecanedioate (C12)	Lipid	Fatty Acid/ Dicarboxylate	X32388	0.288048	1.85245e-05	4.90307e-10	0.108725	6.55542e-10	5.42	NA	NA	NA	NA	NA	NA	NA	4.66926e-10	NA	7.1099e-10	7.78	NA	NA	NA	NA	NA	0.344467	2.64433e-07	4.35744e-10	-0.021992	7.14901e-10	5.41	NA	NA	NA	NA	NA
2-linoleoylglycerol (18:2)	Lipid	Monoacylglycerol	X32506	0.330518	7.79686e-07	3.49424e-10	0.22504	2.89364e-10	6.16	NA	NA	NA	NA	NA	NA	NA	3.80709e-10	NA	1.91558e-10	8.57	NA	NA	NA	NA	NA	NA	NA	3.80709e-10	NA	1.91558e-10	7.57	NA	NA	NA	NA	NA
10-heptadecenoate (17:1n7)	Lipid	Long Chain Monounsaturated Fatty Acid	X33971	0.497655	0	5.24556e-09	0.117642	2.34831e-09	5.69	NA	NA	NA	NA	NA	NA	NA	4.13261e-09	NA	7.43379e-09	8.56	NA	NA	NA	NA	NA	0.227777	0.000788365	4.10012e-09	0.133899	7.39917e-09	6.55	NA	NA	NA	NA	NA
N-methylproline	Amino Acid	Urea cycle; Arginine and Proline Metabolism	X37431	NA	NA	4.17588e-09	NA	1.34023e-09	6.54	NA	NA	NA	NA	NA	NA	NA	4.13446e-09	NA	1.15344e-09	8.98	NA	NA	NA	NA	NA	0.338164	4.45675e-07	4.13219e-09	-0.0146312	1.15332e-09	6.47	NA	NA	NA	NA	NA
(16 or 17)-methylstearate (a19:0 or i19:0)	Lipid	Fatty Acid/ Branched	X38296	0.180831	0.00778764	5.047e-10	-0.157165	6.76649e-10	6.84	NA	NA	NA	NA	NA	NA	NA	6.79711e-10	NA	1.7663e-10	9.58	NA	NA	NA	NA	NA	0.337172	4.83373e-07	6.77568e-10	-0.1776	1.77244e-10	6.75	NA	NA	NA	NA	NA
12/ 13-DiHOME	Lipid	Fatty Acid/ Dihydroxy	X38395	0.423612	1.1751e-10	1.20249e-07	0.134271	1.45071e-08	6.27	NA	NA	NA	NA	NA	NA	NA	9.63655e-08	NA	9.03271e-08	7.96	NA	NA	NA	NA	NA	0.400357	1.5443e-09	9.5247e-08	0.0606148	9.11982e-08	6.61	NA	NA	NA	NA	NA
acesulfame	Xenobiotics	Food Component/Plant	X48569	0.422965	1.26423e-10	1.61543e-07	-0.227601	4.6165e-07	6.25	NA	NA	NA	NA	NA	NA	NA	2.30426e-07	NA	2.67607e-07	8.18	NA	NA	NA	NA	NA	0.463621	1.88029e-13	2.30263e-07	-0.0107402	2.67478e-07	7.12	NA	NA	NA	NA	NA
coumaroylquinate (1)	Xenobiotics	Food Component/Plant	X54926	0.363926	4.57466e-08	8.65456e-11	0.117642	2.63871e-09	5.35	NA	NA	NA	NA	NA	NA	NA	9.5062e-10	NA	8.61168e-11	8.65	NA	NA	NA	NA	NA	0.197375	0.0037154	9.50749e-10	0.165991	8.59832e-11	6.73	NA	NA	NA	NA	NA
hexadecadienoate (16:2n6)	Lipid	Long Chain Polyunsaturated Fatty Acid (n3 and n6)	X57652	0.22665	0.000814753	1.54255e-08	0.0358818	4.25549e-10	8.28	NA	NA	NA	NA	NA	NA	NA	8.54506e-09	NA	2.1187e-08	9.41	NA	NA	NA	NA	NA	0.367075	3.70641e-08	8.52401e-09	0.179915	2.12036e-08	6.28	NA	NA	NA	NA	NA
3-hydroxyadipate*	Lipid	Fatty Acid/ Dicarboxylate	X62069	0.26545	8.28722e-05	2.6869e-09	0.185641	4.32353e-09	6.08	NA	NA	NA	NA	NA	NA	NA	2.9871e-09	NA	3.38703e-09	8.27	NA	NA	NA	NA	NA	0.240937	0.000377719	2.98594e-09	0.101936	3.38671e-09	6.31	NA	NA	NA	NA	NA
ethyl alpha-glucopyranoside	Xenobiotics	Food Component/Plant	X63152	0.0828707	0.224949	1.53869e-08	-0.376897	5.51933e-09	6.88	NA	NA	NA	NA	NA	NA	NA	1.18041e-08	NA	1.63961e-08	8.17	NA	NA	NA	NA	NA	NA	NA	1.18041e-08	NA	1.63961e-08	6.58	NA	NA	NA	NA	NA
N-acetyl-glucosamine 1-phosphate	Carbohydrate	Aminosugar Metabolism	X15741	0.467582	0	1.054e-09	0.287394	3.33616e-09	5.14	NA	NA	NA	NA	NA	0.718797	0	7.45392e-10	0.583575	1.27909e-09	6.91	0.670813	7.42276e-10	0	0.568975	1.25818e-09	0.61012	0	9.53289e-10	0.546691	1.36431e-09	5.56	0.776821	5.47884e-10	0	0.591324	1.22181e-09
1-(1-enyl-palmitoyl)-2-oleoyl-GPC (P-16:0/18:1)*	Lipid	Plasmalogen	X52478	0.516926	0	4.99362e-09	0.49676	5.77453e-09	5.82	0.457153	5.22684e-09	1.49419e-12	0.243743	6.33305e-09	0.537684	0	5.89041e-09	0.549971	4.70648e-09	7.45	0.532067	5.70761e-09	0	0.527526	4.55931e-09	0.543491	0	5.79091e-09	0.556499	4.61469e-09	6.39	0.532326	5.79947e-09	0	0.547784	4.632e-09
trehalose	Carbohydrate	Disaccharides and Oligosaccharides	X15573	0.535125	0	2.52214e-05	0.343854	2.62893e-05	5.37	NA	NA	NA	NA	NA	0.613766	0	2.10255e-05	0.536208	2.19194e-05	6.51	0.601304	2.08132e-05	0	0.55846	2.13758e-05	0.627542	0	1.99977e-05	0.547077	2.15113e-05	6.01	0.600448	2.14843e-05	0	0.57277	2.17309e-05
acetylphosphate	Energy	Oxidative Phosphorylation	X15488	0.380865	9.58544e-09	7.49518e-08	0.163674	4.50582e-08	5.31	NA	NA	NA	NA	NA	0.649315	0	5.27033e-08	0.50746	4.64842e-08	6.57	0.554939	6.00514e-08	0	0.464789	4.7339e-08	0.651758	0	5.10612e-08	0.474564	4.76261e-08	5.61	0.542586	5.98926e-08	0	0.473117	4.69535e-08
5-aminovalerate	Amino Acid	Lysine Metabolism	X18319	0.552867	0	4.98785e-05	0.231396	2.58107e-05	5.13	0.454802	5.65697e-05	1.75394e-12	0.322165	2.85962e-05	0.570409	0	4.70871e-05	0.502444	3.27465e-05	6.9	0.733257	3.4969e-05	0	0.527301	3.21321e-05	0.595052	0	4.52255e-05	0.529648	3.23921e-05	5.86	0.827473	2.5241e-05	0	0.52267	3.10324e-05
2'-deoxyuridine	Nucleotide	Pyrimidine Metabolism/ Uracil containing	X1412	0.433688	2.56072e-11	5.05477e-09	0.511925	3.10323e-09	5.82	NA	NA	NA	NA	NA	0.582418	0	4.81089e-09	0.502251	3.59488e-09	7.08	0.520113	4.59448e-09	0	0.494919	3.48474e-09	0.512793	0	5.08585e-09	0.512026	3.63825e-09	6.48	0.500429	4.73035e-09	0	0.500225	3.526e-09
3-phenylpropionate (hydrocinnamate)	Xenobiotics	Benzoate Metabolism	X15749	0.562448	0	1.03586e-08	0.466	1.76064e-08	5.32	0.514173	1.00771e-08	0	0.472448	1.69364e-08	0.641683	0	8.8008e-09	0.497299	2.02863e-08	7.82	0.605204	7.1715e-09	0	0.537816	1.74041e-08	0.583535	0	9.46653e-09	0.533925	2.03137e-08	5.92	0.552658	7.84089e-09	0	0.436362	1.87454e-08
sedoheptulose-7-phosphate	Carbohydrate	Pentose Phosphate Pathway	X35649	0.394208	2.6232e-09	4.77355e-09	0.231673	2.53771e-09	4.94	NA	NA	NA	NA	NA	0.596935	0	3.37197e-09	0.482121	3.11821e-09	6.31	0.586485	3.31775e-09	0	0.472506	3.09739e-09	0.579308	0	3.43019e-09	0.498328	3.07306e-09	5.26	0.555594	3.55608e-09	0	0.469162	3.14578e-09
1-(1-enyl-palmitoyl)-GPE (P-16:0)*	Lipid	Lysoplasmalogen	X39270	0.366518	2.8604e-08	2.59744e-09	0.467839	1.61893e-09	5.27	NA	NA	NA	NA	NA	0.533576	0	2.28153e-09	0.471381	1.82521e-09	7.09	0.473905	2.38182e-09	0	0.372564	1.9301e-09	0.548514	0	2.23767e-09	0.449836	1.82074e-09	6.03	0.507937	2.37569e-09	0	0.374622	1.9298e-09
pyridoxal	Cofactors and Vitamins	Vitamin B6 Metabolism	X1651	0.537251	0	2.19367e-09	0.437276	2.88014e-09	5.13	0.459151	2.2891e-09	6.89624e-13	0.397075	3.18515e-09	0.584028	0	2.09509e-09	0.470223	3.33269e-09	7.53	0.568503	2.10345e-09	0	0.495434	3.33452e-09	0.579515	0	2.05464e-09	0.491575	3.1873e-09	5.43	0.574293	2.05357e-09	0	0.515017	3.27159e-09
N-alpha-acetylornithine	Amino Acid	Urea cycle; Arginine and Proline Metabolism	X32984	0.474971	0	1.25483e-07	0.508238	1.45127e-07	5.19	0.371447	1.22337e-07	1.80008e-08	0.371671	1.5223e-07	0.52321	0	1.06264e-07	0.469323	1.8303e-07	7	0.528443	1.02725e-07	0	0.419159	1.84846e-07	0.681148	0	8.4172e-08	0.522574	1.62252e-07	4.76	0.517084	1.05278e-07	0	0.464339	1.82941e-07
methionine sulfoxide	Amino Acid	Methionine/ Cysteine/ SAM and Taurine Metabolism	X18374	0.703508	0	1.79156e-07	0.48047	8.81231e-08	5.07	0.538002	2.05602e-07	0	0.491855	1.07682e-07	0.604278	0	1.98744e-07	0.467297	1.05293e-07	7.27	0.599481	1.93504e-07	0	0.412535	1.12963e-07	0.614491	0	1.99476e-07	0.446138	1.01279e-07	5.8	0.56605	2.14831e-07	0	0.45482	1.18186e-07
N-acetylmethionine sulfoxide	Amino Acid	Methionine/ Cysteine/ SAM and Taurine Metabolism	X45428	0.576548	0	3.67718e-08	0.561644	1.34053e-08	5.32	NA	NA	NA	NA	NA	0.663155	0	3.22185e-08	0.463342	1.22128e-08	6.83	NA	NA	NA	NA	NA	0.55405	0	3.68747e-08	0.466686	1.2775e-08	4.93	NA	NA	NA	NA	NA
maltose	Carbohydrate	Glycogen Metabolism	X15586	0.508815	0	4.79477e-05	0.255338	1.14631e-05	4.84	NA	NA	NA	NA	NA	0.632693	0	3.98721e-05	0.45527	1.21277e-05	6.79	0.622824	3.696e-05	0	0.452087	1.08179e-05	0.627673	0	3.97215e-05	0.462892	1.21313e-05	5.7	0.585685	3.90987e-05	0	0.439096	1.10969e-05
nicotinate	Cofactors and Vitamins	Nicotinate and Nicotinamide Metabolism	X1504	0.481203	6.42612e-14	2.77282e-05	0.508134	3.15955e-05	4.69	0.477975	2.76665e-05	0	0.588702	3.27088e-05	0.656857	0	2.2195e-05	0.455077	3.56079e-05	6.7	0.658782	2.09058e-05	0	0.445109	3.42969e-05	0.599873	0	2.40332e-05	0.504791	3.32811e-05	5.67	0.632883	2.19713e-05	0	0.483729	3.30634e-05
3-phosphoglycerate	Carbohydrate	Glycolysis/ Gluconeogenesis/ and Pyruvate Metabolism	X1414	0.524865	0	3.6216e-08	0.432402	4.63151e-08	5.18	0.57834	3.26538e-08	0	0.476243	4.15273e-08	0.566587	0	4.3457e-08	0.452344	2.56174e-08	7.86	0.557812	3.94247e-08	0	0.499839	2.21869e-08	0.547063	0	4.1642e-08	0.469516	2.49823e-08	4.87	0.604453	3.56077e-08	0	0.497106	2.10512e-08
phosphoenolpyruvate (PEP)	Carbohydrate	Glycolysis/ Gluconeogenesis/ and Pyruvate Metabolism	X597	0.655606	0	4.32886e-09	0.324417	3.90729e-09	5.42	0.631067	3.96408e-09	0	0.330803	3.5366e-09	0.497586	0	5.5704e-09	0.450479	3.27089e-09	6.86	0.494976	5.17528e-09	1.09117e-14	0.405428	2.95644e-09	0.682469	0	4.74079e-09	0.432311	3.13019e-09	4.9	0.569912	4.67694e-09	0	0.425654	2.82413e-09
inosine	Nucleotide	Purine Metabolism/ (Hypo)Xanthine/Inosine containing	X1123	0.50331	0	4.18318e-07	0.390164	2.12842e-07	5.05	NA	NA	NA	NA	NA	0.561996	0	3.95628e-07	0.448582	1.38284e-07	7.38	NA	4.32445e-07	NA	0.214257	1.51454e-07	0.574446	0	4.08555e-07	0.433018	1.44546e-07	5.89	NA	4.32445e-07	NA	0.214257	1.51454e-07
ribose	Carbohydrate	Pentose Metabolism	X1471	0.494821	0	2.23721e-07	0.504628	8.74619e-08	5.32	0.375707	2.34123e-07	1.55733e-08	0.587221	1.08632e-07	0.596944	0	2.00496e-07	0.447682	1.19461e-07	6.77	0.577996	1.92081e-07	0	0.461637	1.12936e-07	0.60901	0	2.02206e-07	0.514438	1.16607e-07	6.27	0.597398	1.88947e-07	0	0.52624	1.10304e-07
nicotinamide	Cofactors and Vitamins	Nicotinate and Nicotinamide Metabolism	X594	0.427606	5.16544e-11	1.78111e-08	0.371075	3.75677e-08	5.01	0.427606	1.72501e-08	5.16544e-11	0.371075	3.67624e-08	0.453986	2.36694e-12	2.41694e-08	0.447006	1.97521e-08	7.02	NA	NA	NA	NA	NA	0.493852	0	2.37074e-08	0.486398	1.97055e-08	5.78	NA	NA	NA	NA	NA
threonine	Amino Acid	Glycine/ Serine and Threonine Metabolism	X1284	0.462773	2.03417e-13	3.68108e-07	0.430982	4.46591e-07	4.83	0.354907	3.88899e-07	1.01496e-07	0.392941	4.78785e-07	0.566909	0	3.03752e-07	0.441636	4.10309e-07	6.32	0.57974	3.06054e-07	0	0.423371	4.14147e-07	0.535663	0	3.24948e-07	0.424207	4.17541e-07	4.95	0.550315	3.28981e-07	0	0.423693	4.22096e-07
2'-deoxyinosine	Nucleotide	Purine Metabolism/ (Hypo)Xanthine/Inosine containing	X15076	0.287366	1.94177e-05	1.28886e-09	0.420492	3.75426e-10	5.92	NA	NA	NA	NA	NA	0.521563	0	1.25207e-09	0.440993	3.42927e-10	7.69	NA	NA	NA	NA	NA	0.553215	0	1.21115e-09	0.451347	3.35741e-10	6.24	NA	NA	NA	NA	NA
nicotinic acid mononucleotide (NaMN)	Cofactors and Vitamins	Nicotinate and Nicotinamide Metabolism	X32461	0.393082	2.93341e-09	8.17186e-10	0.331359	7.89296e-10	5.21	NA	NA	NA	NA	NA	0.691107	0	6.88722e-10	0.42932	3.61668e-10	7.46	0.394442	8.98346e-10	2.79196e-09	0.218599	3.63287e-10	0.545767	0	8.18945e-10	0.370024	3.59564e-10	5.2	NA	9.06393e-10	NA	NA	3.65558e-10
N-acetylmuramate	Carbohydrate	Aminosugar Metabolism	X33421	0.456773	1.56726e-12	2.97897e-08	0.542624	1.01639e-08	5.06	NA	3.01574e-08	NA	NA	1.23413e-08	0.689361	0	2.39552e-08	0.425365	1.65405e-08	6.97	0.627612	2.30225e-08	0	0.431603	1.5972e-08	0.601934	0	2.63057e-08	0.482153	1.58477e-08	5.61	0.614784	2.43244e-08	0	0.464917	1.57418e-08
uracil	Nucleotide	Pyrimidine Metabolism/ Uracil containing	X605	0.466864	0	8.08115e-07	0.560502	3.98445e-07	5.21	0.437988	7.38971e-07	2.11197e-11	0.546063	4.39338e-07	0.540199	0	8.02811e-07	0.424625	4.99138e-07	6.55	0.627627	6.8129e-07	0	0.450961	4.60329e-07	0.561374	0	7.84364e-07	0.454595	4.78524e-07	6.16	0.60989	7.1212e-07	0	0.492057	4.61882e-07
xanthine	Nucleotide	Purine Metabolism/ (Hypo)Xanthine/Inosine containing	X3147	0.457681	9.77659e-13	1.49831e-07	0.483278	6.32536e-08	5.37	0.398851	1.44804e-07	1.64683e-09	0.33358	7.35371e-08	0.48871	0	1.45134e-07	0.423307	8.00271e-08	6.59	0.482545	1.4101e-07	0	0.3042	8.0155e-08	0.539161	0	1.42521e-07	0.529391	7.69108e-08	6.27	0.482299	1.41941e-07	0	0.285806	8.02552e-08
tryptophan	Amino Acid	Tryptophan Metabolism	X54	0.474292	0	1.36687e-08	0.39362	1.53377e-08	5.2	0.442257	1.40071e-08	1.20965e-11	0.366562	1.63401e-08	0.594121	0	1.02195e-08	0.419995	1.91364e-08	6.52	0.605797	1.01719e-08	0	0.378127	1.89982e-08	0.612209	0	1.00068e-08	0.430317	1.84261e-08	5.73	0.610284	1.01611e-08	0	0.369123	1.88752e-08
thymine	Nucleotide	Pyrimidine Metabolism/ Thymine containing	X604	0.444962	8.34697e-12	1.60896e-09	0.388344	7.97254e-10	5.16	NA	1.57992e-09	NA	NA	9.29583e-10	0.576604	0	1.53828e-09	0.408804	7.51778e-10	6.54	0.572514	1.43554e-09	0	0.412985	7.31641e-10	0.571163	0	1.58997e-09	0.408676	7.59192e-10	5.88	0.548265	1.50251e-09	0	0.401634	7.40862e-10
N-acetylaspartate (NAA)	Amino Acid	Alanine and Aspartate Metabolism	X22185	0.359801	6.60583e-08	7.96204e-08	0.524744	4.78956e-08	5.02	0.325976	8.07681e-08	9.70731e-07	0.408504	5.14756e-08	0.546396	0	5.67884e-08	0.408354	6.33101e-08	6.95	0.511162	6.43835e-08	0	0.386424	6.69859e-08	0.495529	0	6.3394e-08	0.3825	6.56912e-08	5.91	0.507245	6.65188e-08	0	0.388867	6.72701e-08
lysine	Amino Acid	Lysine Metabolism	X1301	0.338644	4.02619e-07	6.8695e-07	0.29162	7.20955e-07	5.48	0.308366	6.56582e-07	4.31603e-06	0.235036	7.2569e-07	0.517291	0	6.3823e-07	0.408226	5.96844e-07	6.89	0.427411	7.0441e-07	8.44173e-11	0.348672	6.2492e-07	0.561879	0	6.46838e-07	0.445591	5.90582e-07	5.87	0.403168	7.1741e-07	1.16012e-09	0.311917	6.32229e-07
phosphate	Energy	Oxidative Phosphorylation	X42109	0.351665	1.34377e-07	7.6907e-07	0.309299	6.19168e-07	4.98	NA	NA	NA	NA	NA	0.48582	0	7.02437e-07	0.405106	5.52611e-07	6.76	0.441	6.78266e-07	1.6095e-11	0.291498	5.80766e-07	0.541576	0	6.38067e-07	0.423821	5.3587e-07	5.84	0.428645	6.84168e-07	7.31778e-11	0.331854	5.73333e-07
O-acetylhomoserine	Amino Acid	Glycine/ Serine and Threonine Metabolism	X31539	0.451989	2.8768e-12	4.95215e-08	0.233648	3.1687e-08	5.34	NA	NA	NA	NA	NA	0.650226	0	3.77526e-08	0.40501	2.84176e-08	7.3	0.542689	4.25861e-08	0	0.347836	2.80511e-08	0.61875	0	3.8581e-08	0.382758	2.93348e-08	6.02	0.565992	4.01416e-08	0	0.395685	2.80616e-08
AMP	Nucleotide	Purine Metabolism/ Adenine containing	X32342	0.46742	0	1.95113e-08	0.292052	2.50758e-08	5.91	0.433189	1.94206e-08	3.83149e-11	0.280359	2.46236e-08	0.539168	0	1.71279e-08	0.404721	2.39385e-08	6.99	0.549105	1.70245e-08	0	0.409222	2.35019e-08	0.540395	0	1.7147e-08	0.417615	2.41593e-08	5.61	0.802037	8.7173e-09	0	0.488584	2.23127e-08
2'-deoxyguanosine	Nucleotide	Purine Metabolism/ Guanine containing	X1411	0.449222	4.47486e-12	2.55758e-10	0.43234	2.95835e-10	5.8	NA	NA	NA	NA	NA	0.485591	0	2.8395e-10	0.403627	2.76267e-10	7.9	0.344065	2.87682e-10	2.28621e-07	NA	2.79944e-10	0.609116	0	2.54966e-10	0.446845	2.54114e-10	5.58	0.442433	2.80888e-10	1.33235e-11	0.346807	2.76273e-10
uridine 5'-diphosphate (UDP)	Nucleotide	Pyrimidine Metabolism/ Uracil containing	X5345	0.610462	0	4.96521e-10	0.0738615	8.85779e-10	5.37	0.276475	6.04817e-10	3.78292e-05	0.106503	8.47247e-10	0.533391	0	6.86779e-10	0.398675	4.92646e-10	6.76	NA	7.11817e-10	NA	NA	5.03683e-10	0.502019	0	7.11297e-10	0.36057	5.08123e-10	6.4	NA	7.11817e-10	NA	NA	5.03683e-10
stachyose	Carbohydrate	Disaccharides and Oligosaccharides	X15960	0.438086	2.08589e-11	2.07496e-06	0.291127	2.09179e-06	5.29	NA	NA	NA	NA	NA	0.33847	4.34651e-07	2.09143e-06	0.395717	2.2752e-06	7.7	NA	NA	NA	NA	NA	0.420703	1.80052e-10	2.04868e-06	0.268474	2.26795e-06	6.36	NA	NA	NA	NA	NA
levulinate (4-oxovalerate)	Xenobiotics	Food Component/Plant	X22177	0.315419	2.53872e-06	8.11031e-07	0.0847526	1.18678e-06	5.39	NA	NA	NA	NA	NA	0.47235	0	8.61148e-07	0.395009	9.95986e-07	8.3	NA	NA	NA	NA	NA	0.505664	0	8.78261e-07	0.273619	1.01497e-06	6.45	NA	NA	NA	NA	NA
N-acetylglucosamine/N-acetylgalactosamine	Carbohydrate	Aminosugar Metabolism	X46539	0.462166	2.66669e-13	2.99779e-07	0.295384	1.11421e-07	5.25	0.371823	2.88627e-07	2.23204e-08	0.355944	1.16524e-07	0.511093	0	2.81409e-07	0.392469	1.5456e-07	7.21	0.518722	2.57791e-07	0	0.43096	1.49476e-07	0.505302	0	2.81018e-07	0.407197	1.54136e-07	5.77	0.519521	2.57724e-07	0	0.434594	1.49316e-07
arachidonate (20:4n6)	Lipid	Long Chain Polyunsaturated Fatty Acid (n3 and n6)	X1110	0.501683	0	2.34977e-09	0.511416	9.09789e-10	5.17	NA	NA	NA	NA	NA	0.464456	1.10642e-13	2.49127e-09	0.391729	1.11086e-09	6.69	NA	NA	NA	NA	NA	0.498793	0	2.45019e-09	0.418612	1.08067e-09	5.95	NA	NA	NA	NA	NA
valerate (5:0)	Lipid	Short Chain Fatty Acid	X33443	0.443912	9.65864e-12	1.40495e-06	0.0635567	2.68551e-08	5.79	NA	1.39943e-06	NA	NA	2.30592e-08	0.316536	2.46141e-06	2.85895e-08	0.391086	4.16692e-06	7.93	NA	NA	NA	NA	NA	0.345751	2.37444e-07	2.80528e-08	0.353142	4.16641e-06	6.71	NA	NA	NA	NA	NA
glycerate	Carbohydrate	Glycolysis/ Gluconeogenesis/ and Pyruvate Metabolism	X1572	0.431414	4.7449e-11	3.58873e-05	0.453752	3.12088e-05	5.95	NA	NA	NA	NA	NA	0.72389	0	2.13582e-05	0.38906	2.55811e-05	7.12	0.691286	2.21012e-05	0	0.372468	2.48358e-05	0.761431	0	2.05103e-05	0.346903	2.65568e-05	6.57	0.794081	1.68244e-05	0	0.33269	2.64217e-05
isoleucine	Amino Acid	Leucine/ Isoleucine and Valine Metabolism	X1125	0.389762	4.06722e-09	1.72709e-06	0.436659	1.8642e-06	4.87	NA	NA	NA	NA	NA	0.522798	0	1.54426e-06	0.388707	1.92795e-06	6.85	0.41525	1.50223e-06	3.26595e-10	0.149045	2.01363e-06	0.558875	0	1.51715e-06	0.439771	1.84718e-06	4.84	0.365989	1.64303e-06	4.087e-08	0.125249	2.04824e-06
1-(1-enyl-oleoyl)-GPE (P-18:1)*	Lipid	Lysoplasmalogen	X44621	0.516116	0	2.01904e-10	0.322134	1.45214e-10	5.24	NA	NA	NA	NA	NA	0.412546	4.36281e-10	2.13799e-10	0.386874	1.5336e-10	7.6	NA	NA	NA	NA	NA	0.498665	0	2.12929e-10	0.380635	1.5268e-10	6.39	NA	NA	NA	NA	NA
imidazole lactate	Amino Acid	Histidine Metabolism	X15716	0.563892	0	2.2531e-10	0.438109	3.5596e-10	5.08	0.314994	2.57384e-10	2.62221e-06	0.400315	3.72044e-10	0.446199	7.94987e-12	3.22301e-10	0.38562	1.62284e-10	7.13	0.455844	2.96169e-10	1.68622e-12	0.385523	1.58925e-10	0.496281	0	3.03294e-10	0.409898	1.58193e-10	4.88	0.474322	3.01077e-10	0	0.420445	1.60122e-10
phenylalanine	Amino Acid	Phenylalanine Metabolism	X64	0.437164	2.34423e-11	8.59112e-07	0.368505	8.64292e-07	5.31	0.373556	8.896e-07	1.90186e-08	0.433913	9.42773e-07	0.555709	0	7.36697e-07	0.379221	9.11894e-07	6.99	0.535554	7.67209e-07	0	0.335681	9.58574e-07	0.541079	0	7.60317e-07	0.384912	9.14025e-07	5.8	0.531896	7.77202e-07	0	0.341405	9.62905e-07
1-(1-enyl-palmitoyl)-2-palmitoyl-GPC (P-16:0/16:0)*	Lipid	Plasmalogen	X52716	0.435158	3.01108e-11	2.60583e-10	0.337807	8.50713e-11	5.5	NA	NA	NA	NA	NA	0.490922	1.93007e-14	2.67749e-10	0.379028	9.01773e-11	7.14	0.513733	2.43049e-10	0	0.374558	7.95614e-11	0.502931	3.48604e-15	2.70597e-10	0.471606	8.90992e-11	6.11	0.483723	2.61941e-10	0	0.441636	8.36208e-11
N6-succinyladenosine	Nucleotide	Purine Metabolism/ Adenine containing	X48130	0.530985	0	2.74619e-10	0.416667	1.73178e-10	5.06	0.500452	2.41966e-10	0	0.41136	1.64093e-10	0.645757	0	2.22894e-10	0.377645	2.06319e-10	7.26	0.426923	2.83495e-10	8.92933e-11	0.274037	2.02548e-10	0.804773	0	1.69421e-10	0.381857	2.10647e-10	5.06	0.387383	2.78906e-10	5.56815e-09	0.264679	1.99906e-10
N6/ N6/ N6-trimethyllysine	Amino Acid	Lysine Metabolism	X1498	0.411596	3.06677e-10	2.03763e-09	0.308823	1.55918e-09	5.22	0.334147	2.07355e-09	4.96379e-07	NA	1.592e-09	0.622617	0	1.60815e-09	0.375587	1.56491e-09	6.94	0.490847	1.89539e-09	0	0.353238	1.6281e-09	0.573286	0	1.76217e-09	0.42813	1.57001e-09	5.11	0.495174	1.95901e-09	0	0.356872	1.65069e-09
6-phosphogluconate	Carbohydrate	Pentose Phosphate Pathway	X15442	0.299127	8.48153e-06	1.11907e-09	0.108972	3.41374e-10	5.44	NA	NA	NA	NA	NA	0.51294	0	8.4111e-10	0.374654	7.82564e-10	7.01	0.340839	9.0866e-10	3.57607e-07	0.328735	7.84556e-10	0.368852	3.15584e-08	9.20213e-10	0.372146	8.06958e-10	5.78	0.318327	9.13372e-10	2.14685e-06	0.292205	7.86548e-10
pantothenate (Vitamin B5)	Cofactors and Vitamins	Pantothenate and CoA Metabolism	X1508	0.437648	2.20528e-11	4.85098e-08	0.414291	3.00756e-08	5.24	0.402167	4.79062e-08	1.17507e-09	0.443971	3.36813e-08	0.568634	0	4.25502e-08	0.374076	4.08376e-08	7.47	0.517722	4.10752e-08	0	0.26021	4.07386e-08	0.541405	0	4.39743e-08	0.390314	4.08134e-08	5.81	0.508577	4.22635e-08	0	0.212457	4.12359e-08
glucose 6-phosphate	Carbohydrate	Glycolysis/ Gluconeogenesis/ and Pyruvate Metabolism	X31260	0.41133	4.51655e-10	2.10625e-07	0.25361	3.6693e-08	6.32	NA	2.00893e-07	NA	NA	3.16762e-08	0.621655	0	1.86935e-07	0.372918	4.64248e-08	6.89	0.494862	1.92319e-07	0	0.286096	4.37224e-08	0.684302	0	1.77443e-07	0.394559	4.62376e-08	5.5	NA	NA	NA	NA	NA
orotate	Nucleotide	Pyrimidine Metabolism/ Orotate containing	X1505	0.453479	2.2293e-12	4.23411e-06	0.492472	9.76622e-07	5.35	NA	4.36031e-06	NA	NA	1.31281e-06	0.715689	0	2.99877e-06	0.372082	1.40256e-06	6.82	0.481354	4.1771e-06	0	0.182423	1.38757e-06	0.522181	0	3.96468e-06	0.356743	1.28698e-06	5.76	0.537402	4.07458e-06	0	0.232619	1.36521e-06
leucine	Amino Acid	Leucine/ Isoleucine and Valine Metabolism	X60	0.456613	1.2294e-12	1.33061e-06	0.444681	1.17919e-06	5.12	0.362005	1.34485e-06	5.43166e-08	0.417191	1.33048e-06	0.573898	0	1.15205e-06	0.371889	1.32977e-06	6.8	0.520585	1.22018e-06	0	0.3898	1.34393e-06	0.551476	0	1.22197e-06	0.443855	1.28226e-06	5.67	0.529709	1.24076e-06	0	0.392791	1.34201e-06
adenine	Nucleotide	Purine Metabolism/ Adenine containing	X554	0.537624	0	2.73479e-06	0.404757	1.82288e-06	5.35	NA	NA	NA	NA	NA	0.628714	0	2.2075e-06	0.369767	2.19153e-06	6.57	0.559411	2.2953e-06	0	0.245739	2.27241e-06	0.494074	0	2.6937e-06	0.440253	2.22868e-06	6.6	0.528296	2.49277e-06	0	0.405203	2.20746e-06
caprylate (8:0)	Lipid	Medium Chain Fatty Acid	X32492	0.310813	3.59555e-06	3.34571e-07	0.11866	7.16112e-08	5.69	NA	NA	NA	NA	NA	0.269635	6.59479e-05	7.29381e-08	0.369574	8.57408e-07	9.3	NA	NA	NA	NA	NA	NA	NA	7.39907e-08	NA	8.59665e-07	6.19	NA	NA	NA	NA	NA
3-phosphoserine	Amino Acid	Glycine/ Serine and Threonine Metabolism	X543	0.573037	0	1.37235e-09	0.381433	8.15442e-10	5.32	NA	NA	NA	NA	NA	0.784116	0	8.09207e-10	0.369541	1.2941e-09	7.71	0.53855	1.06488e-09	0	0.459161	1.26836e-09	0.698838	0	9.41868e-10	0.473149	1.30017e-09	6.04	0.584194	1.0071e-09	0	0.47733	1.23198e-09
glutamate/ gamma-methyl ester	Amino Acid	Glutamate Metabolism	X33487	0.506741	0	1.63483e-07	0.291929	1.95637e-07	6.27	NA	NA	NA	NA	NA	0.529756	0	1.62891e-07	0.367162	1.87498e-07	6.85	0.676981	1.11196e-07	0	0.205415	1.93948e-07	0.527184	0	1.75654e-07	0.224002	1.8715e-07	6.69	0.598259	1.39971e-07	0	0.199949	1.84957e-07
cytosine	Nucleotide	Pyrimidine Metabolism/ Cytidine containing	X573	0.442459	1.17716e-11	1.08545e-08	0.415001	1.6265e-09	5.34	0.375372	9.99421e-09	1.23795e-08	0.370421	1.71666e-09	0.567282	0	9.17461e-09	0.366615	2.94093e-09	7.58	0.546213	8.29473e-09	0	0.26648	3.05809e-09	0.542697	0	9.32386e-09	0.392019	2.93124e-09	5.76	0.529046	8.59306e-09	0	0.272558	3.04696e-09
2-isopropylmalate	Xenobiotics	Food Component/Plant	X15667	0.391825	3.32105e-09	3.03633e-05	0.0286005	4.85592e-05	5.52	NA	NA	NA	NA	NA	0.638001	0	2.90763e-05	0.366326	2.69052e-05	6.83	0.637058	2.82165e-05	0	0.324619	2.53868e-05	0.634012	0	2.85996e-05	0.345971	2.71459e-05	6.75	0.597655	2.98623e-05	0	0.301756	2.55757e-05
vanillate	Xenobiotics	Food Component/Plant	X35639	0.529857	0	1.66067e-07	0.163551	7.91467e-08	6.02	NA	NA	NA	NA	NA	0.586257	0	1.61162e-07	0.364203	8.73472e-08	7.32	NA	NA	NA	NA	NA	0.515864	0	1.75225e-07	0.264744	9.3422e-08	7.05	NA	NA	NA	NA	NA
glycerol 3-phosphate	Lipid	Glycerolipid Metabolism	X43847	0.371127	2.37944e-08	3.1895e-09	0.158151	3.20973e-09	5.98	NA	NA	NA	NA	NA	0.457625	1.17933e-12	3.66061e-09	0.358737	1.31755e-09	7.69	NA	NA	NA	NA	NA	0.453905	2.40066e-12	3.59618e-09	0.3479	1.31409e-09	7.23	NA	NA	NA	NA	NA
homocitrulline	Amino Acid	Urea cycle; Arginine and Proline Metabolism	X22138	0.37826	1.2261e-08	3.52289e-09	0.355331	1.15514e-09	5.39	NA	3.41255e-09	NA	NA	1.14618e-09	0.595822	0	2.92224e-09	0.358158	1.24686e-09	6.87	0.417752	3.25112e-09	1.72449e-10	0.143801	1.48232e-09	0.548029	0	3.01007e-09	0.389478	1.31668e-09	5.85	NA	NA	NA	NA	NA
hypoxanthine	Nucleotide	Purine Metabolism/ (Hypo)Xanthine/Inosine containing	X3127	0.5141	0	9.57069e-06	0.49494	3.77923e-06	5.22	0.456895	9.83044e-06	1.15909e-12	0.484018	4.85518e-06	0.637651	0	8.11593e-06	0.357772	4.97545e-06	6.66	0.585747	8.66079e-06	0	0.378738	5.04364e-06	0.590096	0	9.07066e-06	0.419802	4.89322e-06	5.79	0.592387	8.78158e-06	0	0.413499	4.98934e-06
deoxycarnitine	Lipid	Carnitine Metabolism	X36747	0.433974	3.48235e-11	0.000258089	0.352987	0.000221987	5.28	NA	0.000280465	NA	NA	0.000232731	0.421618	1.62654e-10	0.000258309	0.356968	0.000195512	8.08	NA	NA	NA	NA	NA	0.698611	0	0.000176692	0.287864	0.000198256	5.27	NA	NA	NA	NA	NA
1-(1-enyl-palmitoyl)-2-oleoyl-GPE (P-16:0/18:1)*	Lipid	Plasmalogen	X52477	0.523369	0	7.01547e-10	0.457238	6.86148e-10	5.35	0.457164	7.44948e-10	1.09463e-12	0.453844	7.42434e-10	0.475153	0	7.02582e-10	0.355907	7.67029e-10	7.38	0.557869	6.77708e-10	0	0.349733	7.59219e-10	0.604399	0	6.00079e-10	0.347096	6.96009e-10	6.12	0.598685	6.43571e-10	0	0.39681	7.15345e-10
2-piperidinone	Xenobiotics	Food Component/Plant	X43400	0.416449	2.60304e-10	8.20225e-06	0.297544	1.91632e-06	5.56	0.425823	7.41014e-06	9.13158e-11	0.273448	1.67502e-06	0.470033	0	7.77778e-06	0.353785	3.2659e-06	7.44	0.409994	7.46156e-06	5.71475e-10	0.359637	2.97296e-06	0.467225	0	7.65087e-06	0.423596	3.19907e-06	6.33	0.392375	7.4615e-06	3.42359e-09	0.403884	2.9722e-06
1-(1-enyl-stearoyl)-GPE (P-18:0)*	Lipid	Lysoplasmalogen	X39271	0.519155	0	1.62015e-09	0.414846	1.23851e-09	5.09	0.373906	1.6133e-09	1.42466e-08	0.274257	1.25607e-09	0.480492	0	1.42673e-09	0.353077	2.07521e-09	7.02	NA	NA	NA	NA	NA	0.537433	0	1.37274e-09	0.362853	2.05329e-09	5.91	0.445896	1.38686e-09	8.29732e-12	0.275066	2.00702e-09
digalactosylglycerol*	Lipid	Galactosyl Glycerolipids	X57346	0.422383	1.34994e-10	4.16031e-08	0.138992	3.62128e-08	5.8	NA	NA	NA	NA	NA	0.360963	6.39747e-08	3.69105e-08	0.353013	6.47437e-08	7.29	NA	NA	NA	NA	NA	0.306686	5.14412e-06	3.71689e-08	0.321178	6.50603e-08	6.23	NA	NA	NA	NA	NA
3-(4-hydroxyphenyl)lactate (HPLA)	Amino Acid	Tyrosine Metabolism	X32197	0.499548	0	2.0555e-09	0.308404	9.0742e-10	5.5	0.377853	2.14126e-09	1.27395e-08	0.367271	9.23003e-10	0.715255	0	1.52238e-09	0.352981	5.91153e-10	6.61	0.680812	1.46063e-09	0	0.290308	6.66459e-10	0.671606	0	1.71551e-09	0.340504	5.87105e-10	5.9	0.635603	1.68767e-09	0	0.293749	6.4037e-10
N-acetylserine	Amino Acid	Glycine/ Serine and Threonine Metabolism	X37076	0.458056	8.981e-13	6.97493e-07	0.411267	3.18729e-07	4.83	0.386102	6.66703e-07	5.80528e-09	0.39183	3.30077e-07	0.585991	0	5.92567e-07	0.351148	4.02303e-07	6.77	0.5562	5.58749e-07	0	0.344267	3.96898e-07	0.562019	0	5.936e-07	0.340697	4.15206e-07	5.6	0.541245	5.7291e-07	0	0.315969	4.01555e-07
gamma-glutamyl-2-aminobutyrate	Peptide	Gamma-glutamyl Amino Acid	X37092	0.365225	4.07051e-08	2.70458e-08	0.381741	1.95092e-08	5.72	NA	NA	NA	NA	NA	0.421059	1.73081e-10	2.89198e-08	0.347579	1.1316e-08	7.4	NA	NA	NA	NA	NA	0.427289	8.56122e-11	2.91657e-08	0.312271	1.16248e-08	6.65	NA	NA	NA	NA	NA
pyridoxamine	Cofactors and Vitamins	Vitamin B6 Metabolism	X2150	0.472138	0	9.81661e-09	0.594903	1.23509e-08	5.15	0.40242	9.66993e-09	1.14506e-09	0.437369	1.33513e-08	0.60704	0	8.32255e-09	0.345874	1.42364e-08	7.27	0.667866	6.75741e-09	0	0.325648	1.2779e-08	0.57964	0	8.9355e-09	0.476783	1.36094e-08	5.78	0.900875	2.48011e-09	0	0.324876	1.22809e-08
adenosine 5'-diphosphoribose (ADP-ribose)	Cofactors and Vitamins	Nicotinate and Nicotinamide Metabolism	X558	0.512727	0	1.4951e-09	0.40883	4.54133e-09	5.71	0.513238	1.3841e-09	0	0.409571	4.371e-09	0.598359	0	2.51937e-09	0.34343	1.15533e-09	7.03	0.621399	2.11001e-09	0	0.394173	9.49353e-10	0.57122	0	2.54405e-09	0.375973	1.11223e-09	6.71	0.690067	1.86917e-09	0	0.489195	8.61023e-10
cytidine	Nucleotide	Pyrimidine Metabolism/ Cytidine containing	X514	0.507173	0	1.68462e-08	0.427218	1.77128e-08	5.09	0.458946	1.79209e-08	7.26103e-13	0.460786	1.85555e-08	0.59121	0	1.47327e-08	0.343302	1.58208e-08	7.39	0.578059	1.58661e-08	0	0.334459	1.70574e-08	0.547947	0	1.55983e-08	0.34208	1.66654e-08	4.87	0.571567	1.58845e-08	0	0.339797	1.70119e-08
riboflavin (Vitamin B2)	Cofactors and Vitamins	Riboflavin Metabolism	X1827	0.634997	0	1.93741e-10	0.394638	3.54538e-10	5.16	0.402124	2.8627e-10	1.18024e-09	0.368876	4.89781e-10	0.689687	0	2.02728e-10	0.342048	4.91107e-10	6.68	0.692318	1.89151e-10	0	0.297672	4.93229e-10	0.649652	0	2.07932e-10	0.284263	4.6117e-10	6.09	0.711198	1.74269e-10	0	0.273715	4.75666e-10
trehalose 6-phosphate	Carbohydrate	Disaccharides and Oligosaccharides	X36828	0.305079	5.50284e-06	1.03581e-07	0.212668	4.84125e-08	5.96	NA	NA	NA	NA	NA	0.552502	0	9.91985e-08	0.340954	3.26967e-08	6.97	0.338468	1.04775e-07	3.67886e-07	0.0338324	3.21195e-08	0.519239	0	1.02592e-07	0.294842	3.33974e-08	6.64	0.338468	1.04775e-07	3.67886e-07	0.0338324	3.21195e-08
2-hydroxyglutarate	Lipid	Fatty Acid/ Dicarboxylate	X52294	0.478299	0	1.39313e-07	0.254474	1.02935e-07	5.29	0.444799	1.39821e-07	8.53984e-12	0.270887	1.10723e-07	0.473485	0	1.37588e-07	0.340311	1.1249e-07	7.1	0.471518	1.27398e-07	0	0.375137	1.06713e-07	0.458679	9.34648e-13	1.31393e-07	0.300373	1.10333e-07	6.35	0.486715	1.2687e-07	0	0.374236	1.05547e-07
1-palmitoyl-GPA (16:0)	Lipid	Lysophospholipid	X34428	0.332014	6.91323e-07	1.03446e-09	0.103203	9.93965e-11	5.5	NA	1.02416e-09	NA	NA	8.95032e-11	0.411921	4.662e-10	1.00102e-09	0.34015	3.01301e-10	7.87	NA	NA	NA	NA	NA	0.384497	7.34796e-09	9.9219e-10	0.351244	2.95512e-10	5.33	NA	NA	NA	NA	NA
guanine	Nucleotide	Purine Metabolism/ Guanine containing	X32352	0.43631	2.60936e-11	3.3488e-07	0.446594	1.29248e-07	5.49	0.426422	3.17663e-07	8.52339e-11	0.46091	1.44894e-07	0.587325	0	2.64116e-07	0.339636	1.56645e-07	6.76	0.581746	2.50438e-07	0	0.299183	1.6283e-07	0.561326	0	2.86902e-07	0.379253	1.59099e-07	5.69	0.589219	2.5711e-07	0	0.351855	1.55181e-07
palmitoyl sphingomyelin (d18:1/16:0)	Lipid	Sphingomyelins	X37506	0.487497	0	1.11996e-08	0.311304	1.38527e-08	5.14	0.416751	1.1621e-08	2.51891e-10	0.400901	1.46323e-08	0.46905	0	1.26038e-08	0.33314	1.26329e-08	7.58	0.417546	1.22573e-08	2.54691e-10	0.26812	1.24013e-08	0.47944	0	1.25765e-08	0.329732	1.2521e-08	5.77	0.522691	1.11665e-08	0	0.368191	1.15266e-08
3-hydroxyoctanoate	Lipid	Fatty Acid/ Monohydroxy	X22001	0.473008	0	4.15446e-06	0.346291	4.86213e-06	5.35	NA	NA	NA	NA	NA	0.419095	2.14993e-10	3.75567e-06	0.333012	6.61637e-06	6.99	NA	NA	NA	NA	NA	0.281043	3.11851e-05	4.15821e-06	0.238375	6.8638e-06	5.85	NA	NA	NA	NA	NA
raffinose	Carbohydrate	Disaccharides and Oligosaccharides	X586	0.631591	0	1.75604e-06	0.352277	3.23408e-06	5.32	0.367124	2.45118e-06	3.42862e-08	0.135351	3.49399e-06	0.303211	6.63181e-06	2.40932e-06	0.33298	3.16038e-06	7.89	NA	NA	NA	NA	NA	0.439645	1.91816e-11	2.46354e-06	0.310599	3.22174e-06	5.88	NA	NA	NA	NA	NA
spermidine	Amino Acid	Polyamine Metabolism	X485	0.490588	0	4.37481e-09	0.328397	1.00602e-09	5.14	NA	4.42964e-09	NA	NA	1.07923e-09	0.473029	0	3.37493e-09	0.327609	4.02441e-09	7.73	NA	3.48401e-09	NA	0.116512	4.04867e-09	0.467803	0	3.45965e-09	0.179658	4.13931e-09	5.77	NA	3.48401e-09	NA	0.116512	4.04867e-09
salicylate	Xenobiotics	Drug - Topical Agents	X1515	0.473821	0	1.77122e-05	0.213378	2.14258e-05	4.96	NA	NA	NA	NA	NA	0.353406	1.23743e-07	1.92532e-05	0.327545	1.04141e-05	7.01	NA	NA	NA	NA	NA	0.420156	1.91279e-10	1.87454e-05	0.338028	1.02409e-05	5.56	NA	NA	NA	NA	NA
valine	Amino Acid	Leucine/ Isoleucine and Valine Metabolism	X1649	0.562953	0	1.32324e-06	0.520023	1.86779e-06	5.55	NA	NA	NA	NA	NA	0.600885	0	1.18688e-06	0.325551	1.91929e-06	6.23	0.493908	1.44387e-06	0	0.346164	2.03987e-06	0.476025	0	1.41175e-06	0.362435	1.99396e-06	6.31	0.497938	1.45587e-06	0	0.351148	2.04508e-06
alanine	Amino Acid	Alanine and Aspartate Metabolism	X1126	0.429053	6.27641e-11	3.75435e-05	0.498334	2.4779e-05	5.49	NA	NA	NA	NA	NA	0.580738	0	2.68027e-05	0.324876	3.15205e-05	7.04	0.470122	3.28615e-05	0	0.309731	3.43123e-05	0.583274	0	2.66007e-05	0.348608	3.1454e-05	6.72	0.47356	3.30319e-05	0	0.311467	3.42163e-05
creatine	Amino Acid	Creatine Metabolism	X27718	0.401671	1.23632e-09	8.36257e-06	0.0887943	8.11819e-06	5.36	NA	NA	NA	NA	NA	0.416347	2.90119e-10	7.10071e-06	0.320535	9.19622e-06	7.4	0.356331	7.16702e-06	7.79783e-08	0.378706	8.93276e-06	0.457176	1.29541e-12	6.92318e-06	0.372628	9.08912e-06	6.14	0.355405	7.21239e-06	8.47111e-08	0.371535	8.95112e-06
homostachydrine*	Xenobiotics	Food Component/Plant	X33009	0.448584	4.93165e-12	5.18732e-09	0.301894	9.33144e-09	5.89	NA	NA	NA	NA	NA	0.419431	2.07206e-10	5.53376e-09	0.319924	8.05227e-09	6.56	NA	NA	NA	NA	NA	0.42432	1.20138e-10	5.54219e-09	0.298733	8.06384e-09	5.07	NA	NA	NA	NA	NA
FMN	Cofactors and Vitamins	Riboflavin Metabolism	X15797	0.444142	9.3571e-12	3.37028e-11	0.410126	3.73665e-11	5.29	0.253804	3.62152e-11	0.000162966	NA	4.07684e-11	0.607494	0	2.62913e-11	0.319699	3.74391e-11	6.77	0.583944	2.53435e-11	0	0.288314	3.67642e-11	0.463147	7.89182e-13	3.16976e-11	0.262332	3.83813e-11	5.81	0.533989	2.80904e-11	0	0.301338	3.71004e-11
cholesterol	Lipid	Sterol	X63	0.476627	0	3.4212e-09	0.31803	3.73444e-09	5.31	0.272629	3.78657e-09	4.89164e-05	0.399836	4.17581e-09	0.454728	2.07406e-12	3.78459e-09	0.318541	3.33185e-09	7.63	0.40807	3.83892e-09	6.9917e-10	0.300984	3.4238e-09	0.466314	0	3.80513e-09	0.360698	3.28193e-09	5.82	0.478772	3.58465e-09	0	0.273265	3.30287e-09
1-palmitoyl-2-linoleoyl-GPE (16:0/18:2)	Lipid	Phosphatidylethanolamine (PE)	X42449	0.437945	1.55398e-11	2.76971e-09	0.362649	1.85289e-09	5.17	0.426148	2.74713e-09	6.09851e-11	0.355983	1.94121e-09	0.482352	0	2.36249e-09	0.318188	2.69366e-09	7.33	0.447963	2.42742e-09	6.16633e-12	0.348801	2.64927e-09	0.5068	0	2.39174e-09	0.423178	2.56469e-09	5.95	0.472543	2.44412e-09	0	0.432279	2.62859e-09
linoleate (18:2n6)	Lipid	Long Chain Polyunsaturated Fatty Acid (n3 and n6)	X1105	0.403708	1.00303e-09	4.72906e-06	0.185117	3.81237e-07	5.38	NA	NA	NA	NA	NA	0.316547	2.45938e-06	4.10557e-06	0.317448	2.72665e-06	7.98	NA	NA	NA	NA	NA	0.41575	3.09451e-10	4.07157e-06	0.253264	2.71848e-06	6.16	NA	NA	NA	NA	NA
2/ 6-dihydroxybenzoic acid	Xenobiotics	Drug - Topical Agents	X63042	0.429675	5.83286e-11	1.39372e-07	0.316364	2.12949e-07	5.43	NA	NA	NA	NA	NA	0.430229	6.0803e-11	1.63572e-07	0.316676	4.00766e-08	7.5	NA	1.57332e-07	NA	NA	3.6974e-08	0.419597	2.03441e-10	1.656e-07	0.324876	4.07612e-08	6.26	NA	1.57332e-07	NA	NA	3.6974e-08
1-palmitoyl-galactosylglycerol (16:0)*	Lipid	Galactosyl Glycerolipids	X62372	0.367633	2.57763e-08	9.1611e-09	0.332954	3.28504e-09	5.2	NA	NA	NA	NA	NA	0.459312	8.04868e-13	7.82495e-09	0.315326	6.27615e-09	7.5	NA	NA	NA	NA	NA	0.452702	2.94742e-12	8.07719e-09	0.258248	6.43037e-09	6.05	NA	NA	NA	NA	NA
1-palmitoyl-GPE (16:0)	Lipid	Lysophospholipid	X35631	0.491351	0	1.58419e-07	0.19357	2.74278e-07	5.3	0.316056	1.62987e-07	2.41834e-06	0.224392	2.75417e-07	0.552055	0	2.23079e-07	0.311467	5.40419e-08	8.17	0.478518	2.30545e-07	0	0.237282	5.41696e-08	0.589421	0	2.06325e-07	0.279632	5.0444e-08	5.18	0.465294	2.24434e-07	4.33711e-14	0.183677	5.25745e-08
tyrosine	Amino Acid	Tyrosine Metabolism	X1299	0.394326	2.59263e-09	8.24465e-09	0.606195	5.17388e-09	6.24	0.368394	8.14625e-09	3.05491e-08	0.583117	5.73019e-09	0.537674	0	7.23175e-09	0.310727	5.71937e-09	6.5	0.542049	7.54096e-09	0	0.335198	5.84947e-09	0.570186	0	7.35813e-09	0.305679	5.65204e-09	5.67	0.557676	7.42142e-09	0	0.345392	5.73228e-09
creatinine	Amino Acid	Creatine Metabolism	X513	0.359233	6.94593e-08	8.25556e-08	0.260027	5.10361e-08	5.82	NA	NA	NA	NA	NA	0.397102	2.14267e-09	6.91413e-08	0.307962	8.67953e-08	8.22	NA	NA	NA	NA	NA	0.427708	8.15723e-11	7.03512e-08	0.368223	8.65021e-08	5.54	NA	NA	NA	NA	NA
1-palmitoyl-2-linoleoyl-galactosylglycerol (16:0/18:2)*	Lipid	Galactosyl Glycerolipids	X54901	0.538962	0	4.11519e-09	0.364927	3.64839e-09	5.15	0.336812	4.80136e-09	3.97186e-07	0.296751	4.22404e-09	0.497944	0	4.16169e-09	0.30793	4.57677e-09	6.49	0.504387	4.14267e-09	0	0.321017	4.60476e-09	0.605123	0	3.36662e-09	0.295903	4.18649e-09	4.87	0.509702	3.95821e-09	0	0.350183	4.52516e-09
CMP	Nucleotide	Pyrimidine Metabolism/ Cytidine containing	X2372	0.461692	3.20585e-13	6.42191e-10	0.455109	3.96251e-10	5.32	0.442782	6.56217e-10	1.12698e-11	0.41861	4.05528e-10	0.493218	1.39859e-14	6.01065e-10	0.306804	4.86309e-10	7.79	0.489695	5.96925e-10	0	0.30182	4.87011e-10	0.487378	0	5.80488e-10	0.356357	4.74836e-10	5.55	0.486918	6.0185e-10	0	0.329764	4.88302e-10
aspartate	Amino Acid	Alanine and Aspartate Metabolism	X443	0.416528	2.58084e-10	1.94943e-05	0.385752	9.36422e-06	5.23	0.308912	2.17941e-05	4.14444e-06	0.373226	1.11129e-05	0.536429	0	1.51281e-05	0.306547	1.916e-05	6.95	0.545988	1.52725e-05	0	0.335552	1.89703e-05	0.589586	0	1.35888e-05	0.338896	1.80127e-05	5.74	0.526864	1.59006e-05	0	0.31465	1.93749e-05
5-methylthioadenosine (MTA)	Amino Acid	Polyamine Metabolism	X1419	0.491405	0	8.43911e-09	0.246298	9.01934e-09	5.55	NA	8.8163e-09	NA	NA	9.50311e-09	0.56033	0	6.52367e-09	0.305036	1.22249e-08	7.54	NA	NA	NA	NA	NA	0.48917	0	7.33457e-09	0.313043	1.23194e-08	6.13	0.384768	7.78929e-09	7.16024e-09	0.319924	1.26269e-08
gamma-glutamylphenylalanine	Peptide	Gamma-glutamyl Amino Acid	X33422	0.619156	0	1.38294e-09	0.361008	9.18404e-10	5.38	0.475308	1.53721e-09	0	0.34225	9.69302e-10	0.561791	0	1.39363e-09	0.303556	1.03689e-09	6.7	0.515371	1.58856e-09	0	0.228986	1.04048e-09	0.655267	0	1.24004e-09	0.329249	1.00296e-09	5.92	0.574861	1.50677e-09	0	0.283684	1.01893e-09
methylsuccinate	Amino Acid	Leucine/ Isoleucine and Valine Metabolism	X15745	0.215669	0.00146022	9.67804e-08	0.0565531	1.2046e-07	6.29	NA	NA	NA	NA	NA	0.546721	0	9.31667e-08	0.303042	8.09694e-08	7.32	NA	NA	NA	NA	NA	0.495976	0	9.81006e-08	0.297736	8.25848e-08	5.81	NA	NA	NA	NA	NA
1-linoleoyl-GPG (18:2)*	Lipid	Lysophospholipid	X54885	0.515128	0	6.15948e-10	0.152783	6.98021e-10	5.71	NA	NA	NA	NA	NA	0.43304	4.35277e-11	6.09956e-10	0.302238	6.61558e-10	7.28	NA	6.28477e-10	NA	0.0530105	6.21144e-10	0.399879	1.62081e-09	6.30389e-10	0.160235	6.75398e-10	6.44	NA	6.28477e-10	NA	0.0530105	6.21144e-10
methylphosphate	Nucleotide	Purine and Pyrimidine Metabolism	X37070	0.472105	0	3.97186e-07	0.317969	7.81649e-07	5.45	NA	NA	NA	NA	NA	0.48978	0	3.96955e-07	0.302174	8.25288e-07	7.36	0.490442	3.96245e-07	0	0.313429	8.2278e-07	0.647991	0	3.03229e-07	0.25037	8.07466e-07	5.31	0.493693	4.09769e-07	0	0.323654	8.17984e-07
pyroglutamine*	Amino Acid	Glutamate Metabolism	X46225	0.429412	6.01658e-11	2.20622e-08	-0.0228002	1.08295e-08	6.11	NA	NA	NA	NA	NA	0.238213	0.000441303	2.2567e-08	0.301177	1.00357e-08	9.5	NA	NA	NA	NA	NA	0.0858594	0.20987	2.26434e-08	0.232008	1.01053e-08	6.82	NA	NA	NA	NA	NA
FAD	Cofactors and Vitamins	Riboflavin Metabolism	X2134	0.540362	0	2.98435e-11	0.271474	2.68288e-11	5.48	0.354754	3.43633e-11	1.02851e-07	0.395625	2.9462e-11	0.506734	0	2.82135e-11	0.300984	4.37665e-11	6.88	0.484298	2.79867e-11	0	0.311145	4.27666e-11	0.506734	0	2.82135e-11	0.300984	4.37665e-11	5.92	0.485541	2.79434e-11	0	0.303814	4.28459e-11
carnosine	Amino Acid	Histidine Metabolism	X1768	0.317091	2.23434e-06	2.65906e-09	0.153184	3.64065e-09	5.4	NA	NA	NA	NA	NA	0.495403	0	1.81784e-09	0.300727	5.31386e-09	7.26	NA	NA	NA	NA	NA	0.466879	0	1.86025e-09	0.269921	5.43014e-09	5.5	NA	NA	NA	NA	NA
UDP-N-acetylglucosamine/galactosamine	Carbohydrate	Nucleotide Sugar	X46148	0.369135	2.85551e-08	1.90198e-10	0.319172	3.87565e-10	5.51	NA	1.89919e-10	NA	NA	3.741e-10	0.404545	1.00734e-09	2.51673e-10	0.299087	1.58194e-10	6.65	0.391234	2.4426e-10	3.82908e-09	0.333173	1.57252e-10	0.417547	2.54657e-10	2.43534e-10	0.278603	1.54998e-10	6.03	0.391324	2.42514e-10	3.79528e-09	0.335327	1.5619e-10
lactosyl-N-palmitoyl-sphingosine (d18:1/16:0)	Lipid	Lactosylceramides (LCER)	X53010	0.500498	0	3.82418e-09	0.385289	2.57203e-09	5.1	0.405932	3.90276e-09	7.96751e-10	0.443262	2.72232e-09	0.464121	1.40351e-13	3.82753e-09	0.29854	3.19083e-09	7.41	0.43279	3.9062e-09	4.48545e-11	0.317802	3.151e-09	0.572392	0	3.79452e-09	0.362274	3.12918e-09	5.77	0.523323	3.68381e-09	0	0.345939	2.99229e-09
carnitine	Lipid	Carnitine Metabolism	X15500	0.377506	1.31608e-08	2.03927e-05	0.267987	1.51834e-05	5.44	NA	NA	NA	NA	NA	0.431779	5.06131e-11	1.99636e-05	0.298444	1.35673e-05	7.15	NA	2.02102e-05	NA	NA	1.40762e-05	0.473264	0	1.89222e-05	0.355746	1.35105e-05	4.92	NA	2.02102e-05	NA	NA	1.40762e-05
1-linoleoyl-GPI* (18:2)*	Lipid	Lysophospholipid	X36594	0.294609	1.17074e-05	3.22309e-09	0.0549179	5.23792e-09	5.5	NA	NA	NA	NA	NA	0.365137	4.412e-08	3.45422e-09	0.298219	3.84796e-09	7.44	NA	NA	NA	NA	NA	0.393935	2.93562e-09	3.42637e-09	0.294424	3.86265e-09	6.06	NA	NA	NA	NA	NA
dimethylarginine (ADMA + SDMA)	Amino Acid	Urea cycle; Arginine and Proline Metabolism	X36808	0.41387	3.44174e-10	7.25759e-09	0.352894	6.13297e-09	5.15	NA	NA	NA	NA	NA	0.485967	0	7.81452e-09	0.294553	2.54879e-09	7.08	NA	NA	NA	NA	NA	0.645642	0	6.99851e-09	0.353077	2.34971e-09	5.3	NA	NA	NA	NA	NA
N1/ N12-diacetylspermine	Amino Acid	Polyamine Metabolism	X52987	0.615828	0	2.1204e-08	0.245156	2.89227e-08	5.39	NA	NA	NA	NA	NA	0.508245	0	2.32279e-08	0.293524	2.56847e-08	8.13	0.459371	2.3595e-08	7.93341e-13	0.301627	2.56276e-08	0.462453	3.16255e-13	2.52851e-08	0.25156	2.71529e-08	5.88	0.454881	2.42778e-08	2.01762e-12	0.302142	2.59066e-08
mannonate*	Xenobiotics	Food Component/Plant	X62864	0.45829	8.50759e-13	2.76584e-08	0.389208	4.05065e-08	5.44	NA	NA	NA	NA	NA	0.439036	1.52366e-11	3.08794e-08	0.292848	3.57637e-08	6.79	NA	NA	NA	NA	NA	0.568774	0	2.80885e-08	0.229822	3.56459e-08	5.03	NA	NA	NA	NA	NA
1-palmitoyl-2-oleoyl-GPG (16:0/18:1)	Lipid	Phosphatidylglycerol (PG)	X52448	0.547205	0	9.56479e-09	0.35129	7.96619e-09	5.3	NA	NA	NA	NA	NA	0.490706	0	8.79851e-09	0.292012	9.70971e-09	7.32	0.394327	9.67126e-09	2.82385e-09	0.3306	9.75589e-09	0.609335	0	7.29481e-09	0.330118	9.20603e-09	5.39	0.384169	1.0065e-08	7.58229e-09	0.325744	9.99792e-09
putrescine	Amino Acid	Polyamine Metabolism	X1408	0.458477	8.13995e-13	3.3116e-08	0.316457	3.35845e-08	5.44	0.477138	3.10084e-08	0	0.266784	3.41618e-08	0.472661	0	3.11734e-08	0.291048	4.1089e-08	7.2	0.418623	3.18533e-08	2.26419e-10	0.338511	4.13777e-08	0.504247	0	3.09606e-08	0.417036	4.05173e-08	4.99	0.430381	3.23259e-08	5.97241e-11	0.337353	4.16399e-08
diacetylspermidine*	Amino Acid	Polyamine Metabolism	X62105	0.537746	0	1.11013e-06	0.351845	4.02756e-07	5.63	0.367711	1.25554e-06	3.25078e-08	0.340769	4.654e-07	0.578624	0	1.01764e-06	0.289858	6.22553e-07	7.71	0.597956	9.43097e-07	0	0.249212	5.72305e-07	0.53939	0	1.19712e-06	0.314232	6.38582e-07	5.9	0.580054	9.79448e-07	0	0.192649	5.61404e-07
1-oleoyl-GPE (18:1)	Lipid	Lysophospholipid	X35628	0.435393	2.92455e-11	1.63881e-08	0.31149	1.22796e-08	5.38	0.34224	1.66719e-08	2.98774e-07	0.315932	1.27425e-08	0.498957	0	1.75053e-08	0.289536	7.84882e-09	7.17	0.528516	1.5952e-08	0	0.176346	7.9253e-09	0.531423	0	1.65239e-08	0.189658	7.5781e-09	6.54	0.491923	1.66597e-08	0	0.123738	7.92801e-09
ornithine	Amino Acid	Urea cycle; Arginine and Proline Metabolism	X1493	0.308151	3.92312e-06	3.45785e-07	0.136416	4.37001e-07	5.37	NA	NA	NA	NA	NA	0.499401	0	3.0078e-07	0.288057	4.51359e-07	7.6	NA	NA	NA	NA	NA	0.503428	0	2.92229e-07	0.281819	4.46968e-07	5.2	NA	NA	NA	NA	NA
N-acetylneuraminate	Carbohydrate	Aminosugar Metabolism	X32377	0.37457	1.73124e-08	2.08456e-08	0.273448	9.68474e-09	5.25	NA	NA	NA	NA	NA	0.512337	0	1.98966e-08	0.285742	5.81847e-09	7.24	0.514726	2.04979e-08	0	0.315261	5.87928e-09	0.505518	0	1.99547e-08	0.314972	5.5171e-09	4.95	0.497516	2.09089e-08	0	0.327127	5.97948e-09
N-acetylglucosamine 6-phosphate	Carbohydrate	Aminosugar Metabolism	X15107	0.465914	0	1.44568e-09	0.329199	5.24615e-10	5.36	NA	NA	NA	NA	NA	0.595444	0	1.20588e-09	0.285581	5.57526e-10	7.24	0.393289	1.35169e-09	2.29122e-09	0.184095	5.38759e-10	0.528239	0	1.3072e-09	0.241591	5.67787e-10	5.86	NA	1.38973e-09	NA	0.218815	5.5337e-10
2-methylcitrate/homocitrate	Energy	TCA Cycle	X52282	0.424057	1.11722e-10	9.03278e-10	0.00145008	9.79678e-10	6.28	NA	NA	NA	NA	NA	0.387854	5.32035e-09	1.00342e-09	0.284359	8.85798e-10	8.19	NA	NA	NA	NA	NA	0.347898	1.98112e-07	1.01233e-09	0.28169	8.89876e-10	7.29	NA	NA	NA	NA	NA
caproate (6:0)	Lipid	Medium Chain Fatty Acid	X32489	0.502422	0	0.000295785	0.134024	7.61006e-06	5.52	NA	NA	NA	NA	NA	0.285919	2.24223e-05	8.66352e-06	0.282751	0.000877481	7.83	NA	NA	NA	NA	NA	0.319286	1.99461e-06	8.48099e-06	0.261432	0.000877294	6.53	NA	NA	NA	NA	NA
CDP-choline	Lipid	Phospholipid Metabolism	X34418	0.406098	7.83152e-10	4.17419e-10	0.17799	1.65395e-10	6.07	NA	NA	NA	NA	NA	0.497833	0	4.24207e-10	0.282012	1.30106e-10	7.57	0.424184	4.18858e-10	1.21988e-10	0.250209	1.27363e-10	0.53413	0	4.04916e-10	0.267445	1.26771e-10	5.02	0.406261	4.24679e-10	8.43828e-10	0.225931	1.28628e-10
N1-Methyl-2-pyridone-5-carboxamide	Cofactors and Vitamins	Nicotinate and Nicotinamide Metabolism	X40469	0.401106	1.30968e-09	2.63277e-10	0.262896	5.4359e-10	5.38	NA	NA	NA	NA	NA	0.44579	8.42222e-12	4.01058e-10	0.279311	1.59084e-10	7.37	NA	NA	NA	NA	NA	0.462162	3.52153e-13	3.86095e-10	0.280565	1.57699e-10	4.9	NA	NA	NA	NA	NA
ribitol	Carbohydrate	Pentose Metabolism	X15772	0.391781	3.3355e-09	6.10568e-09	0.217759	4.43641e-09	6	0.229107	6.15026e-09	0.000712321	0.217635	4.22589e-09	0.409877	4.05771e-10	5.48729e-09	0.278738	4.66673e-09	8.25	0.382937	5.06229e-09	6.4358e-09	0.186147	4.35464e-09	0.479351	0	5.35743e-09	0.296418	4.59528e-09	6.81	0.382283	5.11608e-09	6.86144e-09	0.186147	4.35406e-09
N-acetylglutamine	Amino Acid	Glutamate Metabolism	X33943	0.442259	1.20926e-11	3.6579e-08	0.399266	3.70502e-08	5.22	NA	NA	NA	NA	NA	0.560859	0	2.91299e-08	0.278539	3.26472e-08	7.34	0.411436	3.7185e-08	4.90812e-10	0.276609	3.34358e-08	0.487558	0	3.34916e-08	0.284713	3.18587e-08	5.9	0.444719	3.66666e-08	9.77598e-12	0.296225	3.32101e-08
gamma-glutamyl-epsilon-lysine	Peptide	Gamma-glutamyl Amino Acid	X33934	0.246196	0.000269284	2.24473e-10	0.0832408	1.81245e-10	6.18	NA	NA	NA	NA	NA	0.480539	0	2.50634e-10	0.277413	6.72654e-11	7.21	NA	NA	NA	NA	NA	0.253784	0.000177151	2.65944e-10	0.129848	6.98632e-11	6.32	NA	NA	NA	NA	NA
serine	Amino Acid	Glycine/ Serine and Threonine Metabolism	X1648	0.26491	8.57579e-05	3.55614e-07	0.283475	2.71517e-07	5.21	NA	NA	NA	NA	NA	0.343608	2.84132e-07	3.23684e-07	0.276159	3.46547e-07	7.44	NA	NA	NA	NA	NA	0.352582	1.3285e-07	3.12643e-07	0.240498	3.41954e-07	5.36	NA	NA	NA	NA	NA
N-acetyltyrosine	Amino Acid	Tyrosine Metabolism	X32390	0.302084	6.84902e-06	2.37115e-11	0.308219	2.60267e-11	5.4	NA	NA	NA	NA	NA	0.407807	7.18541e-10	2.64389e-11	0.275002	1.44968e-11	7.56	0.40705	2.62964e-11	7.7745e-10	0.228471	1.54208e-11	0.408028	7.02171e-10	2.66074e-11	0.15255	1.52788e-11	5.65	0.454407	2.51671e-11	2.19713e-12	0.231751	1.50821e-11
1-palmitoleoyl-2-oleoyl-GPE (16:1/18:1)*	Lipid	Phosphatidylethanolamine (PE)	X52469	0.455783	1.45331e-12	3.43841e-09	0.173053	2.6683e-09	5.56	0.384908	3.35129e-09	6.51383e-09	0.169845	2.50664e-09	0.411764	4.74027e-10	4.00131e-09	0.273908	2.33943e-09	7.01	0.377738	3.62983e-09	1.39223e-08	0.236317	2.15111e-09	0.473584	0	3.76366e-09	0.244742	2.29799e-09	5.84	0.392318	3.58011e-09	3.44274e-09	0.271304	2.15114e-09
alpha-ketoglutarate	Energy	TCA Cycle	X528	0.465797	0	9.14736e-07	0.459737	5.25854e-07	5.85	0.419678	8.84989e-07	1.82581e-10	0.438325	5.19608e-07	0.575811	0	8.16927e-07	0.272944	6.16908e-07	6.84	0.507584	8.11521e-07	0	0.336485	5.62458e-07	0.524369	0	8.62186e-07	0.333655	5.80541e-07	5.75	0.511138	8.52839e-07	0	0.328317	5.74147e-07
N-acetylalanine	Amino Acid	Alanine and Aspartate Metabolism	X1585	0.489976	0	3.1979e-08	0.520826	4.79281e-09	5.05	NA	NA	NA	NA	NA	0.445712	8.51409e-12	3.13178e-08	0.272911	8.69752e-09	7.57	NA	3.01908e-08	NA	NA	8.53013e-09	0.457433	1.22804e-12	3.1301e-08	0.27841	8.6693e-09	6.05	NA	3.01908e-08	NA	NA	8.53013e-09
glycerophosphoethanolamine	Lipid	Phospholipid Metabolism	X37455	0.504656	0	1.75126e-08	0.416852	3.60489e-08	5.99	NA	NA	NA	NA	NA	0.443158	1.20902e-11	2.33492e-08	0.272268	1.63652e-08	7.27	0.382132	2.21878e-08	9.20484e-09	0.378674	1.58615e-08	0.398291	1.90192e-09	2.45262e-08	0.22815	1.64395e-08	6.69	0.383124	2.27007e-08	8.37634e-09	0.362081	1.59231e-08
arabitol/xylitol	Carbohydrate	Pentose Metabolism	X48885	0.286811	2.01741e-05	9.04196e-07	0.167407	1.94243e-07	6.35	NA	NA	NA	NA	NA	0.359428	7.32454e-08	9.31426e-07	0.270725	3.22754e-08	8.25	NA	9.29427e-07	NA	NA	3.09055e-08	0.380702	1.05384e-08	9.30475e-07	0.201846	3.2214e-08	6.65	NA	9.29427e-07	NA	NA	3.09055e-08
2-palmitoyl-galactosylglycerol (16:0)*	Lipid	Galactosyl Glycerolipids	X62373	0.466028	0	1.6648e-08	0.548963	5.51817e-09	5.61	NA	NA	NA	NA	NA	0.519556	0	1.17623e-08	0.267123	2.03329e-08	7.16	NA	NA	NA	NA	NA	0.508895	0	1.18354e-08	0.360216	2.01954e-08	5.97	NA	NA	NA	NA	NA
alpha-tocopherol	Cofactors and Vitamins	Tocopherol Metabolism	X1561	0.426364	8.58091e-11	7.91956e-10	0.2811	1.02456e-09	5.8	NA	NA	NA	NA	NA	0.518694	0	6.83187e-10	0.26648	9.23025e-10	6.92	0.364824	7.83456e-10	4.53736e-08	0.0799408	9.66992e-10	0.451226	3.74914e-12	7.45883e-10	0.205479	9.3704e-10	6.13	0.451585	7.12933e-10	3.5393e-12	0.164191	9.28378e-10
N-acetylphenylalanine	Amino Acid	Phenylalanine Metabolism	X33950	0.378534	1.1949e-08	1.28836e-10	0.296649	5.21663e-11	5.61	NA	NA	NA	NA	NA	0.381583	9.69685e-09	8.11795e-11	0.264519	1.92087e-10	7.87	NA	NA	NA	NA	NA	0.437049	2.66432e-11	8.14432e-11	0.349476	1.92255e-10	6.87	NA	NA	NA	NA	NA
phosphocholine	Lipid	Phospholipid Metabolism	X34396	0.327091	1.02476e-06	2.5937e-06	0.060132	2.97912e-06	5.46	NA	NA	NA	NA	NA	0.552781	0	2.16071e-06	0.262364	2.6542e-06	7.49	NA	NA	NA	NA	NA	0.5507	0	2.21277e-06	0.225963	2.68249e-06	6.21	NA	NA	NA	NA	NA
palmitoyl-oleoyl-glycerol (16:0/18:1) [2]*	Lipid	Diacylglycerol	X54942	0.458287	8.51233e-13	1.4168e-08	0.136986	1.5472e-08	5.22	NA	NA	NA	NA	NA	0.4462	7.94851e-12	1.3676e-08	0.261914	1.31316e-08	7.71	0.385323	1.51548e-08	5.08873e-09	0.226285	1.35776e-08	0.43603	3.02375e-11	1.38775e-08	0.249662	1.31311e-08	5.48	0.383948	1.5271e-08	5.82728e-09	0.231623	1.3625e-08
2-oleoylglycerol (18:1)	Lipid	Monoacylglycerol	X21232	0.336205	4.91885e-07	1.89241e-09	0.27567	1.83876e-09	6.17	NA	NA	NA	NA	NA	0.323703	1.41683e-06	1.69268e-09	0.260788	2.55277e-09	7.56	NA	NA	NA	NA	NA	0.398665	1.83193e-09	1.6758e-09	0.136793	2.56955e-09	5.96	NA	1.67167e-09	NA	NA	2.47694e-09
N-acetylglutamate	Amino Acid	Glutamate Metabolism	X15720	0.514837	0	2.15583e-08	0.585339	1.87367e-08	5.34	0.312285	2.44985e-08	3.21906e-06	0.503795	2.14332e-08	0.472709	0	2.12135e-08	0.260403	2.38815e-08	7.02	0.456928	2.23351e-08	1.73188e-12	0.24296	2.43487e-08	0.468464	3.97941e-13	2.12427e-08	0.224823	2.40657e-08	5.74	0.462381	2.23907e-08	3.24889e-13	0.307126	2.38514e-08
trans-urocanate	Amino Acid	Histidine Metabolism	X607	0.584865	0	1.8657e-07	0.469641	7.82557e-08	5.38	0.352115	2.16363e-07	1.29264e-07	0.429008	1.00169e-07	0.431579	5.18342e-11	2.07018e-07	0.258152	1.45773e-07	6.77	0.489716	1.98164e-07	0	0.28452	1.42961e-07	0.431579	5.18342e-11	2.07018e-07	0.258152	1.45773e-07	6.01	0.451113	2.05849e-07	3.81666e-12	0.321146	1.44174e-07
glycerophosphoinositol*	Lipid	Phospholipid Metabolism	X52307	0.083609	0.220835	2.6361e-09	-0.0205171	9.00403e-10	7.59	NA	NA	NA	NA	NA	0.308157	4.13089e-06	2.2799e-09	0.252562	1.48879e-09	8.42	NA	2.32024e-09	NA	NA	1.48962e-09	0.304713	5.34928e-06	2.33345e-09	0.252562	1.51036e-09	7.22	NA	2.32024e-09	NA	NA	1.48962e-09
N-acetyl-cadaverine	Amino Acid	Lysine Metabolism	X43530	0.452102	2.82299e-12	1.83326e-07	0.184191	7.09073e-08	5.22	NA	NA	NA	NA	NA	0.444251	1.04241e-11	1.87292e-07	0.25201	8.21971e-08	7.6	0.339995	1.81353e-07	3.83417e-07	0.322979	7.88082e-08	0.51308	0	1.85723e-07	0.175896	8.17497e-08	6.13	NA	1.8216e-07	NA	NA	7.90484e-08
N-delta-acetylornithine	Amino Acid	Urea cycle; Arginine and Proline Metabolism	X43249	0.59815	0	1.70058e-08	0.336326	5.81094e-08	5.18	0.381567	1.86749e-08	8.96747e-09	0.404295	5.66674e-08	0.397459	1.49613e-09	3.37788e-08	0.251945	1.01496e-08	7.64	NA	NA	NA	NA	NA	0.468035	0	3.27489e-08	0.262782	1.00661e-08	5.96	NA	NA	NA	NA	NA
catechin	Xenobiotics	Food Component/Plant	X17668	0.363082	4.93344e-08	2.51388e-06	0.0480069	1.79875e-06	5.55	NA	NA	NA	NA	NA	0.363497	5.10849e-08	2.2074e-06	0.251399	2.73608e-06	8.05	NA	NA	NA	NA	NA	0.396931	2.17971e-09	2.17058e-06	0.205897	2.72274e-06	6.23	NA	NA	NA	NA	NA
uridine	Nucleotide	Pyrimidine Metabolism/ Uracil containing	X606	0.395299	2.35311e-09	1.287e-07	0.350642	2.4929e-07	5.79	NA	NA	NA	NA	NA	0.391772	3.63225e-09	1.51834e-07	0.250981	1.7154e-07	7.62	NA	NA	NA	NA	NA	0.42393	1.25548e-10	1.43625e-07	0.246254	1.68848e-07	5.9	NA	NA	NA	NA	NA
dihomolinoleate (20:2n6)	Lipid	Long Chain Polyunsaturated Fatty Acid (n3 and n6)	X17805	0.439059	1.84159e-11	9.63613e-11	0.251049	4.20166e-11	5.44	NA	NA	NA	NA	NA	0.41353	3.92819e-10	9.1622e-11	0.250724	8.9448e-11	7.13	NA	NA	NA	NA	NA	0.2911	1.56895e-05	9.32188e-11	0.161007	9.02298e-11	6.2	NA	NA	NA	NA	NA
1-oleoyl-2-linoleoyl-GPC (18:1/18:2)*	Lipid	Phosphatidylcholine (PC)	X52453	0.548906	0	7.30917e-10	0.344656	1.02828e-09	5.5	NA	NA	NA	NA	NA	0.365272	4.35883e-08	8.54817e-10	0.250177	7.49987e-10	7.57	0.342066	8.57755e-10	2.71249e-07	0.0923883	7.40765e-10	0.459974	6.81572e-13	7.9797e-10	0.213486	7.55457e-10	6.22	NA	NA	NA	NA	NA
heptanoate (7:0)	Lipid	Medium Chain Fatty Acid	X1644	0.367875	3.20261e-08	2.6319e-06	0.255401	1.10942e-07	6.11	NA	NA	NA	NA	NA	0.283472	2.64779e-05	1.01934e-07	0.249695	7.77446e-06	8.14	NA	NA	NA	NA	NA	0.298695	9.18289e-06	1.02001e-07	0.238086	7.77494e-06	6.19	NA	NA	NA	NA	NA
nicotinate ribonucleoside	Cofactors and Vitamins	Nicotinate and Nicotinamide Metabolism	X33471	0.62315	0	1.0415e-07	0.294644	9.36937e-08	5.33	NA	NA	NA	NA	NA	0.580041	0	1.11123e-07	0.248762	8.01171e-08	7.67	0.485734	1.16382e-07	0	0.227089	8.28974e-08	0.703253	0	9.15487e-08	0.254968	7.39874e-08	5.05	0.482675	1.1831e-07	0	0.21921	8.32111e-08
glutamine	Amino Acid	Glutamate Metabolism	X53	0.412687	3.90796e-10	2.43084e-06	0.371097	1.66569e-06	6.36	NA	NA	NA	NA	NA	0.387593	5.45625e-09	2.64164e-06	0.248537	1.09697e-06	7.76	NA	NA	NA	NA	NA	0.433444	4.14575e-11	2.59578e-06	0.260917	1.07791e-06	7.16	NA	NA	NA	NA	NA
sphingomyelin (d18:1/24:1/ d18:2/24:0)*	Lipid	Sphingomyelins	X47153	0.409919	5.24566e-10	3.75173e-10	0.268327	2.0182e-10	5.16	NA	NA	NA	NA	NA	0.392248	3.46652e-09	3.95643e-10	0.247862	2.22868e-10	7.69	0.371152	3.75037e-10	2.55928e-08	0.23278	2.02883e-10	0.495233	0	3.8294e-10	0.291273	2.14507e-10	6.13	0.420934	3.67102e-10	1.75508e-10	0.243392	1.99721e-10
beta-alanine	Nucleotide	Pyrimidine Metabolism/ Uracil containing	X55	0.525191	0	1.20707e-08	0.181939	1.11732e-08	5.31	NA	NA	NA	NA	NA	0.486172	0	1.34456e-08	0.246222	1.13168e-08	7.15	0.519169	1.18486e-08	0	0.248119	1.10721e-08	0.472646	0	1.29013e-08	0.20519	1.14019e-08	5.92	0.486575	1.28178e-08	0	0.274937	1.10421e-08
3-hydroxyhexanoate	Lipid	Fatty Acid/ Monohydroxy	X53230	0.451824	2.957e-12	4.48785e-07	0.261847	4.97197e-07	5.39	NA	NA	NA	NA	NA	0.339645	3.94641e-07	4.27804e-07	0.245964	6.2971e-07	7.9	NA	NA	NA	NA	NA	0.294117	1.27042e-05	4.38625e-07	0.128626	6.35996e-07	6.27	NA	NA	NA	NA	NA
xanthosine	Nucleotide	Purine Metabolism/ (Hypo)Xanthine/Inosine containing	X15136	0.441433	1.3503e-11	3.09687e-10	0.292916	2.2171e-10	5.58	0.330046	3.43996e-10	8.09797e-07	0.2301	2.32157e-10	0.560522	0	2.40209e-10	0.24516	2.9084e-10	7.12	0.54915	2.67364e-10	0	0.308702	2.64456e-10	0.593953	0	2.4968e-10	0.255129	2.77239e-10	6.53	0.561042	2.77478e-10	0	0.243617	2.71447e-10
1-palmitoyl-2-oleoyl-GPC (16:0/18:1)	Lipid	Phosphatidylcholine (PC)	X52461	0.250563	0.000207732	6.25191e-08	0.0885783	8.40225e-08	5.57	NA	NA	NA	NA	NA	0.498651	0	5.84851e-08	0.244196	5.60223e-08	7.28	0.379055	6.73388e-08	1.2306e-08	0.220207	5.69704e-08	0.556611	0	5.45252e-08	0.273169	5.7223e-08	5.59	0.362118	6.84028e-08	5.77508e-08	0.221429	5.71689e-08
UMP	Nucleotide	Pyrimidine Metabolism/ Uracil containing	X2856	0.462297	2.52487e-13	2.86828e-10	0.228218	4.29825e-10	5.26	0.418345	2.93176e-10	2.11515e-10	0.19826	4.226e-10	0.577874	0	2.75487e-10	0.243906	2.99431e-10	6.18	0.570871	2.73542e-10	0	0.252203	2.92518e-10	0.638106	0	2.41947e-10	0.300373	2.9379e-10	5.26	0.599376	2.56959e-10	0	0.264937	2.92375e-10
2-hydroxydecanoate	Lipid	Fatty Acid/ Monohydroxy	X42489	0.268776	6.30369e-05	4.15187e-09	-0.0319791	5.40452e-09	5.57	NA	NA	NA	NA	NA	0.315843	2.5946e-06	4.22641e-09	0.242524	4.85491e-09	8.14	NA	NA	NA	NA	NA	0.259284	0.000126589	4.2448e-09	0.213197	4.90395e-09	6.36	NA	NA	NA	NA	NA
epicatechin	Xenobiotics	Food Component/Plant	X17774	0.393456	2.82672e-09	9.35284e-09	0.170338	6.22153e-09	5.25	NA	NA	NA	NA	NA	0.390654	4.0524e-09	8.92854e-09	0.241913	6.72709e-09	7.24	NA	NA	NA	NA	NA	0.348639	1.86046e-07	8.99575e-09	0.185414	6.77892e-09	5.84	NA	NA	NA	NA	NA
erucate (22:1n9)	Lipid	Long Chain Monounsaturated Fatty Acid	X1552	0.43901	1.8532e-11	5.88242e-11	0.00240652	4.94642e-11	5.22	NA	NA	NA	NA	NA	0.378106	1.34509e-08	5.2893e-11	0.240819	8.48815e-11	7.24	0.189324	5.34036e-11	0.00535127	NA	8.40813e-11	0.282539	2.82008e-05	5.46722e-11	0.326709	8.50199e-11	6.05	0.189324	5.34036e-11	0.00535127	NA	8.40813e-11
4-guanidinobutanoate	Amino Acid	Guanidino and Acetamido Metabolism	X15681	NA	NA	5.89121e-06	NA	6.64917e-06	5.34	NA	NA	NA	NA	NA	0.302788	6.83842e-06	6.20935e-06	0.239501	4.95762e-06	7.45	NA	NA	NA	NA	NA	0.349862	1.67666e-07	6.02673e-06	0.108624	5.0028e-06	5.26	NA	NA	NA	NA	NA
3'-dephospho-acetyl-CoA	Cofactors and Vitamins	Pantothenate and CoA Metabolism	X54675	0.269992	5.82138e-05	4.89496e-10	0.05029	2.75139e-10	5.56	NA	NA	NA	NA	NA	0.427544	8.31338e-11	5.26365e-10	0.238761	1.40102e-10	7.23	NA	NA	NA	NA	NA	0.408462	6.71093e-10	5.18933e-10	0.232973	1.39907e-10	5.35	NA	NA	NA	NA	NA
caprate (10:0)	Lipid	Medium Chain Fatty Acid	X1642	0.322014	1.52742e-06	6.65821e-08	0.238214	5.28469e-08	5.8	NA	NA	NA	NA	NA	0.411019	5.12923e-10	3.11946e-08	0.238504	1.51197e-07	7.47	NA	NA	NA	NA	NA	0.393446	3.08087e-09	3.27677e-08	0.274133	1.50486e-07	5.29	NA	NA	NA	NA	NA
3-hydroxyvalerate	Lipid	Fatty Acid/ Monohydroxy	X57548	0.185334	0.00636626	2.47465e-08	0.052388	3.76489e-08	6.64	NA	NA	NA	NA	NA	0.469282	0	2.50446e-08	0.235674	3.45707e-08	8.39	NA	NA	NA	NA	NA	0.401456	1.38144e-09	2.57543e-08	0.258119	3.47132e-08	6.57	NA	NA	NA	NA	NA
2-keto-3-deoxy-gluconate	Xenobiotics	Food Component/Plant	X48141	0.464591	4.85848e-14	5.90304e-07	0.266229	1.19248e-07	5.31	NA	NA	NA	NA	NA	0.463079	7.96018e-13	5.75308e-07	0.234388	2.15872e-07	6.97	0.438766	5.25967e-07	2.14618e-11	0.229918	1.94519e-07	0.504709	0	5.67212e-07	0.241141	2.1182e-07	6.71	NA	NA	NA	NA	NA
N-acetylhistamine	Amino Acid	Histidine Metabolism	X48679	0.372918	2.01753e-08	2.04673e-09	0.220875	5.32071e-10	5.12	NA	1.94837e-09	NA	NA	4.93178e-10	0.623698	0	1.71169e-09	0.234099	1.3026e-09	7.28	0.342401	1.62399e-09	3.1416e-07	0.306611	1.20923e-09	0.530109	0	1.68734e-09	0.0450833	1.32256e-09	5.94	NA	NA	NA	NA	NA
gamma-glutamylthreonine	Peptide	Gamma-glutamyl Amino Acid	X33364	0.425396	9.59045e-11	1.9377e-09	0.256171	1.67674e-09	5.71	NA	NA	NA	NA	NA	0.467644	0	1.9204e-09	0.232234	1.3204e-09	6.97	0.493737	1.84673e-09	0	0.251174	1.30698e-09	0.469521	0	1.90509e-09	0.221365	1.31582e-09	6.89	0.409814	1.97759e-09	5.82391e-10	0.152936	1.35196e-09
1/ 2-dipalmitoyl-GPC (16:0/16:0)	Lipid	Phosphatidylcholine (PC)	X19130	0.251778	0.000193096	2.48657e-09	0.138313	2.61105e-09	5.91	NA	NA	NA	NA	NA	0.488762	0	2.49513e-09	0.230947	1.54386e-09	7.55	0.461064	2.48749e-09	5.03482e-13	0.227635	1.57994e-09	0.46583	5.30709e-15	2.4253e-09	0.207119	1.57284e-09	5.5	0.457554	2.51344e-09	1.19725e-12	0.229243	1.58387e-09
5'- GMP	Nucleotide	Purine Metabolism/ Guanine containing	X2849	0.40542	8.40271e-10	6.38757e-11	0.0756201	1.15514e-10	5.47	NA	NA	NA	NA	NA	0.503872	0	7.48596e-11	0.227378	6.03385e-11	7.19	0.482598	7.15544e-11	0	0.26886	5.57524e-11	0.514191	0	7.25444e-11	0.325712	5.64695e-11	5.1	0.4837	7.15231e-11	0	0.268988	5.57489e-11
adenosine	Nucleotide	Purine Metabolism/ Adenine containing	X555	NA	NA	2.53442e-06	NA	2.99813e-06	7.07	NA	NA	NA	NA	NA	0.46199	3.741e-13	2.25926e-06	0.227346	2.51631e-06	7.5	0.459394	2.25645e-06	7.88899e-13	0.204868	2.54075e-06	0.463143	2.37527e-13	2.26586e-06	0.302817	2.50317e-06	6.91	0.454166	2.28871e-06	2.29326e-12	0.217731	2.52838e-06
1-linoleoyl-digalactosylglycerol (18:2)*	Lipid	Galactosyl Glycerolipids	X62377	0.510838	0	2.1755e-08	0.42114	3.34013e-08	5.51	NA	NA	NA	NA	NA	0.366857	3.77977e-08	2.25882e-08	0.227089	3.22727e-08	8.01	NA	NA	NA	NA	NA	0.385886	6.43215e-09	2.22208e-08	0.315229	3.18781e-08	5.31	NA	NA	NA	NA	NA
sucrose	Carbohydrate	Disaccharides and Oligosaccharides	X1519	0.204394	0.00258451	0.000173898	-0.0789522	8.44675e-05	6.62	NA	NA	NA	NA	NA	0.410332	5.5149e-10	0.000158812	0.226863	0.000117527	7.04	NA	NA	NA	NA	NA	0.46303	2.49863e-13	0.000157331	0.283266	0.000116585	6.3	NA	NA	NA	NA	NA
1-myristoyl-2-palmitoyl-GPC (14:0/16:0)	Lipid	Phosphatidylcholine (PC)	X19258	0.341959	3.0586e-07	5.06534e-10	0.283259	3.5267e-10	5.62	NA	NA	NA	NA	NA	0.498821	6.30933e-15	4.08731e-10	0.223294	3.75728e-10	6.48	0.521801	4.12654e-10	0	0.237411	3.79459e-10	0.5185	0	3.97963e-10	0.223133	3.81599e-10	6.01	0.517472	4.16625e-10	0	0.24098	3.78524e-10
pelargonate (9:0)	Lipid	Medium Chain Fatty Acid	X12035	0.269942	6.21444e-05	5.03573e-07	0.174442	1.46964e-07	6.25	NA	NA	NA	NA	NA	0.395977	2.39731e-09	1.67044e-07	0.221815	1.14942e-06	7.77	NA	NA	NA	NA	NA	0.471592	0	1.57284e-07	0.267606	1.15146e-06	5.99	NA	NA	NA	NA	NA
tetradecadienoate (14:2)*	Lipid	Long Chain Polyunsaturated Fatty Acid (n3 and n6)	X62850	0.0531954	0.43637	1.31389e-09	-0.0518635	1.3042e-10	7.92	NA	NA	NA	NA	NA	0.152929	0.025013	7.7845e-10	0.221783	1.73535e-09	9.42	NA	NA	NA	NA	NA	0.263788	9.56195e-05	7.78397e-10	0.218599	1.73517e-09	6.84	NA	NA	NA	NA	NA
2-hydroxyheptanoate*	Lipid	Fatty Acid/ Monohydroxy	X61827	0.43432	3.33777e-11	2.34382e-05	0.313094	2.57376e-05	5.65	NA	NA	NA	NA	NA	0.345206	2.48555e-07	2.20351e-05	0.221751	3.12204e-05	7.53	NA	NA	NA	NA	NA	0.384414	7.40673e-09	2.03156e-05	0.287768	3.02263e-05	6.28	NA	NA	NA	NA	NA
glycosyl-N-palmitoyl-sphingosine (d18:1/16:0)	Lipid	Hexosylceramides (HCER)	X53013	0.470357	0	3.47051e-10	0.127237	4.3325e-10	5.66	NA	NA	NA	NA	NA	0.332341	6.12739e-07	4.33246e-10	0.221111	2.81655e-10	6.77	NA	NA	NA	NA	NA	0.504992	0	3.93436e-10	0.191363	2.59782e-10	6.01	0.488583	3.7751e-10	0	0.167921	2.38953e-10
N/ N/ N-trimethyl-5-aminovalerate	Amino Acid	Lysine Metabolism	X57687	0.493371	0	2.66238e-06	0.123689	1.67456e-06	5.37	NA	NA	NA	NA	NA	0.411066	5.10376e-10	2.71228e-06	0.220529	1.864e-06	7.79	NA	NA	NA	NA	NA	0.429003	7.01854e-11	2.73688e-06	0.201653	1.90446e-06	5.88	NA	NA	NA	NA	NA
dihomolinolenate (20:3n3 or 3n6)	Lipid	Long Chain Polyunsaturated Fatty Acid (n3 and n6)	X35718	0.405924	7.97442e-10	6.13804e-11	0.344903	2.53344e-11	5.29	NA	NA	NA	NA	NA	0.417815	2.47323e-10	6.05478e-11	0.220271	3.02022e-11	6.81	NA	NA	NA	NA	NA	0.470925	0	6.13381e-11	0.25857	2.97456e-11	5.94	0.352894	5.90405e-11	1.29323e-07	0.15493	2.73331e-11
3-(4-hydroxyphenyl)propionate	Xenobiotics	Benzoate Metabolism	X39587	0.417569	2.30336e-10	1.18665e-07	-0.0673207	1.30203e-07	5.24	NA	NA	NA	NA	NA	0.567374	0	1.06132e-07	0.219789	1.23594e-07	7.39	0.410564	1.1728e-07	5.38175e-10	0.172455	1.20604e-07	0.515179	0	1.10541e-07	0.223937	1.23332e-07	6.02	NA	NA	NA	NA	NA
(N(1) + N(8))-acetylspermidine	Amino Acid	Polyamine Metabolism	X57814	0.443991	9.55457e-12	3.15702e-09	0.19934	2.43501e-09	7.54	NA	NA	NA	NA	NA	0.430253	6.06306e-11	2.22407e-09	0.219693	5.33144e-09	8.56	NA	2.29959e-09	NA	NA	5.2994e-09	0.478468	0	2.28268e-09	0.309312	5.29136e-09	7.04	NA	NA	NA	NA	NA
glutamate	Amino Acid	Glutamate Metabolism	X57	0.452907	2.4626e-12	0.00019455	0.410681	0.000178697	6.27	NA	NA	NA	NA	NA	0.439406	1.97789e-11	0.000183924	0.219532	0.000173723	6.92	0.415471	0.000202827	3.18908e-10	0.222522	0.000174235	0.446293	7.8445e-12	0.000189782	0.237764	0.000171574	6.39	0.375205	0.000212647	1.36021e-08	NA	0.00017664
alanyl-glutamyl-meso-diaminopimelate	Peptide	Polypeptide	X53165	0.341489	3.18083e-07	5.91633e-09	0.422066	6.47111e-09	5.97	NA	NA	NA	NA	NA	0.458175	1.48122e-12	6.51435e-09	0.219082	4.98756e-09	7.46	NA	NA	NA	NA	NA	0.480431	0	6.50482e-09	0.304939	4.93889e-09	5.87	NA	NA	NA	NA	NA
N/ N/ N-trimethyl-alanylproline betaine (TMAP)	Amino Acid	Urea cycle; Arginine and Proline Metabolism	X62947	0.391974	3.27266e-09	8.92576e-07	0.172652	9.03859e-07	5.79	NA	NA	NA	NA	NA	0.261027	0.000113634	7.39272e-07	0.218053	1.3492e-06	8.53	NA	NA	NA	NA	NA	0.196754	0.00382672	7.44023e-07	0.151103	1.35504e-06	6.35	NA	NA	NA	NA	NA
3-ureidopropionate	Nucleotide	Pyrimidine Metabolism/ Uracil containing	X3155	0.307573	4.57768e-06	1.7248e-10	0.180489	2.8909e-10	5.41	NA	NA	NA	NA	NA	0.377894	1.3721e-08	2.57534e-10	0.217281	3.61942e-11	7.74	NA	NA	NA	NA	NA	0.495866	0	2.47895e-10	0.208985	3.66923e-11	5.71	NA	NA	NA	NA	NA
dihydroxyacetone phosphate (DHAP)	Carbohydrate	Glycolysis/ Gluconeogenesis/ and Pyruvate Metabolism	X15522	0.531158	0	2.46693e-10	0.29088	5.38685e-10	5.4	NA	NA	NA	NA	NA	0.502353	0	3.44065e-10	0.216509	3.32257e-10	7.08	0.556588	2.93741e-10	0	0.156666	2.97495e-10	0.582709	0	3.20395e-10	0.200367	3.14642e-10	5.91	0.617425	2.77676e-10	0	0.170461	2.9343e-10
gamma-glutamylalanine	Peptide	Gamma-glutamyl Amino Acid	X37063	0.39845	1.71499e-09	1.58988e-08	0.330001	1.03507e-08	5.07	NA	1.582e-08	NA	NA	1.06068e-08	0.428487	7.45354e-11	1.54675e-08	0.216188	1.18244e-08	6.59	NA	1.55325e-08	NA	NA	1.19057e-08	0.450653	4.10374e-12	1.50886e-08	0.223326	1.17715e-08	5.56	NA	1.55325e-08	NA	NA	1.19057e-08
beta-hydroxyisovalerate	Amino Acid	Leucine/ Isoleucine and Valine Metabolism	X12129	0.13233	0.0521791	1.082e-08	-0.0373319	2.13028e-08	6.5	NA	NA	NA	NA	NA	0.336796	4.98418e-07	1.36131e-08	0.215094	1.29879e-08	8.38	NA	NA	NA	NA	NA	NA	NA	1.38554e-08	NA	1.31043e-08	6.27	NA	NA	NA	NA	NA
gamma-glutamylhistidine	Peptide	Gamma-glutamyl Amino Acid	X18245	0.213119	0.00166566	1.20886e-10	0.0346168	9.56638e-11	5.38	NA	NA	NA	NA	NA	0.264469	9.16089e-05	9.48114e-11	0.214773	1.7325e-10	8.17	0.112292	8.94123e-11	0.100565	0.0812441	1.68629e-10	NA	NA	9.55839e-11	NA	1.73353e-10	7.87	NA	NA	NA	NA	NA
thiamin (Vitamin B1)	Cofactors and Vitamins	Thiamine Metabolism	X5341	0.436738	2.47335e-11	5.02866e-09	0.311675	5.50643e-09	5.55	NA	5.04938e-09	NA	NA	5.58284e-09	0.431069	5.50633e-11	5.64958e-09	0.213165	4.84757e-09	6.8	NA	NA	NA	NA	NA	0.469084	0	5.53843e-09	0.210946	4.79209e-09	5.93	NA	NA	NA	NA	NA
xylose	Carbohydrate	Pentose Metabolism	X15581	0.657391	0	2.55575e-05	0.2131	2.67031e-05	5.85	NA	NA	NA	NA	NA	0.303107	6.68202e-06	2.7008e-05	0.211846	4.12829e-05	7.51	NA	NA	NA	NA	NA	0.277473	3.95551e-05	2.72618e-05	0.155701	4.14405e-05	6.78	NA	NA	NA	NA	NA
1-stearoyl-GPE (18:0)	Lipid	Lysophospholipid	X42398	0.476158	0	1.47861e-09	0.313865	2.10597e-09	5.37	NA	NA	NA	NA	NA	0.547171	0	1.8066e-09	0.211557	1.00465e-09	7.51	0.47801	1.73842e-09	0	0.28944	9.31324e-10	0.560428	0	1.7988e-09	0.220529	9.8692e-10	5.87	NA	1.85466e-09	NA	NA	9.77958e-10
sarcosine	Amino Acid	Glycine/ Serine and Threonine Metabolism	X1516	0.340467	3.46268e-07	8.48195e-07	0.166852	1.0166e-06	5.52	NA	NA	NA	NA	NA	0.344894	2.55159e-07	9.41959e-07	0.210753	7.10268e-07	7.13	NA	NA	NA	NA	NA	0.379297	1.203e-08	8.90381e-07	0.233037	6.9499e-07	6.1	NA	NA	NA	NA	NA
1-palmitoyl-GPC (16:0)	Lipid	Lysophospholipid	X33955	NA	NA	2.03467e-08	NA	1.01873e-08	6.43	NA	NA	NA	NA	NA	0.424757	1.14338e-10	1.51564e-08	0.210335	2.4564e-08	8.63	NA	1.50509e-08	NA	NA	2.39461e-08	0.382242	9.10937e-09	1.52574e-08	0.149431	2.46077e-08	5.68	NA	1.50509e-08	NA	NA	2.39461e-08
diaminopimelate	Xenobiotics	Food Component/Plant	X15130	0.287087	1.82432e-05	1.0303e-08	0.240183	7.90652e-09	5.62	NA	NA	NA	NA	NA	0.361689	5.99883e-08	9.62313e-09	0.20847	7.48085e-09	8.07	NA	NA	NA	NA	NA	0.41299	4.16115e-10	9.40517e-09	0.266287	7.28459e-09	5.15	NA	NA	NA	NA	NA
taurine	Amino Acid	Methionine/ Cysteine/ SAM and Taurine Metabolism	X2125	0.380948	9.51097e-09	4.70432e-07	0.214581	3.64075e-07	5.78	NA	NA	NA	NA	NA	0.462001	3.72692e-13	4.15909e-07	0.208309	4.4218e-07	7.24	0.244203	4.63065e-07	0.000300667	NA	4.57356e-07	0.492945	0	4.02414e-07	0.195768	4.41599e-07	6.28	0.244203	4.63065e-07	0.000300667	NA	4.57356e-07
citraconate/glutaconate	Energy	TCA Cycle	X47076	0.222674	0.00100961	0.000134743	0.00814513	0.000175014	5.54	NA	NA	NA	NA	NA	0.420649	1.81138e-10	0.000144092	0.208213	0.000125128	9.16	NA	NA	NA	NA	NA	0.353417	1.23628e-07	0.000146887	0.128208	0.000126696	6.26	NA	NA	NA	NA	NA
succinate	Energy	TCA Cycle	X1437	0.475353	0	0.00031165	0.358478	0.000242577	5.66	0.406353	0.000329816	7.6265e-10	0.416266	0.00024246	0.490108	0	0.000305875	0.20593	0.000221656	7.41	0.519107	0.000324081	0	0.198116	0.000228276	0.500034	0	0.000315617	0.206283	0.000224192	5.27	0.514342	0.000328339	0	0.215159	0.000226859
coumaroylquinate (2)	Xenobiotics	Food Component/Plant	X54927	0.295351	1.11078e-05	1.07568e-09	-0.0617981	3.00412e-08	5.28	NA	NA	NA	NA	NA	0.310734	3.81126e-06	1.09002e-08	0.205833	1.07292e-09	8.97	NA	NA	NA	NA	NA	0.317176	2.34425e-06	1.08988e-08	0.215287	1.07316e-09	5.91	NA	NA	NA	NA	NA
glycerol	Lipid	Glycerolipid Metabolism	X15122	0.305605	5.29394e-06	9.69623e-08	0.206991	3.66522e-08	6.71	NA	NA	NA	NA	NA	0.41093	5.17788e-10	9.50838e-08	0.205061	4.34974e-08	8.39	NA	NA	NA	NA	NA	0.47341	0	9.58777e-08	0.253585	4.38647e-08	7.19	NA	NA	NA	NA	NA
2-pyrrolidinone	Amino Acid	Glutamate Metabolism	X31675	0.52186	0	7.32732e-09	0.220906	6.5055e-09	5.88	NA	NA	NA	NA	NA	0.556861	0	7.07417e-09	0.204161	7.56206e-09	7.08	NA	NA	NA	NA	NA	0.573855	0	6.7213e-09	0.170976	7.62265e-09	6.26	NA	NA	NA	NA	NA
4-hydroxybenzoate	Xenobiotics	Benzoate Metabolism	X21133	0.489263	0	8.34759e-10	0.072288	1.58536e-09	5.52	NA	NA	NA	NA	NA	0.510661	0	1.03871e-09	0.204065	7.07643e-10	7.46	NA	NA	NA	NA	NA	0.495908	0	1.0734e-09	0.1184	7.40032e-10	5.5	NA	NA	NA	NA	NA
lactate	Carbohydrate	Glycolysis/ Gluconeogenesis/ and Pyruvate Metabolism	X527	0.367782	2.54191e-08	0.000524614	-0.0529629	0.000632152	5.24	NA	0.000504623	NA	NA	0.000590234	0.558132	0	0.000556793	0.202328	0.000297157	6.84	0.418374	0.000580816	2.32669e-10	0.166506	0.000288374	0.593192	0	0.000545919	0.219596	0.000293326	4.97	0.421749	0.000584536	1.60309e-10	0.166731	0.000288919
gamma-glutamylvaline	Peptide	Gamma-glutamyl Amino Acid	X43829	0.238856	0.000412362	3.50922e-07	-0.0632482	3.94988e-07	6.01	NA	NA	NA	NA	NA	0.498227	0	3.38297e-07	0.202167	3.06439e-07	7.2	0.429758	3.53231e-07	6.42595e-11	0.137018	3.07254e-07	0.484618	0	3.36192e-07	0.17014	3.06086e-07	6.13	0.390807	3.6165e-07	2.94456e-09	0.080054	3.11753e-07
lauryl sulfate	Xenobiotics	Chemical	X43446	0.219999	0.0011639	1.18209e-05	-0.0966617	5.43827e-06	6.1	NA	NA	NA	NA	NA	0.228165	0.000771851	1.15027e-05	0.201814	6.65789e-06	8.37	NA	NA	NA	NA	NA	0.245933	0.000282672	1.15462e-05	0.00437327	6.70039e-06	6.01	NA	NA	NA	NA	NA
aconitate [cis or trans]	Energy	TCA Cycle	X46173	0.380526	9.899e-09	1.56551e-09	-0.0752191	2.08275e-09	5.51	NA	NA	NA	NA	NA	0.283997	2.55526e-05	1.62545e-09	0.201685	1.7641e-09	8.49	NA	NA	NA	NA	NA	0.229951	0.000700024	1.66942e-09	0.249823	1.78435e-09	7.34	NA	NA	NA	NA	NA
verbascose	Carbohydrate	Disaccharides and Oligosaccharides	X37132	0.283853	2.46998e-05	2.44804e-07	0.115636	4.02834e-07	5.78	NA	NA	NA	NA	NA	0.283583	2.62796e-05	2.66346e-07	0.201299	3.33593e-07	7.19	NA	NA	NA	NA	NA	0.446393	7.73372e-12	2.21403e-07	0.211268	3.21906e-07	6.36	NA	NA	NA	NA	NA
1-oleoyl-GPG (18:1)*	Lipid	Lysophospholipid	X45968	0.256907	0.000141332	6.20167e-08	0.207207	7.10458e-08	6.45	NA	NA	NA	NA	NA	0.525335	0	5.27975e-08	0.201106	4.46713e-08	6.98	0.429311	5.96891e-08	6.77083e-11	0.22905	4.22841e-08	0.527075	0	5.23517e-08	0.129783	4.5654e-08	6.1	0.461086	5.73266e-08	5.00226e-13	0.170751	4.23081e-08
1-linoleoyl-galactosylglycerol (18:2)*	Lipid	Galactosyl Glycerolipids	X62376	0.0525905	0.44161	4.75232e-09	0.0504751	7.90571e-09	6.26	NA	NA	NA	NA	NA	0.323945	1.39025e-06	4.99535e-09	0.199884	6.67345e-09	7.91	NA	4.70433e-09	NA	NA	6.03527e-09	0.461013	5.11122e-13	4.71957e-09	0.245643	6.53814e-09	5.97	NA	4.70433e-09	NA	NA	6.03527e-09
N-acetylasparagine	Amino Acid	Alanine and Aspartate Metabolism	X33942	0.246475	0.000254188	3.42514e-10	NA	5.95402e-10	5.48	NA	NA	NA	NA	NA	0.288315	1.90243e-05	5.19985e-10	0.199498	5.8415e-11	8.7	NA	NA	NA	NA	NA	0.34986	1.67701e-07	5.13312e-10	0.114252	5.88509e-11	6.21	NA	NA	NA	NA	NA
ribulose/xylulose	Carbohydrate	Pentose Metabolism	X54671	0.309964	3.83145e-06	1.65803e-07	0.0593607	8.77958e-08	5.76	NA	NA	NA	NA	NA	0.531347	0	4.92518e-08	0.198341	4.12097e-07	7.81	0.495701	5.17659e-08	0	0.239276	4.01594e-07	0.605562	0	4.45425e-08	0.230626	4.12988e-07	7.13	0.446746	5.42813e-08	7.35466e-12	0.148434	4.03457e-07
tyrosol	Xenobiotics	Food Component/Plant	X41515	0.463689	1.19399e-13	3.74408e-09	0.00629397	1.42915e-09	5.87	NA	NA	NA	NA	NA	0.294714	1.21817e-05	3.56078e-09	0.197858	2.57972e-09	7.96	NA	NA	NA	NA	NA	0.213739	0.00165473	3.55485e-09	0.0751174	2.57747e-09	6.92	NA	NA	NA	NA	NA
nicotinamide ribonucleotide (NMN)	Cofactors and Vitamins	Nicotinate and Nicotinamide Metabolism	X22152	0.491993	0	9.39679e-10	0.161051	1.51478e-09	5.71	NA	NA	NA	NA	NA	0.633638	0	8.97311e-10	0.197537	3.77074e-10	7.32	NA	NA	NA	NA	NA	0.555972	0	9.95906e-10	0.203743	3.63735e-10	6.05	0.451269	9.89065e-10	3.72327e-12	0.230626	3.55119e-10
linolenate (18:3n3 or 3n6)	Lipid	Long Chain Polyunsaturated Fatty Acid (n3 and n6)	X34035	0.363679	4.67687e-08	8.66545e-08	0.127885	3.07696e-08	5.52	NA	NA	NA	NA	NA	0.418735	2.2365e-10	9.20377e-08	0.19744	1.70309e-08	7.11	NA	NA	NA	NA	NA	0.356092	9.80662e-08	9.18342e-08	0.345874	1.67476e-08	6.07	NA	NA	NA	NA	NA
myo-inositol	Lipid	Inositol Metabolism	X1124	0.363016	4.96295e-08	1.09094e-06	0.180921	1.38058e-06	5.73	NA	NA	NA	NA	NA	0.369433	2.99367e-08	8.88507e-07	0.195382	1.94718e-06	8.21	NA	NA	NA	NA	NA	0.338397	3.70108e-07	9.21969e-07	0.0766287	1.97477e-06	5.77	NA	NA	NA	NA	NA
coniferyl aldehyde	Xenobiotics	Food Component/Plant	X36745	0.729364	0	4.88907e-06	0.182772	4.90807e-06	5.7	NA	NA	NA	NA	NA	0.585374	0	5.47719e-06	0.194836	7.05218e-06	8.54	0.36042	6.07607e-06	6.71127e-08	0.151425	6.71046e-06	0.483364	0	5.79678e-06	0.1685	7.14814e-06	5.48	NA	NA	NA	NA	NA
1-palmitoyl-2-palmitoleoyl-GPC (16:0/16:1)*	Lipid	Phosphatidylcholine (PC)	X52470	0.342875	2.83345e-07	7.10743e-10	0.160064	1.34375e-09	5.69	NA	NA	NA	NA	NA	0.472545	0	8.01395e-10	0.194064	5.99112e-10	6.63	0.510532	8.0867e-10	0	0.205222	5.94033e-10	0.532162	0	7.5026e-10	0.195704	5.92002e-10	6.04	0.492441	7.9739e-10	0	0.21786	5.99125e-10
hydroquinone beta-D-glucopyranoside	Xenobiotics	Food Component/Plant	X38160	0.294252	1.2007e-05	3.21594e-09	0.0278601	7.19393e-09	6.02	NA	NA	NA	NA	NA	0.331481	7.6597e-07	3.69923e-09	0.193935	5.35657e-09	7.76	NA	NA	NA	NA	NA	0.325002	1.27996e-06	3.77634e-09	0.170525	5.40825e-09	5.84	NA	NA	NA	NA	NA
acetyl-CoA	Lipid	Fatty Acid Metabolism	X43840	0.385509	6.14726e-09	5.11113e-11	0.257898	7.71639e-11	5.42	NA	NA	NA	NA	NA	0.237981	0.00044715	7.4858e-11	0.193903	9.71974e-12	8.17	NA	NA	NA	NA	NA	0.321375	1.69781e-06	7.4592e-11	0.235256	9.6405e-12	7.01	NA	NA	NA	NA	NA
naringenin	Xenobiotics	Food Component/Plant	X44663	0.13212	0.0525553	5.10875e-10	-0.060132	1.74262e-10	6.44	NA	NA	NA	NA	NA	0.275532	4.49572e-05	5.14678e-10	0.193389	1.53791e-10	7.38	NA	NA	NA	NA	NA	0.453784	2.45167e-12	4.98063e-10	0.179015	1.53079e-10	6.11	NA	NA	NA	NA	NA
malate	Energy	TCA Cycle	X1303	0.324518	1.09192e-06	3.24228e-05	0.0772269	3.11148e-05	5.6	NA	NA	NA	NA	NA	0.369083	3.09045e-08	3.51619e-05	0.193067	2.42702e-05	7.57	NA	3.54527e-05	NA	0.111729	2.2689e-05	0.371836	2.40408e-08	3.45546e-05	0.168532	2.41828e-05	5.98	NA	3.54527e-05	NA	0.111729	2.2689e-05
3-hydroxylaurate	Lipid	Fatty Acid/ Monohydroxy	X32457	0.562545	0	3.15108e-10	0.236548	4.98521e-10	5.39	NA	NA	NA	NA	NA	0.526553	0	3.16322e-10	0.192874	6.82498e-10	7.36	NA	NA	NA	NA	NA	0.495	0	3.23251e-10	0.189948	6.82096e-10	6.18	NA	NA	NA	NA	NA
sinapoyl aldehyde	Xenobiotics	Food Component/Plant	X36773	0.513927	0	1.94407e-06	0.116716	1.50581e-06	5.59	NA	NA	NA	NA	NA	0.442638	1.29637e-11	1.75234e-06	0.191556	2.01968e-06	7.66	0.359271	1.80793e-06	7.42634e-08	0.167213	1.96448e-06	0.68462	0	1.19542e-06	0.293717	2.03588e-06	5.64	NA	NA	NA	NA	NA
sedoheptulose	Carbohydrate	Pentose Metabolism	X53237	0.402764	1.10534e-09	5.35454e-06	0.221585	5.8668e-07	6.19	NA	NA	NA	NA	NA	0.386713	5.94004e-09	5.34726e-06	0.191459	8.6061e-07	8.13	NA	NA	NA	NA	NA	0.361941	5.86674e-08	5.31397e-06	0.00713872	8.74595e-07	6.61	NA	NA	NA	NA	NA
gamma-glutamylleucine	Peptide	Gamma-glutamyl Amino Acid	X18369	0.407385	6.84742e-10	1.20786e-08	0.0846909	1.0682e-08	5.77	NA	NA	NA	NA	NA	0.458067	1.07219e-12	1.15808e-08	0.19117	1.06613e-08	6.66	NA	NA	NA	NA	NA	0.406077	8.60018e-10	1.19899e-08	0.237218	1.06406e-08	6.48	NA	NA	NA	NA	NA
glutathione/ oxidized (GSSG)	Amino Acid	Glutathione Metabolism	X27727	0.59612	0	1.54533e-10	0.18197	3.263e-10	5.96	NA	NA	NA	NA	NA	0.298027	9.63135e-06	2.39015e-10	0.188887	1.34847e-10	7.44	NA	NA	NA	NA	NA	0.525181	0	2.09659e-10	0.175831	1.31072e-10	5.79	NA	NA	NA	NA	NA
palmitoyl dihydrosphingomyelin (d18:0/16:0)*	Lipid	Dihydrosphingomyelins	X52434	0.616227	0	8.37618e-10	0.229051	6.11367e-10	5.29	NA	NA	NA	NA	NA	0.387136	5.70282e-09	9.47707e-10	0.188404	6.20058e-10	7.11	NA	NA	NA	NA	NA	0.400281	1.55624e-09	9.58685e-10	0.216284	6.14684e-10	5.87	NA	NA	NA	NA	NA
2-hydroxy-3-methylvalerate	Amino Acid	Leucine/ Isoleucine and Valine Metabolism	X36746	0.513613	0	4.03196e-09	0.293811	3.43155e-09	5.5	NA	NA	NA	NA	NA	0.461756	4.05067e-13	4.4294e-09	0.188244	3.80337e-09	7.37	NA	NA	NA	NA	NA	0.44805	6.08815e-12	4.50758e-09	0.173355	3.83235e-09	6.5	NA	NA	NA	NA	NA
propionylcarnitine (C3)	Lipid	Fatty Acid Metabolism (also BCAA Metabolism)	X32452	0.477866	0	9.71185e-07	0.241886	1.80825e-06	5.94	NA	NA	NA	NA	NA	0.37807	1.03317e-08	1.54796e-06	0.186147	1.84725e-08	8.16	0.351583	1.53449e-06	1.1889e-07	0.186147	1.64046e-08	0.37807	1.03317e-08	1.54796e-06	0.186147	1.84725e-08	6.51	0.340784	1.55256e-06	3.02505e-07	0.193944	1.78012e-08
gamma-glutamylglutamate	Peptide	Gamma-glutamyl Amino Acid	X36738	0.381439	9.0768e-09	3.20308e-08	0.344409	8.15705e-09	5.53	NA	NA	NA	NA	NA	0.384627	7.25771e-09	3.04552e-08	0.18551	1.39835e-08	6.92	NA	NA	NA	NA	NA	0.434635	3.58826e-11	2.90468e-08	0.346453	1.35178e-08	5.63	NA	NA	NA	NA	NA
ribulonate/xylulonate/lyxonate*	Carbohydrate	Pentose Metabolism	X61858	0.392437	3.12639e-09	2.7325e-05	0.245866	3.77456e-05	5.49	NA	NA	NA	NA	NA	0.285992	2.23098e-05	2.6571e-05	0.185028	4.23867e-05	7.77	NA	NA	NA	NA	NA	0.240083	0.000382487	2.72167e-05	0.216672	4.26815e-05	6.65	NA	NA	NA	NA	NA
trimethylamine N-oxide	Lipid	Phospholipid Metabolism	X40406	0.520575	0	6.18855e-11	0.364649	1.34101e-10	5.78	NA	NA	NA	NA	NA	0.698441	0	5.37785e-11	0.184481	7.79885e-11	7.4	0.510006	8.1646e-11	0	0.174513	7.53939e-11	0.536373	0	7.22497e-11	0.20728	7.49707e-11	6.37	0.482387	8.60932e-11	0	0.235481	7.41423e-11
proline	Amino Acid	Urea cycle; Arginine and Proline Metabolism	X1898	0.313982	2.83166e-06	0.000317465	0.148278	0.000229204	5.47	NA	NA	NA	NA	NA	0.499324	0	0.000267498	0.183903	0.000222837	7.55	NA	NA	NA	NA	NA	0.544075	0	0.000252912	0.166024	0.000227469	6.02	NA	NA	NA	NA	NA
mannose	Carbohydrate	Fructose/ Mannose and Galactose Metabolism	X48153	0.194719	0.00406956	6.89911e-07	0.0409475	9.0098e-07	5.43	NA	NA	NA	NA	NA	0.349734	1.69505e-07	7.61658e-07	0.183677	5.94085e-07	7.41	NA	NA	NA	NA	NA	0.306164	5.34511e-06	7.83556e-07	0.133095	6.00188e-07	6	NA	NA	NA	NA	NA
sphinganine	Lipid	Sphingolipid Synthesis	X17769	0.50967	0	5.3536e-09	0.255708	1.55058e-09	5.72	NA	NA	NA	NA	NA	0.476834	0	5.75176e-09	0.182584	4.91561e-10	7.49	NA	NA	NA	NA	NA	0.505723	0	5.75698e-09	0.123545	4.9423e-10	6.59	NA	NA	NA	NA	NA
gamma-aminobutyrate (GABA)	Amino Acid	Glutamate Metabolism	X1416	0.493425	0	1.45454e-09	0.16679	7.47306e-10	5.52	NA	NA	NA	NA	NA	0.4472	6.89026e-12	1.31054e-09	0.182488	1.02799e-09	7.15	NA	NA	NA	NA	NA	0.437535	2.50694e-11	1.29697e-09	0.190623	1.04347e-09	6.22	NA	NA	NA	NA	NA
5-hydroxyhexanoate	Lipid	Fatty Acid/ Monohydroxy	X31938	NA	NA	1.63385e-07	NA	1.65696e-07	6.51	NA	NA	NA	NA	NA	0.344748	2.58302e-07	1.51046e-07	0.18043	1.91568e-07	7.67	NA	NA	NA	NA	NA	0.304265	6.14201e-06	1.51941e-07	0.330246	1.91136e-07	6.29	NA	NA	NA	NA	NA
1-kestose	Xenobiotics	Food Component/Plant	X22012	0.511262	0	1.93491e-09	0.160373	6.47515e-09	5.26	NA	NA	NA	NA	NA	0.240821	0.000380241	2.00813e-09	0.180172	7.04457e-09	8.27	NA	NA	NA	NA	NA	0.459382	7.91235e-13	1.94112e-09	0.169368	6.99216e-09	6	NA	NA	NA	NA	NA
1-stearoyl-GPG (18:0)	Lipid	Lysophospholipid	X34437	0.35428	1.07177e-07	1.50034e-09	0.203042	9.71622e-10	6.22	NA	NA	NA	NA	NA	0.536767	0	1.31866e-09	0.178854	8.88581e-10	7.71	0.434774	1.47727e-09	3.52797e-11	0.151617	8.22412e-10	0.557192	0	1.24868e-09	0.176056	8.88751e-10	6.05	0.473304	1.38775e-09	0	0.0930928	8.30793e-10
gamma-glutamylserine	Peptide	Gamma-glutamyl Amino Acid	X54914	0.412997	3.78e-10	1.4722e-08	0.115266	8.08162e-09	5.46	NA	NA	NA	NA	NA	0.481455	0	1.42302e-08	0.178629	6.89629e-09	6.63	NA	NA	NA	NA	NA	0.423726	1.28469e-10	1.47214e-08	0.160557	6.90804e-09	5.97	NA	NA	NA	NA	NA
1-palmitoyl-2-oleoyl-GPE (16:0/18:1)	Lipid	Phosphatidylethanolamine (PE)	X19263	0.476275	0	4.80166e-09	0.423115	4.77563e-09	5.27	0.450184	5.00661e-09	3.85312e-12	0.378779	5.14911e-09	0.519085	0	4.02151e-09	0.175349	6.47314e-09	7.17	0.543258	3.91523e-09	0	0.224291	6.56762e-09	0.591887	0	3.63174e-09	0.307222	6.37022e-09	5.12	0.549364	4.10131e-09	0	0.321178	6.53613e-09
lactobacillic acid	Xenobiotics	Bacterial/Fungal	X63048	0.428837	6.43715e-11	4.25376e-09	-0.0728742	1.11985e-09	5.82	NA	NA	NA	NA	NA	0.143967	0.0349637	2.60899e-09	0.175317	6.74613e-09	8.04	NA	NA	NA	NA	NA	0.155464	0.0226855	2.6092e-09	0.0610007	6.74862e-09	6.25	NA	NA	NA	NA	NA
acetylcarnitine (C2)	Lipid	Fatty Acid Metabolism (Acyl Carnitine/ Short Chain)	X32198	0.207804	0.0021811	1.34251e-05	-0.155868	1.22566e-05	5.88	NA	NA	NA	NA	NA	0.283065	2.52181e-05	1.35241e-05	0.174692	6.63289e-06	8.08	0.318995	1.3016e-05	1.79289e-06	0.174692	6.50965e-06	0.281023	2.90032e-05	1.34141e-05	0.174692	6.61612e-06	7.77	0.279396	1.33235e-05	3.23959e-05	0.174692	6.52178e-06
pentose acid*	Partially Characterized Molecules	Partially Characterized Molecules	X63264	0.360088	6.44015e-08	1.99494e-07	0.0858324	8.1932e-08	5.4	NA	NA	NA	NA	NA	0.41813	2.38957e-10	1.35177e-07	0.174449	2.41964e-07	8.61	NA	NA	NA	NA	NA	0.408853	6.44181e-10	1.38663e-07	0.0661136	2.41941e-07	6.26	NA	NA	NA	NA	NA
fructose	Carbohydrate	Fructose/ Mannose and Galactose Metabolism	X48195	0.471098	0	0.000974889	0.192768	0.00131188	5.56	NA	NA	NA	NA	NA	0.36921	3.05507e-08	0.00120748	0.173066	0.00138926	7.1	NA	NA	NA	NA	NA	0.349901	1.67115e-07	0.00118029	0.258119	0.00136824	5.28	NA	NA	NA	NA	NA
1-stearoyl-2-oleoyl-GPC (18:0/18:1)	Lipid	Phosphatidylcholine (PC)	X52438	0.255688	0.000152304	1.88814e-09	0.128625	2.56807e-09	5.57	NA	NA	NA	NA	NA	0.43793	2.38555e-11	2.1073e-09	0.172005	1.55253e-09	8.24	0.426945	2.10177e-09	8.90705e-11	0.176153	1.54055e-09	0.417612	2.52854e-10	2.10311e-09	0.173001	1.54893e-09	5.52	0.422037	2.13378e-09	1.55234e-10	0.16165	1.54714e-09
2/ 3-dihydroxyisovalerate	Xenobiotics	Food Component/Plant	X38276	0.334517	5.64498e-07	3.4573e-06	0.339936	3.20257e-06	5.62	NA	NA	NA	NA	NA	0.290967	1.58351e-05	3.50348e-06	0.171619	2.96524e-06	8.38	NA	NA	NA	NA	NA	0.32847	9.73782e-07	3.43847e-06	0.217409	2.92539e-06	6.69	NA	3.47988e-06	NA	NA	2.90464e-06
2-hydroxybutyrate/2-hydroxyisobutyrate	Amino Acid	Glutathione Metabolism	X52281	NA	NA	4.21283e-07	NA	6.04164e-07	6.97	NA	NA	NA	NA	NA	0.646506	0	3.17594e-07	0.171329	5.13393e-07	7.75	NA	NA	NA	NA	NA	0.775711	0	2.29275e-07	-0.0490707	5.82621e-07	5.84	NA	NA	NA	NA	NA
adipate	Lipid	Fatty Acid/ Dicarboxylate	X21134	0.199779	0.00323852	1.10849e-08	-0.0989757	1.64185e-08	6.54	NA	NA	NA	NA	NA	0.375564	1.70458e-08	1.12679e-08	0.170943	1.28188e-08	7.13	NA	NA	NA	NA	NA	0.434839	3.49999e-11	1.06261e-08	0.199048	1.28199e-08	6.18	NA	NA	NA	NA	NA
stachydrine	Xenobiotics	Food Component/Plant	X34384	0.310861	3.58273e-06	0.000134016	0.309577	6.43546e-05	5.41	NA	NA	NA	NA	NA	0.258415	0.00013356	0.000139742	0.170911	4.88817e-05	7.56	NA	NA	NA	NA	NA	0.220007	0.00119491	0.000140634	0.226188	4.87802e-05	6.19	NA	NA	NA	NA	NA
2'-deoxycytidine	Nucleotide	Pyrimidine Metabolism/ Cytidine containing	X15949	0.521998	0	1.89616e-10	0.253456	2.3326e-10	5.85	NA	1.89069e-10	NA	NA	2.33713e-10	0.409206	6.20818e-10	1.94419e-10	0.170751	2.17764e-10	8.6	NA	NA	NA	NA	NA	0.416336	2.90461e-10	1.96916e-10	0.201203	2.18387e-10	6.8	0.357731	1.84286e-10	8.49968e-08	0.169175	2.13474e-10
argininosuccinate	Amino Acid	Urea cycle; Arginine and Proline Metabolism	X15497	0.323294	1.38211e-06	1.31405e-09	0.416667	6.84935e-10	4.88	NA	NA	NA	NA	NA	0.434563	2.57306e-11	1.2077e-09	0.170075	7.56952e-10	7.14	0.474437	1.14619e-09	0	0.182455	7.51417e-10	0.457467	1.21936e-12	1.17857e-09	0.208695	7.53368e-10	5.8	0.485939	1.12894e-09	0	0.189401	7.40876e-10
glucose	Carbohydrate	Glycolysis/ Gluconeogenesis/ and Pyruvate Metabolism	X48152	0.452261	2.749e-12	0.00134016	0.174688	0.00164491	6.05	NA	NA	NA	NA	NA	0.419299	2.10227e-10	0.00143343	0.169947	0.00164471	6.98	NA	NA	NA	NA	NA	0.338998	4.16222e-07	0.00144196	0.216091	0.00160881	6.5	NA	NA	NA	NA	NA
maltotriose	Carbohydrate	Glycogen Metabolism	X44688	0.350935	1.43084e-07	4.76521e-06	0.0918178	1.59902e-06	4.91	NA	4.43078e-06	NA	0	1.45227e-06	0.455607	2.04232e-12	4.50881e-06	0.168458	1.40058e-06	6.79	0.474388	3.89147e-06	0	0.0966943	1.30628e-06	0.502753	0	4.28741e-06	0.122066	1.42719e-06	5.69	0.465939	4.05543e-06	0	0.136697	1.27319e-06
Isobar: hexose diphosphates	Carbohydrate	Glycolysis/ Gluconeogenesis/ and Pyruvate Metabolism	X46896	0.184209	0.00669776	8.32212e-10	0.075435	7.64941e-10	6.48	NA	NA	NA	NA	NA	0.398176	1.92419e-09	8.41269e-10	0.168371	5.58962e-10	7.38	NA	NA	NA	NA	NA	0.547356	0	7.86285e-10	0.308251	5.3258e-10	5.48	NA	NA	NA	NA	NA
cystathionine	Amino Acid	Methionine/ Cysteine/ SAM and Taurine Metabolism	X15705	0.413135	3.72443e-10	2.63065e-09	-0.018234	4.11077e-09	5.17	NA	NA	NA	NA	NA	0.432241	4.79044e-11	3.45457e-09	0.167824	1.33288e-09	7.76	0.355093	3.31855e-09	8.7103e-08	0.0991872	1.25459e-09	0.659357	0	2.86521e-09	0.168435	1.28831e-09	5.23	0.406648	3.29787e-09	8.10595e-10	0.0772397	1.2531e-09
uridine-2'/ 3'-cyclic monophosphate	Nucleotide	Pyrimidine Metabolism/ Uracil containing	X37137	NA	NA	1.235e-11	NA	2.88826e-11	6.74	NA	NA	NA	NA	NA	0.195064	0.00414538	1.90245e-11	0.165927	1.06068e-11	7.63	NA	NA	NA	NA	NA	0.199361	0.00337853	1.90186e-11	0.0115763	1.06093e-11	7.28	NA	NA	NA	NA	NA
2/ 4-dihydroxybutyrate	Lipid	Fatty Acid/ Dihydroxy	X62951	0.364946	4.17391e-08	3.93551e-07	0.0900901	4.38921e-07	5.7	NA	NA	NA	NA	NA	0.498295	0	2.86985e-07	0.165927	6.64174e-07	8.52	0.352432	3.11112e-07	1.1031e-07	0.122773	6.39724e-07	0.499333	0	2.81362e-07	0.169947	6.61072e-07	7.13	NA	NA	NA	NA	NA
fucitol	Xenobiotics	Food Component/Plant	X57594	0.286651	2.03968e-05	3.1204e-08	0.171017	5.49144e-09	5.55	NA	NA	NA	NA	NA	0.531324	0	2.04249e-08	0.165316	3.56345e-08	7.83	NA	NA	NA	NA	NA	0.599635	0	1.97852e-08	0.10975	3.61845e-08	5.74	NA	NA	NA	NA	NA
oleate/vaccenate (18:1)	Lipid	Long Chain Monounsaturated Fatty Acid	X52285	0.437101	2.36295e-11	1.37262e-06	0.251234	7.56414e-07	5.57	NA	NA	NA	NA	NA	0.322354	1.57368e-06	9.56808e-07	0.165059	2.25249e-06	8.38	NA	NA	NA	NA	NA	NA	NA	9.58507e-07	NA	2.25513e-06	6.19	NA	NA	NA	NA	NA
2-hydroxyarachidate*	Lipid	Fatty Acid/ Monohydroxy	X61700	0.127825	0.0607744	1.96296e-10	-0.0130507	3.66882e-10	7.29	NA	NA	NA	NA	NA	0.273037	5.29224e-05	2.47418e-10	0.163837	1.65837e-10	8.17	NA	NA	NA	NA	NA	0.364712	4.5832e-08	2.51697e-10	-0.000385877	1.71057e-10	5.81	NA	NA	NA	NA	NA
1-methyladenosine	Nucleotide	Purine Metabolism/ Adenine containing	X15650	0.121307	0.0752468	1.59485e-10	0.0349562	1.79364e-10	6.3	NA	NA	NA	NA	NA	0.215311	0.00152624	1.65758e-10	0.162872	1.52723e-10	7.92	NA	NA	NA	NA	NA	NA	NA	1.6606e-10	NA	1.52944e-10	5.87	NA	NA	NA	NA	NA
erythronate*	Carbohydrate	Aminosugar Metabolism	X42420	0.635562	0	2.48836e-05	0.191287	4.54782e-05	5.18	NA	NA	NA	NA	NA	0.464131	1.39469e-13	2.72781e-05	0.162326	4.53554e-05	6.37	0.464453	3.09064e-05	1.10851e-13	0.186025	4.63494e-05	0.48378	0	2.65177e-05	0.157052	4.54908e-05	4.98	0.470918	3.02293e-05	0	0.180912	4.62346e-05
gamma-glutamylglutamine	Peptide	Gamma-glutamyl Amino Acid	X2730	0.435904	2.74487e-11	3.2364e-08	0.147661	4.76599e-08	5.47	NA	NA	NA	NA	NA	0.46844	0	3.23297e-08	0.161329	4.73927e-08	6.51	0.368339	3.48914e-08	2.60102e-08	0.103865	4.82031e-08	0.408215	4.84701e-10	3.42614e-08	0.10737	4.75343e-08	6.46	0.413766	3.40709e-08	2.66655e-10	0.104959	4.78419e-08
2-hydroxyoctanoate	Lipid	Fatty Acid/ Monohydroxy	X22036	0.186412	0.00606263	4.22077e-09	0.178082	5.48326e-09	6.76	NA	NA	NA	NA	NA	0.289298	1.77771e-05	3.38502e-09	0.159174	7.67802e-09	8.04	NA	NA	NA	NA	NA	0.240328	0.000391137	3.34362e-09	0.184224	7.68281e-09	6.5	NA	NA	NA	NA	NA
citrate	Energy	TCA Cycle	X1564	0.351676	1.34253e-07	1.93155e-06	0.0761446	1.87086e-06	5.38	NA	NA	NA	NA	NA	0.238999	0.000422003	1.94284e-06	0.158113	1.7933e-06	9.74	NA	NA	NA	NA	NA	0.262433	0.000104093	1.94758e-06	0.187761	1.79747e-06	5.98	NA	NA	NA	NA	NA
1-linoleoyl-GPC (18:2)	Lipid	Lysophospholipid	X34419	0.6032	0	2.3748e-08	0.200389	3.5099e-08	5.37	NA	2.79633e-08	NA	NA	3.24306e-08	0.345387	2.44805e-07	3.04221e-08	0.15792	2.8092e-08	7.44	NA	NA	NA	NA	NA	0.333287	6.6247e-07	3.0893e-08	0.274037	2.80011e-08	5.63	NA	NA	NA	NA	NA
1-myristoylglycerol (14:0)	Lipid	Monoacylglycerol	X35625	0.27691	3.93824e-05	5.69627e-10	0.135536	1.04872e-09	5.7	NA	NA	NA	NA	NA	0.327344	1.0645e-06	7.62168e-10	0.157277	4.51126e-10	7.76	NA	NA	NA	NA	NA	0.33868	4.27221e-07	7.25916e-10	0.183517	4.42905e-10	5.78	NA	NA	NA	NA	NA
glycine	Amino Acid	Glycine/ Serine and Threonine Metabolism	X58	0.396773	2.03032e-09	7.66996e-08	0.403894	3.2616e-08	5.6	NA	NA	NA	NA	NA	0.55395	0	6.49793e-08	0.157277	3.57701e-08	7	0.549586	6.50185e-08	0	0.165413	3.85224e-08	0.546756	0	6.5729e-08	0.179176	3.54247e-08	6.5	0.499759	7.23971e-08	0	0.143128	3.76858e-08
3-hydroxybutyrate (BHBA)	Lipid	Ketone Bodies	X542	0.429551	5.91865e-11	3.61506e-09	0.0528199	4.17704e-09	5.61	NA	NA	NA	NA	NA	0.651259	0	2.96095e-09	0.15702	3.62435e-09	7.36	NA	NA	NA	NA	NA	0.312002	3.46658e-06	3.9182e-09	0.0582353	3.97061e-09	6.39	NA	NA	NA	NA	NA
arabonate/xylonate	Carbohydrate	Pentose Metabolism	X48255	0.454511	1.85109e-12	4.99453e-06	0.2102	7.91222e-06	5.95	NA	NA	NA	NA	NA	0.33744	4.72901e-07	5.33955e-06	0.155123	8.58674e-06	7.48	NA	NA	NA	NA	NA	0.426494	9.37958e-11	4.89654e-06	0.110136	8.58115e-06	6.02	NA	NA	NA	NA	NA
4-imidazoleacetate	Amino Acid	Histidine Metabolism	X32349	0.159916	0.0187689	1.31901e-10	0.211989	6.76958e-11	6.12	NA	NA	NA	NA	NA	0.375324	1.743e-08	1.2679e-10	0.153354	7.43265e-11	7.91	NA	NA	NA	NA	NA	0.437171	2.62405e-11	1.24149e-10	0.194868	7.34341e-11	5.72	NA	NA	NA	NA	NA
p-hydroxybenzaldehyde	Xenobiotics	Benzoate Metabolism	X17665	0.509331	0	7.43271e-08	0.0961989	8.31903e-08	6.73	NA	NA	NA	NA	NA	0.540707	0	5.11678e-08	0.153129	1.47779e-07	7.04	NA	NA	NA	NA	NA	0.506707	0	5.49017e-08	0.111293	1.48237e-07	6.51	NA	NA	NA	NA	NA
1-linoleoyl-GPE (18:2)*	Lipid	Lysophospholipid	X32635	0.416574	2.5678e-10	2.11759e-09	0.231643	8.02782e-10	5.14	NA	NA	NA	NA	NA	0.485046	0	1.91792e-09	0.149559	1.28441e-09	7.52	NA	NA	NA	NA	NA	0.502402	0	1.87822e-09	0.137565	1.28041e-09	6.6	NA	NA	NA	NA	NA
vanillin	Xenobiotics	Food Component/Plant	X37442	0.364734	4.25426e-08	1.509e-05	0.133407	1.23853e-05	5.67	NA	NA	NA	NA	NA	0.577087	0	8.55761e-06	0.149399	2.452e-05	7.01	0.59495	8.45149e-06	0	0.16866	2.39003e-05	0.621009	0	7.95533e-06	0.144672	2.50718e-05	6.7	0.575328	8.67337e-06	0	0.14972	2.38942e-05
cyano-alanine	Amino Acid	Methionine/ Cysteine/ SAM and Taurine Metabolism	X35660	0.453654	2.16138e-12	4.31614e-08	0.267432	3.60068e-09	5.4	NA	NA	NA	NA	NA	0.265692	8.47992e-05	3.82573e-08	0.149334	1.84175e-08	8.48	NA	NA	NA	NA	NA	0.4863	0	3.76682e-08	0.195575	1.8027e-08	6.25	NA	NA	NA	NA	NA
10-hydroxystearate	Lipid	Fatty Acid/ Monohydroxy	X47123	NA	NA	1.41027e-06	NA	2.05884e-08	6.31	NA	NA	NA	NA	NA	0.289286	1.77919e-05	1.51035e-08	0.148723	4.18761e-06	8.04	NA	NA	NA	NA	NA	0.316629	2.44405e-06	1.49548e-08	0.14509	4.18751e-06	6.13	NA	NA	NA	NA	NA
3/ 4-dihydroxybenzoate	Xenobiotics	Benzoate Metabolism	X18292	0.402863	1.09418e-09	1.90905e-07	0.0543934	2.44621e-07	5.6	NA	NA	NA	NA	NA	0.468375	0	1.84006e-07	0.148563	2.25448e-07	7.22	NA	NA	NA	NA	NA	0.633463	0	1.5569e-07	0.137951	2.2286e-07	5.47	NA	NA	NA	NA	NA
acetylcholine	Lipid	Neurotransmitter	X18790	0.272691	5.1985e-05	6.00974e-06	-0.197242	2.14862e-05	6.01	NA	NA	NA	NA	NA	0.359	7.60495e-08	1.14571e-05	0.148305	5.4852e-06	8.44	NA	NA	NA	NA	NA	0.306537	5.2006e-06	1.15323e-05	0.218824	5.43372e-06	6.53	NA	NA	NA	NA	NA
N-palmitoyl-sphinganine (d18:0/16:0)	Lipid	Dihydroceramides	X52604	0.635903	0	7.38007e-11	0.319789	6.13093e-11	5.12	NA	NA	NA	NA	NA	0.403773	7.75808e-10	8.64603e-11	0.147952	6.22671e-11	8.22	NA	NA	NA	NA	NA	0.619489	0	7.16318e-11	0.204611	6.0603e-11	5.83	0.311077	8.66819e-11	3.30971e-06	0.17877	5.74592e-11
1-palmitoleoylglycerol (16:1)*	Lipid	Monoacylglycerol	X52431	0.335145	5.36387e-07	8.76258e-10	0.0734604	4.89152e-10	5.66	NA	NA	NA	NA	NA	0.309323	4.23338e-06	7.45356e-10	0.147501	9.21393e-10	7.28	NA	NA	NA	NA	NA	0.385087	6.94494e-09	7.43793e-10	-0.0235063	9.35227e-10	6.02	NA	NA	NA	NA	NA
3-methylglutarate/2-methylglutarate	Lipid	Fatty Acid/ Dicarboxylate	X54676	0.222052	0.00104369	3.17975e-08	0.0351105	3.9236e-08	6.35	NA	NA	NA	NA	NA	0.554638	0	2.94966e-08	0.146794	3.14601e-08	8.05	NA	NA	NA	NA	NA	0.435044	3.41323e-11	3.17571e-08	0.0378159	3.1832e-08	6.19	NA	NA	NA	NA	NA
N2/ N5-diacetylornithine	Amino Acid	Urea cycle; Arginine and Proline Metabolism	X43591	0.508294	0	1.31183e-11	0.0880847	2.22552e-11	5.01	0.476597	1.25295e-11	0	0.109095	2.10096e-11	0.454033	2.34748e-12	1.64747e-11	0.14644	1.36285e-11	6.95	0.357995	1.67615e-11	8.30615e-08	0.0828992	1.32287e-11	0.411686	4.77987e-10	1.69065e-11	0.115924	1.33776e-11	4.96	0.395257	1.64869e-11	2.57517e-09	0.123545	1.30876e-11
choline	Lipid	Phospholipid Metabolism	X15506	0.324668	1.24086e-06	0.000385726	0.121406	0.000538393	6.07	NA	NA	NA	NA	NA	0.33552	5.52981e-07	0.000450402	0.14599	0.000330236	10.44	NA	NA	NA	NA	NA	0.350324	1.61199e-07	0.000456089	0.19937	0.000332104	6.77	NA	NA	NA	NA	NA
1-palmitoyl-2-stearoyl-GPC (16:0/18:0)	Lipid	Phosphatidylcholine (PC)	X52616	NA	NA	1.15368e-10	NA	1.20719e-10	6.04	NA	NA	NA	NA	NA	0.440302	1.76239e-11	1.23539e-10	0.145443	8.00226e-11	7.12	0.376681	1.25183e-10	1.53647e-08	0.186025	7.83192e-11	0.524204	0	1.03803e-10	0.11811	8.0057e-11	5.88	0.384226	1.18834e-10	7.54129e-09	0.184513	7.66807e-11
3-methylglutaconate	Amino Acid	Leucine/ Isoleucine and Valine Metabolism	X57747	0.133237	0.0505763	1.29146e-10	0.0696964	4.46183e-10	6.36	NA	NA	NA	NA	NA	0.374922	1.80916e-08	2.13236e-10	0.14435	1.93088e-10	9.31	NA	NA	NA	NA	NA	0.194578	0.0042412	2.168e-10	0.18252	1.94241e-10	6.56	NA	NA	NA	NA	NA
3-ketosphinganine	Lipid	Sphingolipid Synthesis	X34381	0.52545	0	2.10085e-10	0.181908	1.11853e-10	6.25	NA	NA	NA	NA	NA	0.435104	2.41602e-11	2.38022e-10	0.142324	1.5271e-10	8	NA	NA	NA	NA	NA	0.485643	0	2.33863e-10	0.195993	1.50249e-10	5.86	NA	NA	NA	NA	NA
fucose	Carbohydrate	Aminosugar Metabolism	X15587	0.455191	1.6297e-12	8.69498e-09	0.317043	4.86366e-09	5.46	NA	NA	NA	NA	NA	0.452385	3.10697e-12	7.86954e-09	0.141263	6.42668e-09	6.67	NA	NA	NA	NA	NA	0.428664	7.30136e-11	8.13457e-09	0.287318	6.53063e-09	6.06	NA	NA	NA	NA	NA
4-hydroxycinnamate	Xenobiotics	Food Component/Plant	X36770	0.289218	1.70834e-05	1.13773e-08	-0.0115081	4.14728e-09	6	NA	NA	NA	NA	NA	0.458338	1.00991e-12	1.18883e-08	0.140974	2.7813e-09	8.06	NA	NA	NA	NA	NA	NA	NA	1.19242e-08	NA	2.77766e-09	6.78	NA	NA	NA	NA	NA
phenyllactate (PLA)	Amino Acid	Phenylalanine Metabolism	X22130	0.452101	2.82355e-12	3.28616e-09	0.191534	1.26181e-09	5.83	0.265738	3.4198e-09	7.67894e-05	NA	1.30543e-09	0.58719	0	3.01921e-09	0.139687	1.25741e-09	6.91	0.540824	2.96668e-09	0	0.1703	1.27654e-09	0.557268	0	3.12046e-09	0.15165	1.18723e-09	6.11	0.485246	3.23193e-09	0	0.145636	1.19985e-09
gentisate	Amino Acid	Tyrosine Metabolism	X18280	0.375727	1.5544e-08	2.81276e-08	0.110885	6.69097e-09	5.99	NA	NA	NA	NA	NA	0.424309	1.20286e-10	2.08044e-08	0.13898	2.83381e-08	7.38	NA	NA	NA	NA	NA	0.50567	0	2.01673e-08	0.119139	2.82173e-08	6.92	NA	NA	NA	NA	NA
vanillylmandelate (VMA)	Amino Acid	Tyrosine Metabolism	X1567	0.380019	1.03862e-08	5.86768e-10	0.0493336	7.5184e-10	5.65	NA	NA	NA	NA	NA	0.498069	0	6.23841e-10	0.13824	4.42907e-10	7.04	NA	NA	NA	NA	NA	0.434823	3.50671e-11	6.75271e-10	0.0808734	4.37947e-10	6.71	NA	NA	NA	NA	NA
fructosyllysine	Amino Acid	Lysine Metabolism	X46227	0.451424	3.15825e-12	8.33695e-10	0.471677	6.16808e-10	6.21	NA	NA	NA	NA	NA	0.323651	1.42258e-06	8.7484e-10	0.137597	5.80485e-10	7.88	NA	NA	NA	NA	NA	0.346795	2.17454e-07	9.13748e-10	0.168853	5.8842e-10	5.6	NA	NA	NA	NA	NA
pyridoxate	Cofactors and Vitamins	Vitamin B6 Metabolism	X31555	0.348616	1.74502e-07	1.57212e-09	-0.000617055	5.12455e-10	5.42	NA	NA	NA	NA	NA	0.404791	9.82118e-10	1.42231e-09	0.136665	1.10464e-09	7.89	NA	NA	NA	NA	NA	0.483265	0	1.37533e-09	0.24217	1.09268e-09	5.59	NA	NA	NA	NA	NA
imidazole propionate	Amino Acid	Histidine Metabolism	X40730	0.374248	1.78371e-08	1.05925e-07	0.11505	3.38175e-08	6	0.0621767	1.04936e-07	0.363147	NA	3.25144e-08	0.502054	0	1.07905e-07	0.136665	2.991e-08	7.54	NA	NA	NA	NA	NA	0.53435	0	1.06944e-07	0.153065	2.98291e-08	6.27	NA	NA	NA	NA	NA
1-palmitoyl-2-oleoyl-GPI (16:0/18:1)*	Lipid	Phosphatidylinositol (PI)	X52669	0.503495	0	3.76041e-09	0.255646	2.4992e-09	5.41	NA	NA	NA	NA	NA	0.49076	0	2.9439e-09	0.135732	4.08358e-09	6.91	0.452341	3.02281e-09	3.06126e-12	0.174611	4.00799e-09	0.448924	4.65336e-12	3.09694e-09	0.126825	4.07697e-09	5.81	0.450945	3.06835e-09	3.63452e-12	0.174804	4.01279e-09
1-heptadecenoylglycerol (17:1)*	Lipid	Monoacylglycerol	X62449	0.384849	6.55125e-09	2.23067e-10	0.0482537	3.80388e-10	5.32	NA	NA	NA	NA	NA	0.376404	1.57671e-08	2.78955e-10	0.134896	1.73706e-10	8.4	NA	NA	NA	NA	NA	0.450326	4.31855e-12	2.82528e-10	0.0243746	1.77632e-10	5.41	NA	NA	NA	NA	NA
dimethylglycine	Amino Acid	Glycine/ Serine and Threonine Metabolism	X5086	0.519885	0	1.54273e-08	0.168209	9.42525e-09	5.64	NA	NA	NA	NA	NA	0.298129	8.68748e-06	1.79382e-08	0.133803	1.87659e-09	7.52	NA	NA	NA	NA	NA	0.32025	1.85185e-06	1.78464e-08	0.0965335	1.87179e-09	6.35	NA	NA	NA	NA	NA
syringaldehyde	Xenobiotics	Food Component/Plant	X37449	0.456437	1.27477e-12	1.61726e-05	0.132852	1.43478e-05	6.25	NA	NA	NA	NA	NA	0.483519	0	1.58349e-05	0.132902	1.62598e-05	6.93	0.305	1.68703e-05	5.2356e-06	0.051611	1.54377e-05	0.51483	0	1.53173e-05	0.196218	1.61514e-05	6.61	NA	NA	NA	NA	NA
1-oleoyl-GPI (18:1)	Lipid	Lysophospholipid	X36602	0.370986	1.88047e-08	5.67646e-10	0.412625	3.75239e-10	5.64	NA	NA	NA	NA	NA	0.455501	1.79915e-12	5.53583e-10	0.132838	4.28316e-10	7.08	NA	NA	NA	NA	NA	0.433906	3.92087e-11	5.64874e-10	0.157984	4.30377e-10	5.22	NA	NA	NA	NA	NA
myristoyl sulfate	Xenobiotics	Chemical	X44883	0.208053	0.00215404	4.92212e-07	-0.0374553	1.88916e-07	6.5	NA	NA	NA	NA	NA	0.206995	0.00232595	4.41853e-07	0.132484	3.7461e-07	8.77	NA	NA	NA	NA	NA	0.182488	0.00737196	4.42318e-07	0.156666	3.74907e-07	6.24	NA	NA	NA	NA	NA
10-nonadecenoate (19:1n9)	Lipid	Long Chain Monounsaturated Fatty Acid	X33972	0.246379	0.000266389	2.11179e-10	-0.0520795	1.25787e-10	6.16	NA	NA	NA	NA	NA	0.143241	0.035901	1.41417e-10	0.13242	3.38128e-10	8.37	NA	NA	NA	NA	NA	NA	NA	1.41453e-10	NA	3.38155e-10	6.93	NA	NA	NA	NA	NA
ethylmalonate	Amino Acid	Leucine/ Isoleucine and Valine Metabolism	X15765	0.49335	0	1.18615e-08	0.01592	2.0267e-08	5.53	NA	NA	NA	NA	NA	0.438501	2.21945e-11	1.28875e-08	0.132195	1.63143e-08	7.19	NA	NA	NA	NA	NA	0.566242	0	1.0892e-08	0.171008	1.60836e-08	5.66	NA	NA	NA	NA	NA
undecanedioate (C11-DC)	Lipid	Fatty Acid/ Dicarboxylate	X42395	0.283715	2.4933e-05	1.49802e-08	0.0331976	1.70529e-08	5.27	NA	NA	NA	NA	NA	0.332784	6.89888e-07	1.48492e-08	0.132163	1.72843e-08	7.41	NA	NA	NA	NA	NA	0.262861	0.000101346	1.47438e-08	0.158242	1.72377e-08	6.27	NA	NA	NA	NA	NA
N-palmitoyl-sphingosine (d18:1/16:0)	Lipid	Ceramides	X44877	0.422142	1.38693e-10	1.51391e-09	0.216772	1.09217e-09	5.42	NA	NA	NA	NA	NA	0.595672	0	1.49446e-09	0.131423	4.84217e-10	7.58	NA	NA	NA	NA	NA	0.540488	0	1.60518e-09	0.250884	4.38156e-10	6.03	NA	NA	NA	NA	NA
gamma-glutamylisoleucine*	Peptide	Gamma-glutamyl Amino Acid	X34456	0.359814	6.59818e-08	3.19308e-08	0.0404788	2.93061e-08	5.77	NA	NA	NA	NA	NA	0.339194	4.09543e-07	3.33728e-08	0.130812	2.81047e-08	7.35	0.360076	3.29475e-08	5.56338e-08	0.0702939	2.80335e-08	0.436503	2.8516e-11	3.04174e-08	0.186443	2.76645e-08	5.98	0.10942	3.34723e-08	0.109629	NA	2.81474e-08
1-stearoyl-2-arachidonoyl-GPC (18:0/20:4)	Lipid	Phosphatidylcholine (PC)	X42450	0.269586	6.35896e-05	2.10361e-10	-0.14362	3.99598e-10	5.24	NA	NA	NA	NA	NA	0.266708	7.95102e-05	2.73883e-10	0.130491	2.04285e-10	9.13	NA	NA	NA	NA	NA	0.246125	0.000279509	2.7558e-10	0.0722876	2.04434e-10	6.22	NA	NA	NA	NA	NA
NAD+	Cofactors and Vitamins	Nicotinate and Nicotinamide Metabolism	X5278	0.542614	0	8.39496e-09	0.173979	5.9309e-09	5.57	NA	NA	NA	NA	NA	0.375494	1.71569e-08	7.6868e-09	0.12943	9.84023e-09	8.66	NA	NA	NA	NA	NA	0.597261	0	6.4065e-09	0.229436	9.80957e-09	6.27	NA	NA	NA	NA	NA
1/ 2-dilinoleoyl-GPC (18:2/18:2)	Lipid	Phosphatidylcholine (PC)	X52603	0.152105	0.0254674	6.7829e-10	-0.0668888	6.60188e-10	6.61	NA	NA	NA	NA	NA	0.14123	0.0386051	7.93881e-10	0.128786	3.22649e-10	9.45	NA	NA	NA	NA	NA	0.221036	0.00113171	7.87211e-10	0.0776577	3.21245e-10	7.34	NA	NA	NA	NA	NA
N-acetylglucosaminylasparagine	Carbohydrate	Aminosugar Metabolism	X48149	0.221314	0.00108554	4.95216e-10	0.1078	4.57584e-10	5.42	NA	NA	NA	NA	NA	0.516735	0	5.19595e-10	0.127146	2.34722e-10	7.19	0.453356	5.28176e-10	2.63959e-12	0.044408	2.33172e-10	0.529397	0	5.14396e-10	0.109525	2.37438e-10	5.84	0.428972	5.34761e-10	7.04427e-11	-0.0142131	2.34789e-10
trigonelline (N'-methylnicotinate)	Cofactors and Vitamins	Nicotinate and Nicotinamide Metabolism	X32401	0.298804	8.68058e-06	3.68528e-06	-0.0306059	6.76373e-06	5.68	NA	NA	NA	NA	NA	0.252002	0.000197227	2.20677e-06	0.125571	1.13637e-05	7.73	NA	NA	NA	NA	NA	0.152438	0.0254874	2.20698e-06	-0.079555	1.13639e-05	6.84	NA	NA	NA	NA	NA
N-acetylputrescine	Amino Acid	Polyamine Metabolism	X37496	0.536735	0	6.22771e-06	0.414044	1.46366e-06	5.32	NA	NA	NA	NA	NA	0.559609	0	5.26419e-06	0.125346	4.85496e-06	7.21	0.45384	5.45724e-06	2.4281e-12	0.0180397	4.82825e-06	0.546661	0	5.46368e-06	0.23979	4.87558e-06	5.93	0.507492	5.324e-06	0	0.0832851	4.78553e-06
10-hydroxydecanoic acid	Lipid	Fatty Acid/ Monohydroxy	X42492	NA	NA	8.89839e-10	NA	1.16065e-09	6.48	NA	NA	NA	NA	NA	0.461518	4.37708e-13	7.28877e-10	0.125346	1.31567e-09	7.75	NA	NA	NA	NA	NA	0.254074	0.000174073	8.15469e-10	0.120522	1.33344e-09	6.28	NA	NA	NA	NA	NA
gamma-tocopherol/beta-tocopherol	Cofactors and Vitamins	Tocopherol Metabolism	X52473	0.41705	2.43802e-10	1.39157e-10	-0.00256078	1.18711e-10	5.6	NA	NA	NA	NA	NA	0.312642	2.93607e-06	1.45136e-10	0.125088	1.17512e-10	7.99	NA	NA	NA	NA	NA	0.361286	6.21695e-08	1.42322e-10	0.0749244	1.16653e-10	6.19	NA	NA	NA	NA	NA
malonate	Lipid	Fatty Acid Synthesis	X15872	0.197414	0.00362875	8.33164e-06	0.056152	9.71601e-06	6.54	NA	NA	NA	NA	NA	0.350321	1.61233e-07	8.91532e-06	0.124349	7.57019e-06	7.81	NA	NA	NA	NA	NA	0.471676	0	8.24398e-06	0.0632517	7.58963e-06	6.09	NA	NA	NA	NA	NA
3-hydroxydecanoate	Lipid	Fatty Acid/ Monohydroxy	X22053	0.238814	0.000413347	2.36029e-10	0.137974	3.54782e-10	5.32	NA	NA	NA	NA	NA	0.46461	9.74818e-14	2.21695e-10	0.123834	3.42079e-10	7.73	NA	NA	NA	NA	NA	0.532853	0	1.92278e-10	0.0188115	3.56255e-10	6.3	NA	NA	NA	NA	NA
protoporphyrin IX	Cofactors and Vitamins	Hemoglobin and Porphyrin Metabolism	X39321	0.552485	0	7.9476e-11	0.251172	1.52439e-10	5.18	0.367263	8.30535e-11	2.66831e-08	0.246398	1.54999e-10	0.493757	0	9.87092e-11	0.123834	1.35205e-10	7.34	0.477155	8.80119e-11	0	0.248794	1.30284e-10	0.520436	0	9.39213e-11	0.318959	1.2985e-10	5.82	0.402572	9.21772e-11	8.79942e-10	0.328746	1.28613e-10
1-methyladenine	Nucleotide	Purine Metabolism/ Adenine containing	X1527	0.344502	2.47216e-07	5.21665e-10	0.251327	5.09476e-10	5.85	NA	NA	NA	NA	NA	0.425615	1.03708e-10	5.22687e-10	0.123802	4.83871e-10	7.42	0.362387	4.68475e-10	5.63866e-08	0.0919352	4.62238e-10	0.588034	0	4.59864e-10	0.163805	4.70341e-10	5.36	NA	NA	NA	NA	NA
oxalate (ethanedioate)	Cofactors and Vitamins	Ascorbate and Aldarate Metabolism	X20694	0.360208	6.37191e-08	4.57799e-08	0.280051	3.79315e-08	5.61	NA	NA	NA	NA	NA	0.398432	1.87535e-09	3.62169e-08	0.121969	5.21028e-08	7.59	NA	NA	NA	NA	NA	0.445962	8.22007e-12	3.49142e-08	0.160621	5.13595e-08	5.1	NA	NA	NA	NA	NA
sulfate*	Xenobiotics	Chemical	X46960	0.144514	0.0338539	0.00124534	-0.0787363	0.000442862	7.45	NA	NA	NA	NA	NA	0.334366	6.07223e-07	0.00134838	0.12123	0.000157995	8.56	NA	NA	NA	NA	NA	0.314014	2.97995e-06	0.00134842	0.0315776	0.000157991	7.22	NA	NA	NA	NA	NA
glucuronate	Carbohydrate	Aminosugar Metabolism	X15443	NA	NA	2.37939e-09	NA	3.08852e-09	6.75	NA	NA	NA	NA	NA	0.323832	1.22215e-06	2.63611e-09	0.121029	2.20462e-09	7.82	NA	NA	NA	NA	NA	0.358138	6.62939e-08	2.56361e-09	0.121029	2.19588e-09	7.14	NA	NA	NA	NA	NA
1-oleoylglycerol (18:1)	Lipid	Monoacylglycerol	X21184	0.273308	4.99308e-05	3.3241e-08	-0.0425151	2.90319e-08	5.73	NA	NA	NA	NA	NA	0.319185	2.01003e-06	2.72539e-08	0.120426	4.62097e-08	7.7	NA	NA	NA	NA	NA	0.363943	4.90942e-08	2.68409e-08	0.110972	4.62616e-08	6.48	NA	NA	NA	NA	NA
salicylate-glucoside	Xenobiotics	Drug - Analgesics/ Anesthetics	X57767	0.41237	4.04263e-10	4.60997e-09	0.197118	1.10309e-08	5.51	NA	NA	NA	NA	NA	0.337986	4.52247e-07	6.57702e-09	0.120329	5.27114e-09	7.73	NA	NA	NA	NA	NA	0.442721	1.28202e-11	6.55349e-09	0.135732	5.25761e-09	6.93	NA	NA	NA	NA	NA
1-palmitoyl-2-linoleoyl-digalactosylglycerol (16:0/18:2)*	Lipid	Galactosyl Glycerolipids	X54887	0.458348	8.39175e-13	9.25311e-10	-0.013822	6.19045e-10	5.46	NA	NA	NA	NA	NA	0.232134	0.00062062	9.09992e-10	0.119236	7.9783e-10	8.3	NA	NA	NA	NA	NA	0.27232	5.54479e-05	9.08328e-10	0.175317	7.96817e-10	6.26	NA	NA	NA	NA	NA
N-monomethylarginine	Amino Acid	Urea cycle; Arginine and Proline Metabolism	X43586	NA	NA	1.41002e-08	NA	2.80292e-08	6.35	NA	NA	NA	NA	NA	0.32231	1.579e-06	2.15978e-08	0.116824	4.86159e-09	8	NA	2.00112e-08	NA	NA	4.26088e-09	NA	NA	2.16233e-08	NA	4.87252e-09	6.31	NA	2.00112e-08	NA	NA	4.26088e-09
sebacate (C10-DC)	Lipid	Fatty Acid/ Dicarboxylate	X32398	0.290526	1.43114e-05	7.42799e-07	0.0666111	1.43038e-07	6.26	NA	NA	NA	NA	NA	0.388688	4.90718e-09	6.72425e-07	0.11512	3.63005e-07	7.98	NA	NA	NA	NA	NA	0.44553	8.73431e-12	6.60606e-07	0.108464	3.60944e-07	7.23	NA	NA	NA	NA	NA
thymidine sulfate (1)	NA	NA	X63407	0.136562	0.0450499	2.01996e-09	0.0193447	7.83158e-11	6.57	NA	NA	NA	NA	NA	0.0724045	0.290326	1.3793e-09	0.114959	2.02058e-09	7.66	NA	NA	NA	NA	NA	0.139436	0.041162	1.3793e-09	0.0263039	2.02058e-09	6.57	NA	NA	NA	NA	NA
dihydroorotate	Nucleotide	Pyrimidine Metabolism/ Orotate containing	X601	0.383118	7.73389e-09	6.12572e-09	0.00916327	1.77871e-09	6.02	NA	NA	NA	NA	NA	0.658674	0	4.35515e-09	0.113319	2.45844e-09	7.8	NA	NA	NA	NA	NA	0.425626	1.0358e-10	5.50973e-09	0.0126696	2.42938e-09	5.42	NA	NA	NA	NA	NA
hydroxyproline	Amino Acid	Urea cycle; Arginine and Proline Metabolism	X32306	0.438904	1.87863e-11	2.63931e-09	0.110916	3.98027e-09	6.16	NA	NA	NA	NA	NA	0.442468	1.32615e-11	3.0911e-09	0.113062	2.47897e-09	7.03	0.465749	2.94006e-09	1.08166e-14	0.0829635	2.56505e-09	0.553011	0	2.81317e-09	0.0609042	2.5542e-09	6.21	0.850717	1.32077e-09	0	0.00565953	2.852e-09
phenylacetate	Amino Acid	Phenylalanine Metabolism	X57745	0.316055	2.1355e-06	3.76698e-11	0.37991	3.61642e-11	5.45	NA	NA	NA	NA	NA	0.473247	0	3.53574e-11	0.112901	4.72805e-11	8.6	NA	NA	NA	NA	NA	0.410755	3.69234e-10	3.35998e-11	0.250293	4.44136e-11	5.93	0.406446	3.31147e-11	5.85043e-10	0.265208	4.29572e-11
UDP-glucose	Carbohydrate	Nucleotide Sugar	X32344	0.649786	0	2.50581e-10	0.078798	2.51663e-10	5.8	NA	NA	NA	NA	NA	0.45338	2.62871e-12	3.28047e-10	0.112322	1.59222e-10	7.05	0.302451	3.35219e-10	6.32717e-06	0.139076	1.49757e-10	0.496983	0	3.10599e-10	0.181073	1.57517e-10	5.98	NA	NA	NA	NA	NA
N-acetylarginine	Amino Acid	Urea cycle; Arginine and Proline Metabolism	X33953	0.338679	4.01474e-07	5.07202e-08	-0.136647	9.24826e-08	5.64	NA	NA	NA	NA	NA	0.342488	3.11898e-07	7.04555e-08	0.111358	3.5045e-08	8.21	NA	NA	NA	NA	NA	0.286126	2.21065e-05	7.07019e-08	0.0540871	3.50769e-08	6.29	NA	NA	NA	NA	NA
glutarate (C5-DC)	Lipid	Fatty Acid/ Dicarboxylate	X396	0.156869	0.0211735	3.31101e-08	-0.172683	3.55083e-08	7.6	NA	NA	NA	NA	NA	0.368515	3.25374e-08	3.52558e-08	0.110104	2.66101e-08	7.24	NA	NA	NA	NA	NA	0.418099	2.39779e-10	3.34193e-08	0.151328	2.65233e-08	5.94	NA	NA	NA	NA	NA
arginine	Amino Acid	Urea cycle; Arginine and Proline Metabolism	X1638	0.34311	2.77838e-07	1.14596e-05	0.0187276	1.23682e-05	5.23	NA	NA	NA	NA	NA	0.307617	4.80315e-06	1.32672e-05	0.109686	5.39555e-06	8.1	NA	NA	NA	NA	NA	0.415713	3.10705e-10	1.32372e-05	0.127564	5.36661e-06	5.94	NA	NA	NA	NA	NA
gamma-glutamylmethionine	Peptide	Gamma-glutamyl Amino Acid	X44872	0.499839	0	1.88416e-07	0.099531	2.68301e-07	6.08	NA	NA	NA	NA	NA	0.557381	0	2.1413e-07	0.107756	1.54601e-07	7.87	NA	NA	NA	NA	NA	0.525234	0	2.07674e-07	0.152068	1.54318e-07	6.55	NA	NA	NA	NA	NA
suberate (C8-DC)	Lipid	Fatty Acid/ Dicarboxylate	X15730	0.240589	0.000373325	6.52082e-06	0.0327039	7.46995e-06	6.26	NA	NA	NA	NA	NA	0.35961	7.20798e-08	6.08226e-06	0.107338	7.92554e-06	7.41	0.309088	6.32577e-06	3.85008e-06	NA	7.82448e-06	0.470689	0	5.6182e-06	0.0909062	7.9378e-06	5.51	0.309088	6.32577e-06	3.85008e-06	NA	7.82448e-06
2-hydroxyadipate	Lipid	Fatty Acid/ Dicarboxylate	X31934	NA	NA	3.85371e-09	NA	9.44051e-09	6.01	NA	NA	NA	NA	NA	0.347967	1.96961e-07	4.64649e-09	0.106791	6.76074e-09	8.15	NA	NA	NA	NA	NA	0.281011	3.12509e-05	4.63692e-09	0.0523506	6.78175e-09	6.68	NA	NA	NA	NA	NA
1-palmitoyl-GPG (16:0)*	Lipid	Lysophospholipid	X45970	0.358028	7.72416e-08	7.55247e-08	0.294428	4.03036e-08	5.52	NA	NA	NA	NA	NA	0.451943	3.34039e-12	6.31316e-08	0.106663	5.06859e-08	7.51	0.462122	6.43892e-08	3.572e-13	0.100199	4.67287e-08	0.496807	0	5.78897e-08	0.0305486	5.33672e-08	5.5	0.421249	6.4995e-08	1.69476e-10	-0.0268184	4.77273e-08
coumaroylquinate (4)	Xenobiotics	Food Component/Plant	X54929	0.55339	0	4.37753e-10	-0.0762063	1.61151e-08	5.7	NA	NA	NA	NA	NA	0.264598	9.0866e-05	5.79162e-09	0.106148	3.88681e-10	8.97	NA	NA	NA	NA	NA	0.277238	4.0176e-05	5.79361e-09	0.127211	3.86581e-10	6.63	NA	NA	NA	NA	NA
1-(1-enyl-palmitoyl)-2-arachidonoyl-GPE (P-16:0/20:4)*	Lipid	Plasmalogen	X52673	0.361711	5.57584e-08	7.33362e-11	0.0194372	5.46714e-11	6	NA	NA	NA	NA	NA	0.228375	0.000763061	6.74587e-11	0.105827	7.53914e-11	7.93	NA	NA	NA	NA	NA	0.218887	0.00126726	6.77123e-11	0.133192	7.5636e-11	7.38	NA	NA	NA	NA	NA
diacylglycerol (12:0/18:1/ 14:0/16:1/ 16:0/14:1) [2]*	Lipid	Diacylglycerol	X55001	0.32448	1.25935e-06	2.31229e-10	0.248612	5.49879e-10	5.74	NA	NA	NA	NA	NA	0.323677	1.41964e-06	2.58911e-10	0.105762	4.45361e-10	7.98	NA	NA	NA	NA	NA	0.439169	2.03867e-11	2.46966e-10	0.0845392	4.37812e-10	6.28	NA	NA	NA	NA	NA
2-hydroxysebacate	Lipid	Fatty Acid/ Dicarboxylate	X63357	0.361811	5.52639e-08	7.67417e-08	0.08466	5.11675e-08	5.6	NA	NA	NA	NA	NA	0.390018	4.31203e-09	7.09092e-08	0.105634	6.65746e-08	7.73	NA	NA	NA	NA	NA	0.262314	0.000104874	7.20798e-08	0.175059	6.67707e-08	6.15	NA	NA	NA	NA	NA
2-hydroxyoleate	Lipid	Fatty Acid/ Monohydroxy	X54920	0.319175	1.90355e-06	3.41753e-09	0.126311	3.62911e-09	5.8	NA	NA	NA	NA	NA	0.232785	0.000598613	3.46056e-09	0.105023	4.25469e-09	8.34	NA	NA	NA	NA	NA	0.230626	0.000674524	3.48371e-09	0.277156	4.25024e-09	6.56	NA	NA	NA	NA	NA
undecenedioate (C11:1-DC)*	Lipid	Fatty Acid/ Dicarboxylate	X63211	0.258074	0.000131529	4.9414e-08	0.170678	4.82578e-08	5.51	NA	NA	NA	NA	NA	0.370561	2.70141e-08	4.15957e-08	0.102772	6.35454e-08	6.93	NA	NA	NA	NA	NA	0.418954	2.18353e-10	4.06151e-08	0.0790405	6.36387e-08	6.32	NA	NA	NA	NA	NA
quinate	Xenobiotics	Food Component/Plant	X18335	0.273682	4.8723e-05	2.68193e-06	0.218407	2.73851e-06	5.52	NA	NA	NA	NA	NA	0.295898	1.1204e-05	2.89824e-06	0.101518	2.06438e-06	7.73	NA	NA	NA	NA	NA	0.335625	4.66795e-07	2.84597e-06	0.152021	2.04196e-06	5.41	NA	NA	NA	NA	NA
5/ 6-dihydrouridine	Nucleotide	Pyrimidine Metabolism/ Uracil containing	X61833	0.292412	1.36684e-05	4.98637e-11	0.240035	6.7323e-11	5.43	NA	NA	NA	NA	NA	0.426089	9.8254e-11	5.17869e-11	0.101389	4.9617e-11	7.24	NA	5.61247e-11	NA	NA	4.88975e-11	0.434665	3.57507e-11	5.08238e-11	0.121808	4.91668e-11	6.1	0.361785	5.52822e-11	5.94833e-08	0.0259181	4.89423e-11
N-acetyltaurine	Amino Acid	Methionine/ Cysteine/ SAM and Taurine Metabolism	X48187	0.275937	4.20025e-05	1.22379e-10	0.273787	9.68693e-11	6.1	NA	NA	NA	NA	NA	0.459725	7.26494e-13	1.24183e-10	0.101228	7.97916e-11	6.95	NA	NA	NA	NA	NA	0.407862	7.14482e-10	1.27249e-10	0.135314	7.92079e-11	5.08	NA	NA	NA	NA	NA
glycerophosphorylcholine (GPC)	Lipid	Phospholipid Metabolism	X15990	0.325654	1.14814e-06	4.11589e-06	0.218962	6.02629e-06	6.18	NA	NA	NA	NA	NA	0.492641	1.5169e-14	5.02035e-06	0.100427	6.52197e-07	8.08	0.452338	4.84602e-06	3.06231e-12	0.340139	5.61017e-07	0.492641	1.5169e-14	5.02035e-06	0.100427	6.52197e-07	7.62	0.452338	5.02172e-06	3.06231e-12	0.340139	5.99447e-07
2-palmitoyl-digalactosylglycerol (16:0)*	Lipid	Galactosyl Glycerolipids	X62375	0.258373	0.000129123	1.79168e-10	0.0796619	1.43164e-10	6.69	NA	NA	NA	NA	NA	0.357669	8.54648e-08	9.29229e-11	0.0991382	3.84746e-10	7.75	NA	NA	NA	NA	NA	0.408072	6.98994e-10	9.06239e-11	0.13525	3.80251e-10	5.51	NA	NA	NA	NA	NA
phenol sulfate	Amino Acid	Tyrosine Metabolism	X32553	0.337821	4.30842e-07	2.18915e-11	0.115204	5.89497e-11	6.02	NA	1.99853e-11	NA	0.16427	5.7126e-11	0.202699	0.00287427	1.96813e-11	0.0985272	6.46265e-11	9.13	NA	NA	NA	NA	NA	0.423852	1.26647e-10	1.95625e-11	0.0781722	6.46092e-11	6.39	NA	NA	NA	NA	NA
N-acetylthreonine	Amino Acid	Glycine/ Serine and Threonine Metabolism	X33939	NA	NA	2.41598e-08	NA	1.9494e-08	5.82	NA	NA	NA	NA	NA	0.42009	1.92687e-10	2.50139e-08	0.0962441	1.19751e-08	7.53	0.373118	2.49703e-08	2.13698e-08	0.0337964	1.22415e-08	0.431086	5.49532e-11	2.3468e-08	0.114187	1.21168e-08	6.25	0.447626	2.37413e-08	6.47745e-12	0.132613	1.19782e-08
9/ 10-DiHOME	Lipid	Fatty Acid/ Dihydroxy	X38399	0.0635421	0.352402	2.62976e-07	-0.18197	4.69748e-09	7.43	NA	NA	NA	NA	NA	0.387869	5.3129e-09	2.16723e-07	0.0954724	1.45857e-07	9.02	NA	NA	NA	NA	NA	0.295732	1.13369e-05	2.16892e-07	0.048106	1.45454e-07	6.76	NA	NA	NA	NA	NA
5-methyluridine (ribothymidine)	Nucleotide	Pyrimidine Metabolism/ Uracil containing	X35136	0.541477	0	4.13457e-11	0.420801	1.62996e-11	5.91	NA	NA	NA	NA	NA	0.599845	0	3.79011e-11	0.0949257	1.92796e-11	7.14	NA	NA	NA	NA	NA	0.484461	0	4.74039e-11	0.154029	2.00707e-11	6.08	NA	NA	NA	NA	NA
3-hydroxyarachidate*	Lipid	Fatty Acid/ Monohydroxy	X61701	0.149854	0.0277438	7.94971e-09	0.196872	4.14945e-09	6.69	NA	NA	NA	NA	NA	0.282994	2.73477e-05	7.30736e-09	0.094572	5.6504e-09	8.81	NA	NA	NA	NA	NA	0.284153	2.52842e-05	7.26237e-09	0.19445	5.60378e-09	6.7	NA	NA	NA	NA	NA
histidine	Amino Acid	Histidine Metabolism	X59	0.308826	4.17097e-06	3.81869e-08	0.358571	1.71294e-08	6.51	NA	NA	NA	NA	NA	0.448574	5.6345e-12	4.0531e-08	0.0931571	3.9113e-09	8.01	NA	NA	NA	NA	NA	0.31095	3.34196e-06	4.13784e-08	-0.0216091	3.93047e-09	6.69	NA	NA	NA	NA	NA
gluconate	Xenobiotics	Food Component/Plant	X587	0.266946	7.53354e-05	1.77367e-06	0.21165	2.32842e-06	6.47	NA	NA	NA	NA	NA	0.410947	5.16864e-10	1.18549e-06	0.0921603	4.17447e-06	7.46	NA	NA	NA	NA	NA	0.424879	1.12768e-10	1.1781e-06	0.139527	4.14508e-06	6.19	NA	NA	NA	NA	NA
(12 or 13)-methylmyristate (a15:0 or i15:0)	Lipid	Fatty Acid/ Branched	X38293	0.294956	1.14236e-05	1.16004e-07	0.281501	6.70283e-08	5.96	NA	NA	NA	NA	NA	0.559083	0	1.18711e-07	0.0905524	3.84413e-08	8.29	NA	NA	NA	NA	NA	0.433813	3.96527e-11	1.23042e-07	0.184063	3.75714e-08	6.87	NA	NA	NA	NA	NA
gentisic acid-5-glucoside	Xenobiotics	Chemical	X48729	NA	NA	5.08981e-07	NA	6.43503e-07	6.54	NA	NA	NA	NA	NA	0.383626	7.98586e-09	4.21193e-07	0.0898772	8.85578e-07	7.19	NA	NA	NA	NA	NA	0.51055	0	3.95771e-07	0.0908419	8.71971e-07	5.77	NA	NA	NA	NA	NA
glycolate (hydroxyacetate)	Xenobiotics	Chemical	X15737	0.631169	0	2.60499e-09	0.32201	2.22139e-09	5.88	NA	NA	NA	NA	NA	0.608429	0	1.84872e-09	0.0898128	5.17174e-09	7.2	NA	NA	NA	NA	NA	0.576799	0	1.99324e-09	-0.16866	5.33354e-09	6.88	NA	NA	NA	NA	NA
histamine	Amino Acid	Histidine Metabolism	X1574	0.578155	0	7.03549e-10	0.209922	3.00323e-10	6.3	NA	NA	NA	NA	NA	0.623953	0	4.95138e-10	0.0891376	9.52681e-10	7.29	NA	NA	NA	NA	NA	0.514712	0	5.29896e-10	0.16165	9.56022e-10	6.09	NA	NA	NA	NA	NA
3-hydroxypropanoate	Lipid	Fatty Acid/ Monohydroxy	X1556	0.339419	3.77659e-07	8.2905e-08	-0.0836727	9.22955e-08	5.92	NA	NA	NA	NA	NA	0.502763	0	6.67943e-08	0.0887838	1.21006e-07	7.97	NA	NA	NA	NA	NA	0.453747	2.46766e-12	6.7487e-08	0.128079	1.20658e-07	5.71	NA	NA	NA	NA	NA
N-acetylcitrulline	Amino Acid	Urea cycle; Arginine and Proline Metabolism	X48434	0.461378	3.58541e-13	4.81449e-10	0.26737	3.76464e-10	5.51	NA	NA	NA	NA	NA	0.319864	1.90781e-06	4.80739e-10	0.0876262	4.98734e-10	8.53	NA	NA	NA	NA	NA	0.364609	4.62549e-08	4.605e-10	0.0492315	4.98659e-10	6.08	NA	NA	NA	NA	NA
pseudouridine	Nucleotide	Pyrimidine Metabolism/ Uracil containing	X33442	0.419694	1.82244e-10	9.09133e-10	0.289522	6.51141e-10	5.32	NA	NA	NA	NA	NA	0.440447	1.72961e-11	9.51829e-10	0.0867258	4.43853e-10	7.65	NA	NA	NA	NA	NA	0.488998	0	9.25932e-10	0.131262	4.28432e-10	5.31	NA	NA	NA	NA	NA
cysteine-glutathione disulfide	Amino Acid	Glutathione Metabolism	X35159	0.568205	0	1.67945e-10	0.355547	1.60827e-10	5.43	NA	NA	NA	NA	NA	0.502782	0	1.60994e-10	0.086147	1.44849e-10	8.07	0.414967	1.52283e-10	3.36726e-10	0.0513538	1.43409e-10	0.49291	0	1.64008e-10	0.118593	1.44639e-10	5.79	0.381543	1.59175e-10	9.7335e-09	0.0581709	1.44872e-10
2-methylbutyrylcarnitine (C5)	Amino Acid	Leucine/ Isoleucine and Valine Metabolism	X45095	0.565675	0	8.19917e-10	0.0678452	1.18112e-09	6.26	NA	NA	NA	NA	NA	0.290373	1.65022e-05	9.60147e-10	0.0856325	1.44244e-09	8.05	NA	NA	NA	NA	NA	0.30223	7.12054e-06	9.67299e-10	0.0977233	1.4422e-09	6.81	NA	NA	NA	NA	NA
gamma-glutamylcitrulline*	Peptide	Gamma-glutamyl Amino Acid	X62104	0.491058	0	1.01648e-09	0.317784	4.6168e-10	5.78	NA	1.0319e-09	NA	NA	4.94859e-10	0.398509	1.34253e-09	1.03828e-09	0.084765	6.16793e-10	7.94	NA	NA	NA	NA	NA	0.619917	0	8.37872e-10	0.128401	6.13533e-10	5.94	NA	NA	NA	NA	NA
fumarate	Energy	TCA Cycle	X1643	0.492315	0	1.56143e-06	0.226799	2.52194e-06	5.42	NA	NA	NA	NA	NA	0.413194	4.07156e-10	1.81939e-06	0.0824169	1.80193e-06	7.11	NA	NA	NA	NA	NA	0.534668	0	1.6443e-06	0.168564	1.76978e-06	5.64	NA	NA	NA	NA	NA
anserine	Amino Acid	Histidine Metabolism	X15747	0.400541	1.38738e-09	7.06953e-09	0.123658	9.9077e-09	6.56	NA	NA	NA	NA	NA	0.320853	1.7677e-06	6.95704e-09	0.081002	1.01962e-08	8.72	NA	NA	NA	NA	NA	0.397334	2.09355e-09	6.99558e-09	0.0786546	1.01904e-08	6.22	NA	NA	NA	NA	NA
8-hydroxyoctanoate	Lipid	Fatty Acid/ Monohydroxy	X21239	0.213213	0.00165764	4.97214e-06	0.108756	4.43941e-06	6.13	NA	NA	NA	NA	NA	0.379133	1.2217e-08	4.10601e-06	0.0800051	6.08059e-06	7.17	NA	NA	NA	NA	NA	0.395421	2.53349e-09	4.04792e-06	0.0967908	6.06234e-06	5.23	NA	NA	NA	NA	NA
(2 or 3)-decenoate (10:1n7 or n8)	Lipid	Medium Chain Fatty Acid	X63436	0.0702604	0.303742	1.11634e-09	0.0517092	1.05757e-09	7.34	NA	NA	NA	NA	NA	0.120447	0.0780438	8.71393e-10	0.0790405	1.79589e-09	9.64	NA	NA	NA	NA	NA	0.738672	0	5.33406e-10	0.121165	1.79868e-09	6.63	NA	NA	NA	NA	NA
3-hydroxyisobutyrate	Amino Acid	Leucine/ Isoleucine and Valine Metabolism	X1549	0.218039	0.00129043	4.65355e-10	0.0692336	4.41778e-10	5.42	NA	NA	NA	NA	NA	0.460075	6.63731e-13	3.96926e-10	0.0787189	6.22931e-10	7.2	NA	NA	NA	NA	NA	0.49406	0	3.92548e-10	0.0642485	6.1766e-10	5.99	NA	NA	NA	NA	NA
N-acetylleucine	Amino Acid	Leucine/ Isoleucine and Valine Metabolism	X1587	0.331976	6.9345e-07	1.05635e-10	0.110607	1.08595e-10	5.52	NA	NA	NA	NA	NA	0.333293	6.62147e-07	1.23931e-10	0.0783652	6.7853e-11	7.9	NA	NA	NA	NA	NA	0.391724	3.6495e-09	1.20938e-10	0.12541	6.627e-11	5.47	NA	NA	NA	NA	NA
2-hydroxybehenate	Lipid	Fatty Acid/ Monohydroxy	X57663	0.315059	2.60941e-06	3.72729e-10	0.255739	3.40007e-10	6.57	NA	NA	NA	NA	NA	0.393574	3.0422e-09	3.7555e-10	0.0778828	3.138e-10	8.45	NA	NA	NA	NA	NA	0.233721	0.000568234	3.89168e-10	0.0948292	3.14705e-10	7.37	NA	NA	NA	NA	NA
1-linoleoylglycerol (18:2)	Lipid	Monoacylglycerol	X27447	0.452014	2.86483e-12	2.81261e-08	0.0107059	1.57497e-08	5.6	NA	NA	NA	NA	NA	0.261252	0.000112049	3.01243e-08	0.076275	1.39432e-08	7.85	NA	NA	NA	NA	NA	0.481715	0	2.85165e-08	0.0410637	1.39646e-08	5.34	NA	NA	NA	NA	NA
N-acetylhistidine	Amino Acid	Histidine Metabolism	X33946	0.353566	1.14031e-07	3.97252e-09	0.31945	2.60165e-09	5.74	NA	NA	NA	NA	NA	0.430693	5.75705e-11	4.21753e-09	0.075857	1.15787e-09	7.96	NA	NA	NA	NA	NA	0.473296	0	3.96675e-09	0.117821	1.1543e-09	6.43	NA	4.4e-09	NA	NA	1.20652e-09
guanosine	Nucleotide	Purine Metabolism/ Guanine containing	X1573	0.394202	2.62476e-09	9.69519e-09	0.232908	1.14913e-08	6.11	NA	NA	NA	NA	NA	0.375697	1.6837e-08	9.92987e-09	0.0749244	8.57919e-09	7.05	NA	NA	NA	NA	NA	0.421335	1.67869e-10	9.70036e-09	0.0860827	8.58468e-09	5.5	NA	NA	NA	NA	NA
2-palmitoylglycerol (16:0)	Lipid	Monoacylglycerol	X33419	0.147326	0.0305068	5.15082e-08	-0.115204	3.60568e-08	6.96	NA	NA	NA	NA	NA	0.395034	1.91826e-09	4.63721e-08	0.0726735	4.28534e-08	8.48	NA	4.76485e-08	NA	NA	4.16497e-08	0.42176	1.60115e-10	4.62781e-08	-0.0178468	4.37136e-08	6.62	NA	4.76485e-08	NA	NA	4.16497e-08
cis-urocanate	Amino Acid	Histidine Metabolism	X40410	0.216568	0.00139352	6.1619e-08	0.298408	2.98824e-08	5.88	NA	NA	NA	NA	NA	0.384647	7.24347e-09	4.504e-08	0.0726092	8.07168e-08	9.02	NA	NA	NA	NA	NA	0.353203	1.25926e-07	4.46065e-08	0.0861149	8.12256e-08	6.52	NA	NA	NA	NA	NA
9/ 10-methylenehexadecanoate	Xenobiotics	Food Component/Plant	X63049	0.429967	5.63534e-11	2.68726e-08	-0.0518944	3.30521e-09	5.75	NA	NA	NA	NA	NA	0.401232	1.41332e-09	6.51386e-09	0.0725449	6.81238e-08	7.89	NA	NA	NA	NA	NA	0.643689	0	5.47617e-09	0.0536047	6.87857e-08	6.53	NA	NA	NA	NA	NA
azelate (nonanedioate; C9)	Lipid	Fatty Acid/ Dicarboxylate	X18362	0.239036	0.000408141	2.92423e-05	0.091571	3.01909e-05	6.01	NA	NA	NA	NA	NA	0.377616	1.40819e-08	2.49404e-05	0.0717731	3.82255e-05	6.78	NA	NA	NA	NA	NA	0.335043	5.74805e-07	2.51256e-05	0.0555341	3.83354e-05	5.95	NA	NA	NA	NA	NA
1-pentanol sulfate	Xenobiotics	Chemical	X63427	0.092834	0.174021	3.08756e-09	-0.0863569	4.28772e-09	6.65	NA	NA	NA	NA	NA	0.313527	3.09131e-06	3.11301e-09	0.0715159	3.63744e-09	8.21	NA	NA	NA	NA	NA	NA	NA	3.26134e-09	NA	3.65796e-09	6.29	NA	NA	NA	NA	NA
diethanolamine	Xenobiotics	Chemical	X20691	0.230241	0.000669206	1.43134e-06	-0.0394915	5.73093e-07	5.36	NA	NA	NA	NA	NA	0.343233	2.93142e-07	1.29678e-06	0.0712586	1.001e-06	8.94	NA	NA	NA	NA	NA	0.373723	2.02114e-08	1.27845e-06	0.0502283	1.01311e-06	6.65	NA	NA	NA	NA	NA
isovalerylcarnitine (C5)	Amino Acid	Leucine/ Isoleucine and Valine Metabolism	X34407	0.310093	3.38425e-06	2.86713e-09	-0.0970161	2.87528e-09	5.5	NA	NA	NA	NA	NA	0.371144	2.56126e-08	3.27171e-09	0.0711621	1.84825e-09	7.66	NA	NA	NA	NA	NA	0.376144	1.61524e-08	3.27887e-09	0.0805196	1.83826e-09	6.33	NA	NA	NA	NA	NA
hexanoylglycine (C6)	Lipid	Fatty Acid Metabolism (Acyl Glycine)	X35436	0.211559	0.00180401	7.06617e-11	0.0711156	9.1045e-11	6.05	NA	NA	NA	NA	NA	0.367915	3.43545e-08	7.49137e-11	0.0706798	6.11994e-11	7.5	NA	NA	NA	NA	NA	0.382133	9.20379e-09	7.59393e-11	0.104573	6.13469e-11	5.4	NA	NA	NA	NA	NA
sphingosine	Lipid	Sphingosines	X17747	0.446175	7.02878e-12	1.11284e-10	0.141367	1.0142e-10	5.66	NA	NA	NA	NA	NA	0.265972	8.33081e-05	1.36686e-10	0.0698759	2.53356e-11	7.46	NA	NA	NA	NA	NA	0.278654	3.65756e-05	1.37029e-10	0.0143739	2.53803e-11	7.18	NA	NA	NA	NA	NA
coumaroylquinate (5)	Xenobiotics	Food Component/Plant	X54930	0.250241	0.000211772	5.37601e-10	0.065809	1.79954e-08	5.38	NA	NA	NA	NA	NA	0.177348	0.00923742	6.46363e-09	0.0697473	5.28702e-10	8.81	NA	NA	NA	NA	NA	0.269112	6.81987e-05	6.46353e-09	-0.00196154	5.28676e-10	6.28	NA	NA	NA	NA	NA
alpha-hydroxycaproate	Lipid	Fatty Acid/ Monohydroxy	X37073	0.215578	0.00146718	5.83143e-07	0.139455	7.72231e-07	7.23	NA	NA	NA	NA	NA	0.405933	8.729e-10	4.93831e-07	0.0691684	8.73212e-07	7.11	NA	NA	NA	NA	NA	0.444457	1.01349e-11	4.76509e-07	0.0300662	8.82294e-07	6.03	NA	NA	NA	NA	NA
4-hydroxybutyrate (GHB)	Lipid	Fatty Acid/ Monohydroxy	X34585	NA	NA	1.77296e-09	NA	5.36886e-09	6.08	NA	NA	NA	NA	NA	0.270011	6.43696e-05	2.73573e-09	0.0677536	2.85593e-09	8.63	NA	NA	NA	NA	NA	0.105687	0.122293	2.73887e-09	0.0927391	2.85842e-09	6.67	NA	NA	NA	NA	NA
5-(2-Hydroxyethyl)-4-methylthiazole	Cofactors and Vitamins	Thiamine Metabolism	X27673	0.490124	0	2.61961e-08	-0.0538998	4.33565e-08	5.34	NA	NA	NA	NA	NA	0.383985	7.71635e-09	3.35451e-08	0.0673034	2.26547e-08	7.11	NA	NA	NA	NA	NA	0.478436	0	3.3096e-08	0.108174	2.25004e-08	5.99	NA	NA	NA	NA	NA
beta-guanidinopropanoate	Xenobiotics	Food Component/Plant	X35101	NA	NA	1.09366e-10	NA	1.96174e-10	6.34	NA	NA	NA	NA	NA	0.223142	0.00101196	1.27642e-10	0.0660171	8.00036e-11	8.23	NA	NA	NA	NA	NA	0.456406	1.51253e-12	1.24066e-10	0.0357579	8.04316e-11	6.63	NA	NA	NA	NA	NA
pimelate (C7-DC)	Lipid	Fatty Acid/ Dicarboxylate	X15704	0.33018	8.01115e-07	9.79915e-08	0.0447057	1.21688e-07	5.88	NA	NA	NA	NA	NA	0.563842	0	8.20159e-08	0.060454	1.07692e-07	7.94	NA	NA	NA	NA	NA	0.547331	0	8.38319e-08	0.121841	1.05981e-07	5.38	NA	NA	NA	NA	NA
1-oleoyl-GPC (18:1)	Lipid	Lysophospholipid	X48258	0.394359	2.58405e-09	1.58974e-10	0.176632	1.16395e-10	5.64	NA	NA	NA	NA	NA	0.297939	9.69208e-06	1.543e-10	0.0583317	1.67098e-10	7.77	NA	NA	NA	NA	NA	0.491821	0	1.34301e-10	0.194578	1.64344e-10	6.84	NA	NA	NA	NA	NA
mevalonate	Lipid	Mevalonate Metabolism	X39583	0.574731	0	3.04393e-09	0.195576	4.60303e-09	5.28	NA	NA	NA	NA	NA	0.467267	0	3.65304e-09	0.0577851	4.16048e-09	7.56	NA	NA	NA	NA	NA	0.563856	0	3.25684e-09	0.0698437	4.2537e-09	5.43	NA	NA	NA	NA	NA
N1-Methyl-4-pyridone-3-carboxamide	Cofactors and Vitamins	Nicotinate and Nicotinamide Metabolism	X57584	0.295012	1.13784e-05	6.75763e-11	0.220721	6.84573e-11	6.17	NA	NA	NA	NA	NA	0.53485	0	7.41389e-11	0.056531	3.9228e-11	6.69	NA	NA	NA	NA	NA	0.463478	2.02492e-13	7.49995e-11	0.120747	3.83017e-11	4.92	NA	NA	NA	NA	NA
3-hydroxystearate	Lipid	Fatty Acid/ Monohydroxy	X52938	0.192728	0.0045299	1.49859e-08	0.228465	1.00192e-08	6.31	NA	NA	NA	NA	NA	0.335463	5.55535e-07	1.25398e-08	0.0556949	1.64024e-08	8.86	NA	NA	NA	NA	NA	0.372524	2.25696e-08	1.25832e-08	0.0127018	1.64408e-08	6.31	NA	NA	NA	NA	NA
palmitoyl ethanolamide	Lipid	Endocannabinoid	X38165	0.294453	1.18373e-05	4.83049e-10	0.200389	1.79063e-09	5.75	NA	NA	NA	NA	NA	0.362034	5.81856e-08	9.54446e-10	0.0550518	3.99298e-10	9.09	NA	NA	NA	NA	NA	0.406017	8.65408e-10	9.64063e-10	0.0583639	3.96812e-10	6.51	NA	NA	NA	NA	NA
3-sulfo-L-alanine	Amino Acid	Methionine/ Cysteine/ SAM and Taurine Metabolism	X47089	0.396616	2.06259e-09	1.66228e-10	0.198599	8.31237e-11	5.53	NA	NA	NA	NA	NA	0.376951	1.49839e-08	1.70946e-10	0.0542157	5.83479e-11	7.9	NA	NA	NA	NA	NA	0.542715	0	1.51794e-10	0.203261	5.93533e-11	5.21	NA	NA	NA	NA	NA
2'-deoxyadenosine	Nucleotide	Purine Metabolism/ Adenine containing	X1553	NA	NA	3.07981e-08	NA	3.78061e-08	6.58	NA	NA	NA	NA	NA	0.455734	1.72182e-12	3.07423e-08	0.0539263	3.50653e-08	8.06	NA	NA	NA	NA	NA	0.393442	3.08197e-09	3.07761e-08	-0.172326	3.60835e-08	6.76	NA	NA	NA	NA	NA
1-palmitoylglycerol (16:0)	Lipid	Monoacylglycerol	X21127	0.272546	5.24803e-05	1.25993e-06	0.062446	1.08097e-06	5.45	NA	NA	NA	NA	NA	0.401696	1.3481e-09	1.16932e-06	0.0537655	1.00805e-06	7.31	NA	NA	NA	NA	NA	0.522604	0	1.08641e-06	0.00652775	1.03627e-06	6.24	NA	NA	NA	NA	NA
guanidinoacetate	Amino Acid	Creatine Metabolism	X43802	0.430173	5.49966e-11	1.61499e-08	0.332223	6.53139e-09	5.92	NA	NA	NA	NA	NA	0.520517	0	1.41281e-08	0.0529938	5.18725e-09	7.44	NA	NA	NA	NA	NA	0.557379	0	1.43111e-08	0.16448	4.97392e-09	5.51	NA	NA	NA	NA	NA
allantoin	Nucleotide	Purine Metabolism/ (Hypo)Xanthine/Inosine containing	X1107	0.533707	0	1.00692e-10	-0.0923115	5.03133e-11	6.05	NA	NA	NA	NA	NA	0.234322	0.000549473	1.09421e-10	0.0526079	2.72181e-11	7.98	0.139064	1.00265e-10	0.0416407	-0.0800797	2.71377e-11	0.286911	2.09508e-05	1.08789e-10	0.0826741	2.70459e-11	5.7	0.139064	1.00265e-10	0.0416407	-0.0800797	2.71377e-11
2-heptadecenoylglycerol (17:1)*	Lipid	Monoacylglycerol	X62448	0.351265	1.39085e-07	6.23886e-11	-0.0597618	1.37075e-10	6	NA	NA	NA	NA	NA	0.335664	5.46563e-07	9.13595e-11	0.051804	5.42525e-11	8.61	NA	NA	NA	NA	NA	0.281549	3.0144e-05	9.2212e-11	0.103351	5.40793e-11	7.7	NA	NA	NA	NA	NA
3'-dephospho-CoA-glutathione*	Amino Acid	Glutathione Metabolism	X62807	0.0950916	0.163619	1.47515e-11	-0.0549796	1.52249e-11	6.72	NA	NA	NA	NA	NA	0.489106	0	1.19247e-11	0.0504212	1.64531e-11	7.34	NA	NA	NA	NA	NA	0.531028	0	1.20338e-11	-0.00440543	1.67806e-11	5.73	NA	NA	NA	NA	NA
2R/ 3R-dihydroxybutyrate	Lipid	Fatty Acid/ Dihydroxy	X63109	0.123448	0.0702125	1.36435e-08	0.00268419	2.5826e-08	6.96	NA	NA	NA	NA	NA	0.48841	0	1.64055e-08	0.0470448	1.34636e-08	7.51	NA	NA	NA	NA	NA	0.585567	0	1.44953e-08	0.0768217	1.35995e-08	6.15	NA	NA	NA	NA	NA
3-hydroxybehenate*	Lipid	Fatty Acid/ Monohydroxy	X61697	0.180407	0.00793501	9.32226e-10	0.0941935	7.10542e-10	6.8	NA	NA	NA	NA	NA	0.40334	1.13994e-09	9.06981e-10	0.0464982	7.21439e-10	8.14	NA	NA	NA	NA	NA	0.149451	0.0285406	9.12284e-10	0.14509	7.21801e-10	6.61	NA	NA	NA	NA	NA
N6-acetyllysine	Amino Acid	Lysine Metabolism	X36752	0.59421	0	7.46878e-10	-0.0301123	5.3055e-10	5.3	NA	NA	NA	NA	NA	0.266751	7.92909e-05	8.82837e-10	0.0455656	5.97346e-10	8.19	NA	NA	NA	NA	NA	0.345233	2.48001e-07	8.74367e-10	0.0163676	5.99819e-10	5.45	NA	NA	NA	NA	NA
N6-methyladenosine	Nucleotide	Purine Metabolism/ Adenine containing	X37114	0.32261	1.45797e-06	5.06141e-10	-0.034586	5.84426e-10	5.24	NA	NA	NA	NA	NA	0.279329	3.49692e-05	5.21181e-10	0.0435076	5.43176e-10	8.47	NA	NA	NA	NA	NA	NA	NA	5.21671e-10	NA	5.43363e-10	6.42	NA	NA	NA	NA	NA
threonate	Cofactors and Vitamins	Ascorbate and Aldarate Metabolism	X27738	0.320511	1.71666e-06	3.45017e-06	0.00441195	9.48347e-06	6.24	NA	NA	NA	NA	NA	0.38171	9.58001e-09	2.79968e-06	0.0423178	1.12426e-05	7.47	NA	NA	NA	NA	NA	0.332446	7.08904e-07	2.93883e-06	0.0675285	1.11688e-05	6.32	NA	NA	NA	NA	NA
2-palmitoyl-GPC* (16:0)*	Lipid	Lysophospholipid	X35253	0.0520737	0.446115	1.05216e-10	0.0262249	8.20523e-11	6.93	NA	NA	NA	NA	NA	0.306001	5.40944e-06	9.51516e-11	0.0408708	1.06606e-10	8.12	NA	NA	NA	NA	NA	0.276465	4.22788e-05	9.88629e-11	-0.00295839	1.06883e-10	6.47	NA	NA	NA	NA	NA
citrulline	Amino Acid	Urea cycle; Arginine and Proline Metabolism	X2132	0.175963	0.00963599	2.7499e-05	-0.00209799	2.40456e-05	6.48	NA	NA	NA	NA	NA	0.475777	0	2.24439e-05	0.0406779	2.64051e-05	9.16	NA	NA	NA	NA	NA	0.434395	3.69484e-11	2.45621e-05	0.0267863	2.49255e-05	5.42	NA	NA	NA	NA	NA
salidroside	Xenobiotics	Drug - Psychoactive	X45419	0.217477	0.00132898	4.10904e-08	0.265087	1.03207e-08	5.75	NA	NA	NA	NA	NA	0.177768	0.00907054	3.49575e-08	0.0395202	2.93535e-08	8.4	NA	NA	NA	NA	NA	0.236338	0.000490701	3.49577e-08	-0.0205158	2.93545e-08	7.05	NA	NA	NA	NA	NA
3-amino-2-piperidone	Amino Acid	Urea cycle; Arginine and Proline Metabolism	X62853	0.33384	5.09222e-07	8.11022e-10	-0.0424239	1.18453e-09	5.19	NA	NA	NA	NA	NA	0.333917	6.29679e-07	9.22845e-10	0.0393594	9.21299e-10	7.27	NA	NA	NA	NA	NA	0.349574	1.71838e-07	8.93556e-10	0.0314168	9.05652e-10	6.01	NA	NA	NA	NA	NA
acisoga	Amino Acid	Polyamine Metabolism	X43258	0.375459	1.59371e-08	8.32666e-11	0.0987906	8.48971e-11	5.66	0.0661143	8.04416e-11	0.333495	-0.154426	8.15652e-11	0.33991	3.86098e-07	9.84601e-11	0.0344074	4.58443e-11	7.99	NA	NA	NA	NA	NA	0.298201	9.51261e-06	9.93749e-11	-0.0080391	4.56267e-11	7.2	NA	NA	NA	NA	NA
pipecolate	Amino Acid	Lysine Metabolism	X1444	0.358967	7.11065e-08	5.06074e-07	0.0479144	5.76591e-07	5.26	NA	4.89251e-07	NA	NA	5.42235e-07	0.278023	3.81416e-05	4.10992e-07	0.033314	8.50558e-07	8.22	NA	NA	NA	NA	NA	0.30408	6.22529e-06	4.0722e-07	0.0688469	8.49791e-07	5.95	0.24063	3.97477e-07	0.000370554	NA	8.13681e-07
13-HODE + 9-HODE	Lipid	Fatty Acid/ Monohydroxy	X37752	0.205239	0.00247863	5.22643e-05	-0.066426	8.35563e-07	7.33	NA	NA	NA	NA	NA	0.308094	4.63692e-06	2.19082e-05	0.0276545	9.30891e-05	9.7	NA	NA	NA	NA	NA	0.333114	6.71818e-07	2.18183e-05	0.0346646	9.2954e-05	6.59	NA	NA	NA	NA	NA
tricarballylate	Energy	TCA Cycle	X15729	0.364021	4.53573e-08	9.01532e-11	0.00833025	2.61463e-10	5.89	NA	NA	NA	NA	NA	0.377257	1.45614e-08	1.39588e-10	0.0255	9.90396e-11	7.68	NA	NA	NA	NA	NA	0.426272	9.6213e-11	1.40482e-10	0.0864364	9.98394e-11	5.49	NA	NA	NA	NA	NA
1-stearoyl-GPI (18:0)	Lipid	Lysophospholipid	X19324	0.346487	2.09096e-07	2.99687e-10	0.310595	3.8388e-10	5.18	NA	NA	NA	NA	NA	0.447188	6.90227e-12	2.87514e-10	0.0246318	3.95465e-10	7.96	NA	NA	NA	NA	NA	0.56241	0	2.48586e-10	-0.0169786	4.12857e-10	6.1	NA	NA	NA	NA	NA
4-ureidobutyrate	Nucleotide	Pyrimidine Metabolism/ Uracil containing	X22118	0.355088	9.99091e-08	5.31935e-07	0.0493644	4.74035e-07	5.32	NA	NA	NA	NA	NA	0.338923	4.18791e-07	5.21125e-07	0.0219307	6.04705e-07	7.26	NA	NA	NA	NA	NA	0.475975	0	4.79872e-07	0.126728	5.95227e-07	5.09	NA	NA	NA	NA	NA
2-hydroxypalmitate	Lipid	Fatty Acid/ Monohydroxy	X35675	0.319984	1.78825e-06	1.19535e-08	-0.0266568	9.93386e-09	5.97	NA	NA	NA	NA	NA	0.437545	2.5039e-11	1.08386e-08	0.0215448	1.09525e-08	7.93	NA	NA	NA	NA	NA	0.495515	0	1.03265e-08	0.0414818	1.12171e-08	6.62	NA	NA	NA	NA	NA
tridecanedioate (C13-DC)	Lipid	Fatty Acid/ Dicarboxylate	X43027	0.444952	8.35952e-12	2.20961e-09	-0.0210416	2.24445e-09	6.49	NA	NA	NA	NA	NA	0.298038	9.62388e-06	1.96567e-09	0.0210303	3.52082e-09	7.76	NA	NA	NA	NA	NA	0.268251	7.20631e-05	2.01836e-09	0.138948	3.52435e-09	6.24	NA	NA	NA	NA	NA
palmitate (16:0)	Lipid	Long Chain Saturated Fatty Acid	X1336	0.351958	1.31028e-07	0.000140181	0.140658	0.000752409	5.77	NA	NA	NA	NA	NA	0.346744	1.81462e-07	0.000374555	0.0206285	7.62933e-05	8.65	NA	NA	NA	NA	NA	0.56458	0	0.000338405	-0.156891	8.58545e-05	6.34	NA	NA	NA	NA	NA
3-hydroxypalmitate	Lipid	Fatty Acid/ Monohydroxy	X27503	0.130135	0.0562311	3.32392e-08	-0.118876	3.37726e-08	6.54	NA	NA	NA	NA	NA	0.289258	1.78261e-05	3.2262e-08	0.0206123	3.15153e-08	8.16	NA	NA	NA	NA	NA	0.544989	0	2.70184e-08	-0.0296161	3.37863e-08	5.48	NA	NA	NA	NA	NA
syringic acid	Xenobiotics	Food Component/Plant	X37091	0.359011	7.08306e-08	3.68546e-07	-0.0139455	1.29375e-07	6.36	NA	NA	NA	NA	NA	0.326139	1.17059e-06	3.82957e-07	0.0182648	1.02276e-07	8	NA	NA	NA	NA	NA	0.294289	1.1465e-05	3.85108e-07	0.16843	1.01653e-07	7.02	NA	NA	NA	NA	NA
eicosenoate (20:1n9 or 1n11)	Lipid	Long Chain Monounsaturated Fatty Acid	X33587	0.222046	0.00104402	1.52077e-08	-0.172066	5.99613e-09	5.59	NA	NA	NA	NA	NA	0.0687133	0.315668	9.80741e-09	0.0172037	2.32799e-08	8.96	NA	NA	NA	NA	NA	0.060738	0.375206	9.80812e-09	0.183549	2.32693e-08	6.45	NA	NA	NA	NA	NA
2-aminoheptanoate	Lipid	Fatty Acid/ Amino	X43761	0.484097	0	3.56798e-09	0.27459	2.74614e-09	5.37	NA	NA	NA	NA	NA	0.570281	0	3.46335e-09	0.0160782	2.48566e-09	8	NA	NA	NA	NA	NA	0.710889	0	2.54868e-09	0.213519	2.40667e-09	5.73	0.488982	3.82446e-09	0	0.128658	2.42502e-09
2-hydroxystearate	Lipid	Fatty Acid/ Monohydroxy	X17945	0.20276	0.00280085	1.08914e-09	0.174226	9.44668e-10	5.79	NA	NA	NA	NA	NA	0.353287	1.25025e-07	9.17227e-10	0.014599	1.32655e-09	7.73	NA	NA	NA	NA	NA	0.368821	3.16484e-08	9.16015e-10	0.0535726	1.32568e-09	6.09	NA	NA	NA	NA	NA
2S/ 3R-dihydroxybutyrate	Lipid	Fatty Acid/ Dihydroxy	X62950	0.337858	4.29536e-07	3.65355e-08	0.0375787	4.84763e-08	5.58	NA	NA	NA	NA	NA	0.536568	0	3.14661e-08	0.0138916	3.95063e-08	7.26	NA	NA	NA	NA	NA	0.555748	0	3.22265e-08	-0.0344717	3.76792e-08	6.13	NA	NA	NA	NA	NA
succinimide	Xenobiotics	Chemical	X41888	0.274671	4.56583e-05	7.06616e-10	0.0469888	1.85275e-09	6.57	NA	NA	NA	NA	NA	0.233762	0.000566934	1.16085e-09	0.0129269	5.40989e-10	9.44	NA	NA	NA	NA	NA	0.241495	0.000365796	1.14722e-09	-0.197698	5.54664e-10	8.15	NA	NA	NA	NA	NA
thymidine	Nucleotide	Pyrimidine Metabolism/ Thymine containing	X2183	0.23279	0.00058091	7.38525e-10	0.238461	7.63109e-10	6.41	NA	NA	NA	NA	NA	0.397676	2.02312e-09	6.43933e-10	0.012541	9.37634e-10	7.88	NA	NA	NA	NA	NA	0.729904	0	4.3105e-10	-0.0804553	1.02746e-09	5.44	NA	NA	NA	NA	NA
1-stearoyl-2-linoleoyl-GPE (18:0/18:2)*	Lipid	Phosphatidylethanolamine (PE)	X52446	0.328887	7.66122e-07	1.14351e-10	0.298609	1.29514e-10	5.85	NA	NA	NA	NA	NA	0.350516	1.58579e-07	9.94277e-11	0.010901	1.74921e-10	7.22	NA	NA	NA	NA	NA	0.485807	0	9.53778e-11	0.0465303	1.74421e-10	5.85	NA	NA	NA	NA	NA
N-formylphenylalanine	Amino Acid	Tyrosine Metabolism	X48433	0.10804	0.113312	8.61762e-09	-0.0817907	2.32997e-10	7.67	NA	NA	NA	NA	NA	0.12519	0.0669588	8.04719e-09	0.0062705	2.06667e-09	11.2	NA	NA	NA	NA	NA	0.163746	0.0163363	8.04698e-09	0.0344395	2.06657e-09	7.95	NA	NA	NA	NA	NA
linoleoylcarnitine (C18:2)*	Lipid	Fatty Acid Metabolism (Acyl Carnitine/ Polyunsaturated)	X46223	0.223276	0.000977552	4.47965e-11	-0.0893496	8.24201e-11	5.7	NA	NA	NA	NA	NA	0.318508	2.11727e-06	5.95366e-11	0.00434112	4.67832e-11	7.88	0.188509	5.74354e-11	0.00555644	-0.00856569	4.19906e-11	0.360221	6.83026e-08	5.88129e-11	0.00630266	4.68263e-11	6.25	0.188509	5.74354e-11	0.00555644	-0.00856569	4.19906e-11
laurate (12:0)	Lipid	Medium Chain Fatty Acid	X1645	NA	NA	1.27623e-07	NA	1.82727e-07	5.59	NA	NA	NA	NA	NA	0.485638	0	1.58122e-07	0.00430896	6.8704e-08	7	NA	NA	NA	NA	NA	0.615415	0	1.49305e-07	-0.0636375	6.92247e-08	5.87	NA	NA	NA	NA	NA
arachidate (20:0)	Lipid	Long Chain Saturated Fatty Acid	X1118	0.352541	1.24608e-07	6.34946e-07	-0.0652536	2.85833e-07	5.64	NA	NA	NA	NA	NA	0.19976	0.00331438	5.92342e-07	0.00231526	4.27486e-07	8.48	NA	NA	NA	NA	NA	0.212368	0.00173878	5.92715e-07	0.0833842	4.27384e-07	6.71	NA	NA	NA	NA	NA
glycerophosphoglycerol	Lipid	Glycerolipid Metabolism	X48857	0.191723	0.00474767	2.65077e-09	0.0694187	3.9971e-09	7.68	NA	NA	NA	NA	NA	0.534588	0	2.09435e-09	0.00135057	4.17248e-09	7.88	NA	NA	NA	NA	NA	0.485626	0	2.05494e-09	-0.0146312	4.14767e-09	7.26	NA	NA	NA	NA	NA
1-palmitoyl-digalactosylglycerol (16:0)*	Lipid	Galactosyl Glycerolipids	X62374	0.329392	8.53278e-07	3.46162e-09	0.0428545	3.77099e-09	5.53	NA	NA	NA	NA	NA	0.353444	1.23345e-07	3.12357e-09	0.0012541	4.03838e-09	8.04	NA	NA	NA	NA	NA	0.351505	1.45717e-07	3.20211e-09	0.029809	4.01046e-09	5.54	NA	NA	NA	NA	NA
asparagine	Amino Acid	Alanine and Aspartate Metabolism	X512	0.340811	3.36517e-07	8.04626e-08	0.15991	1.87287e-08	5.71	NA	NA	NA	NA	NA	0.387885	3.94582e-09	8.02984e-08	0.00122194	1.8695e-08	7.65	NA	NA	NA	NA	NA	0.354804	8.93733e-08	8.0956e-08	0.0534601	1.83638e-08	6.01	NA	NA	NA	NA	NA
coumaroylquinate (3)	Xenobiotics	Food Component/Plant	X54928	0.414776	3.12127e-10	3.02748e-11	-0.0367765	1.81605e-09	5.34	NA	NA	NA	NA	NA	0.163378	0.0164957	6.34503e-10	6.43149e-05	3.57225e-11	9.19	NA	NA	NA	NA	NA	0.2709	6.07863e-05	6.34478e-10	-0.0364654	3.56932e-11	6.55	NA	NA	NA	NA	NA
2'-O-methyluridine	Nucleotide	Pyrimidine Metabolism/ Uracil containing	X57655	0.339692	3.69237e-07	1.05136e-11	0.0991917	1.57208e-11	6.1	NA	NA	NA	NA	NA	0.476863	0	1.14443e-11	-0.00295839	1.05218e-11	7.38	NA	NA	NA	NA	NA	0.680963	0	9.89292e-12	0.169979	1.03454e-11	6.69	NA	NA	NA	NA	NA
3-hydroxysebacate	Lipid	Fatty Acid/ Monohydroxy	X31943	0.231584	0.000621248	4.47604e-09	0.146767	6.00513e-09	6.82	NA	NA	NA	NA	NA	0.392371	3.42481e-09	4.367e-09	-0.00369799	5.23176e-09	8.1	0.314826	4.65075e-09	2.48125e-06	NA	5.10107e-09	0.393516	3.05965e-09	4.34379e-09	0.0915493	5.19495e-09	6.13	NA	NA	NA	NA	NA
secoisolariciresinol	Xenobiotics	Food Component/Plant	X38105	0.162112	0.0171015	4.82787e-07	-0.133469	1.55448e-07	5.86	NA	NA	NA	NA	NA	0.24949	0.000229147	3.98777e-07	-0.00913242	4.03455e-07	8.32	NA	NA	NA	NA	NA	0.227953	0.000780837	3.96356e-07	-0.138851	4.07198e-07	6.92	NA	NA	NA	NA	NA
3-hydroxyoleate*	Lipid	Fatty Acid/ Monohydroxy	X61843	0.422882	1.27617e-10	3.69751e-09	0.356751	5.56669e-09	5.36	NA	NA	NA	NA	NA	0.341353	2.8821e-07	3.6987e-09	-0.0134993	5.91189e-09	7.22	NA	NA	NA	NA	NA	0.378538	1.29172e-08	3.71687e-09	0.187022	5.83474e-09	5.41	NA	NA	NA	NA	NA
alpha-hydroxyisocaproate	Amino Acid	Leucine/ Isoleucine and Valine Metabolism	X22132	0.285157	2.25977e-05	3.50025e-09	0.108386	2.9683e-09	6.57	NA	NA	NA	NA	NA	0.401527	1.37147e-09	3.53024e-09	-0.0145669	2.14627e-09	7.6	NA	NA	NA	NA	NA	0.406697	8.06543e-10	3.44103e-09	-0.00266898	2.15068e-09	6.19	NA	NA	NA	NA	NA
alpha-hydroxyisovalerate	Amino Acid	Leucine/ Isoleucine and Valine Metabolism	X46537	0.196294	0.00382787	1.38891e-07	0.118876	2.30975e-07	6.6	NA	NA	NA	NA	NA	0.442333	1.35023e-11	1.28276e-07	-0.0165284	2.02127e-07	7.34	0.354189	1.46947e-07	9.43978e-08	-0.0945474	1.95361e-07	0.367677	3.51014e-08	1.38772e-07	-0.0483632	1.99204e-07	5.77	NA	NA	NA	NA	NA
1-palmitoyl-2-linoleoyl-GPC (16:0/18:2)	Lipid	Phosphatidylcholine (PC)	X42446	0.171006	0.0119081	7.79242e-09	-0.0522954	9.78568e-09	6.57	NA	NA	NA	NA	NA	0.307659	4.7882e-06	7.90223e-09	-0.0196154	9.43399e-09	8.19	NA	NA	NA	NA	NA	0.322071	1.60857e-06	8.05028e-09	-0.00289408	9.33778e-09	5.53	NA	NA	NA	NA	NA
ribonate (ribonolactone)	Carbohydrate	Pentose Metabolism	X27731	0.290537	1.55852e-05	3.07264e-07	0.187585	5.96078e-07	6.21	NA	NA	NA	NA	NA	0.294792	1.21145e-05	3.19824e-07	-0.0201942	5.22802e-07	7.72	NA	NA	NA	NA	NA	0.305716	5.52368e-06	3.14044e-07	0.0328317	5.2371e-07	6.89	NA	NA	NA	NA	NA
formiminoglutamate	Amino Acid	Histidine Metabolism	X43493	0.35756	8.04845e-08	1.16813e-06	0.229822	3.7849e-07	5.44	NA	NA	NA	NA	NA	0.202285	0.0029329	1.13004e-06	-0.0206444	5.8302e-07	8.15	NA	NA	NA	NA	NA	0.35026	1.62082e-07	1.12282e-06	-0.0629301	5.85832e-07	5.95	NA	NA	NA	NA	NA
3-hydroxy-3-methylglutarate	Lipid	Mevalonate Metabolism	X531	0.454039	2.01768e-12	6.85252e-06	-0.0140997	5.17928e-06	5.78	NA	NA	NA	NA	NA	0.417276	2.62268e-10	5.97862e-06	-0.0293266	8.16241e-06	7.97	NA	NA	NA	NA	NA	0.398515	1.85971e-09	6.02406e-06	-0.0135057	8.1347e-06	5.77	NA	NA	NA	NA	NA
(14 or 15)-methylpalmitate (a17:0 or i17:0)	Lipid	Fatty Acid/ Branched	X38768	0.612334	0	8.22663e-09	0.194156	2.02365e-08	6.43	NA	NA	NA	NA	NA	0.254585	0.00016877	1.3936e-08	-0.0320921	8.38739e-09	9.79	NA	NA	NA	NA	NA	0.580132	0	1.1922e-08	-0.181041	9.31901e-09	7.82	NA	NA	NA	NA	NA
palmitoleate (16:1n7)	Lipid	Long Chain Monounsaturated Fatty Acid	X33447	0.503172	0	7.2229e-07	0.143712	2.73952e-07	5.18	NA	NA	NA	NA	NA	0.500958	0	4.36023e-07	-0.0344074	1.19572e-06	7.7	NA	NA	NA	NA	NA	0.506864	0	4.36299e-07	0.0541514	1.17938e-06	5.2	NA	NA	NA	NA	NA
argininate*	Amino Acid	Urea cycle; Arginine and Proline Metabolism	X57461	0.249143	0.00021654	1.70695e-10	0.0414044	1.65268e-10	5.57	NA	NA	NA	NA	NA	0.266446	8.08444e-05	1.76172e-10	-0.0347289	1.62747e-10	8.14	NA	NA	NA	NA	NA	0.108105	0.113942	1.76276e-10	0.00668853	1.62708e-10	6.23	NA	NA	NA	NA	NA
1-palmitoyl-GPI* (16:0)	Lipid	Lysophospholipid	X35305	0.185983	0.00618182	2.52509e-08	0.0339689	2.34724e-08	7.14	NA	NA	NA	NA	NA	0.402089	1.2953e-09	2.14507e-08	-0.0366905	2.64831e-08	8.08	NA	NA	NA	NA	NA	0.425212	1.0858e-10	2.05841e-08	0.0275259	2.58933e-08	5.45	NA	NA	NA	NA	NA
tyramine	Amino Acid	Tyrosine Metabolism	X1603	0.125705	0.0652051	4.03776e-09	-0.165247	1.70236e-09	6.9	NA	NA	NA	NA	NA	0.310859	3.77606e-06	4.48713e-09	-0.0403241	4.12623e-10	7.4	NA	NA	NA	NA	NA	0.388472	5.01114e-09	4.4516e-09	-0.0778185	4.10888e-10	6.44	NA	NA	NA	NA	NA
gamma-glutamylglycine	Peptide	Gamma-glutamyl Amino Acid	X33949	0.336877	4.65569e-07	7.23556e-10	0.148124	6.59171e-10	5.57	NA	NA	NA	NA	NA	0.32865	9.59983e-07	7.81213e-10	-0.0458872	4.53932e-10	7.93	NA	NA	NA	NA	NA	0.385352	6.7703e-09	7.71055e-10	0.0198083	4.50717e-10	6.44	NA	NA	NA	NA	NA
maleate	Lipid	Fatty Acid/ Dicarboxylate	X20676	0.486545	0	0.000245893	0.146242	0.000335091	5.45	NA	NA	NA	NA	NA	0.450039	4.51478e-12	0.000249024	-0.0471735	0.000315585	7.24	NA	NA	NA	NA	NA	0.507993	0	0.00022958	-0.0171394	0.000318649	5.99	NA	NA	NA	NA	NA
3-hydroxysuberate	Lipid	Fatty Acid/ Monohydroxy	X31936	0.258226	0.000130297	1.82304e-08	0.0572319	2.29547e-08	5.95	NA	NA	NA	NA	NA	0.438391	2.25056e-11	1.69022e-08	-0.0474629	2.19741e-08	7.61	NA	NA	NA	NA	NA	0.271847	5.71762e-05	1.77501e-08	0.179497	2.16831e-08	6.08	NA	NA	NA	NA	NA
3-hydroxypyridine	Xenobiotics	Chemical	X21169	0.450259	3.80781e-12	6.58384e-10	0.144823	6.4204e-10	5.29	NA	NA	NA	NA	NA	0.54329	0	5.64661e-10	-0.0479452	7.75166e-10	7.46	NA	6.46298e-10	NA	NA	6.76943e-10	0.610314	0	5.29735e-10	-0.0531545	7.88784e-10	6.16	NA	6.46298e-10	NA	NA	6.76943e-10
isobutyrylcarnitine (C4)	Amino Acid	Leucine/ Isoleucine and Valine Metabolism	X33441	NA	NA	1.32211e-09	NA	2.29311e-09	6	NA	NA	NA	NA	NA	0.307276	4.92529e-06	1.85542e-09	-0.0508393	5.11869e-10	8.19	NA	NA	NA	NA	NA	0.341636	3.34773e-07	1.86108e-09	-0.0408065	5.08102e-10	5.74	NA	NA	NA	NA	NA
benzoate	Xenobiotics	Benzoate Metabolism	X15778	0.479179	0	8.37408e-09	0.0653153	2.02932e-08	6.2	NA	NA	NA	NA	NA	0.372737	2.21331e-08	1.02692e-08	-0.0568525	1.9668e-08	8.68	NA	NA	NA	NA	NA	0.339592	3.96372e-07	1.0265e-08	0.0591678	1.96544e-08	5.78	NA	NA	NA	NA	NA
3-methyl-2-oxobutyrate	Amino Acid	Leucine/ Isoleucine and Valine Metabolism	X44526	0.266268	7.86694e-05	1.17353e-09	-0.0683697	3.05837e-09	6.37	NA	NA	NA	NA	NA	0.269239	6.76463e-05	1.95492e-09	-0.0657599	8.52464e-10	9.25	NA	NA	NA	NA	NA	0.292356	1.43742e-05	1.95513e-09	-0.0381053	8.52382e-10	6.37	NA	NA	NA	NA	NA
2/ 4/ 6-trihydroxybenzoate	Xenobiotics	Benzoate Metabolism	X35892	NA	NA	3.97335e-11	NA	5.26877e-11	6.27	NA	NA	NA	NA	NA	0.512943	0	3.91503e-11	-0.0675285	4.52307e-11	8.37	0.548389	3.56188e-11	0	-0.0128626	4.26282e-11	0.291084	1.57067e-05	4.25135e-11	0.0529294	4.45043e-11	6.53	NA	NA	NA	NA	NA
N-acetylglycine	Amino Acid	Glycine/ Serine and Threonine Metabolism	X27710	NA	NA	1.04932e-09	NA	1.58518e-09	6.65	NA	NA	NA	NA	NA	0.352649	1.32079e-07	1.33766e-09	-0.0711943	5.04842e-10	8.12	NA	NA	NA	NA	NA	0.428939	7.07108e-11	1.2547e-09	-0.0824169	5.21191e-10	5.95	NA	NA	NA	NA	NA
pyruvate	Carbohydrate	Glycolysis/ Gluconeogenesis/ and Pyruvate Metabolism	X42582	0.410426	4.97144e-10	1.1739e-07	-0.00505985	1.70542e-07	5.57	NA	NA	NA	NA	NA	0.344955	2.53846e-07	1.26931e-07	-0.0715802	1.52584e-07	7.77	NA	NA	NA	NA	NA	0.415691	3.11435e-10	1.19973e-07	0.00299055	1.53063e-07	6.48	NA	NA	NA	NA	NA
5-oxoproline	Amino Acid	Glutathione Metabolism	X1494	0.373585	1.89683e-08	7.07552e-06	0.0145625	3.15649e-06	7.07	NA	NA	NA	NA	NA	0.543443	0	6.81621e-06	-0.081002	3.69198e-06	8.48	NA	NA	NA	NA	NA	0.353624	1.21445e-07	6.96091e-06	0.10782	3.70199e-06	6.72	NA	NA	NA	NA	NA
pentadecanoate (15:0)	Lipid	Long Chain Saturated Fatty Acid	X1361	0.573466	0	9.08224e-08	0.198599	3.85465e-07	5.73	NA	NA	NA	NA	NA	0.351653	1.43874e-07	2.1394e-07	-0.0847321	5.37796e-08	7.88	NA	NA	NA	NA	NA	0.638651	0	1.86209e-07	-0.11139	5.94395e-08	5.39	NA	NA	NA	NA	NA
methyl glucopyranoside (alpha + beta)	Xenobiotics	Food Component/Plant	X46144	0.0475702	0.486457	8.5847e-08	0.0657781	1.89141e-07	8.43	NA	NA	NA	NA	NA	0.266275	8.17226e-05	1.19207e-07	-0.0890089	8.09093e-08	9.62	NA	NA	NA	NA	NA	0.292715	1.4017e-05	1.19072e-07	-0.0499067	8.03861e-08	7.13	NA	NA	NA	NA	NA
1-methyl-4-imidazoleacetate	Amino Acid	Histidine Metabolism	X32350	0.605147	0	1.23083e-10	0.0398926	1.62744e-10	5.46	NA	NA	NA	NA	NA	0.304761	5.32993e-06	1.60265e-10	-0.0984951	1.06939e-10	7.7	NA	NA	NA	NA	NA	0.340645	3.63399e-07	1.57852e-10	-0.193356	1.0781e-10	6.5	NA	NA	NA	NA	NA
hexadecanedioate (C16)	Lipid	Fatty Acid/ Dicarboxylate	X35678	0.196062	0.0038704	4.725e-10	-0.042114	1.06915e-09	6.31	NA	NA	NA	NA	NA	0.309176	4.27991e-06	5.16664e-10	-0.105988	9.03535e-10	7.8	NA	NA	NA	NA	NA	0.323827	1.40315e-06	5.21036e-10	0.0603576	9.04236e-10	6.25	NA	NA	NA	NA	NA
stearate (18:0)	Lipid	Long Chain Saturated Fatty Acid	X1358	0.257167	0.000139094	0.00019434	0.125509	0.000532203	5.47	NA	NA	NA	NA	NA	0.331005	7.95705e-07	0.000330655	-0.106502	0.000125267	7.97	NA	NA	NA	NA	NA	0.54227	0	0.000299932	-0.149109	0.000131232	6.41	NA	NA	NA	NA	NA
stearoylcarnitine (C18)	Lipid	Fatty Acid Metabolism (Acyl Carnitine/ Long Chain Saturated)	X34409	0.408951	5.8098e-10	2.39838e-11	0.101351	4.73372e-11	5.52	NA	NA	NA	NA	NA	0.229127	0.000732389	3.68169e-11	-0.110618	1.34699e-11	7.93	NA	NA	NA	NA	NA	0.539392	0	3.27072e-11	-0.174931	1.44494e-11	6.58	NA	NA	NA	NA	NA
4-hydroxypyridine	Xenobiotics	Chemical	X21126	0.160758	0.018148	1.84518e-10	-0.0176478	1.68386e-10	6.37	NA	NA	NA	NA	NA	0.374194	1.93517e-08	1.77715e-10	-0.116374	1.96662e-10	8.83	NA	NA	NA	NA	NA	0.302413	7.02714e-06	1.78856e-10	-0.0582031	1.96155e-10	6.88	NA	NA	NA	NA	NA
histidylalanine	Peptide	Dipeptide	X42027	0.275406	4.35014e-05	2.73187e-11	0.127792	3.17564e-11	6.04	NA	NA	NA	NA	NA	0.189692	0.00532319	2.75681e-11	-0.145411	3.11739e-11	7.88	NA	NA	NA	NA	NA	0.22821	0.000769974	2.75477e-11	0.0391665	3.11656e-11	6.3	NA	NA	NA	NA	NA
3-formylindole	Xenobiotics	Food Component/Plant	X62863	0.498821	0	3.07318e-09	0.165587	1.03835e-09	6.18	NA	NA	NA	NA	NA	0.252902	0.000178424	3.21925e-09	-0.153997	1.4459e-09	8.38	NA	NA	NA	NA	NA	0.348971	1.80873e-07	3.17825e-09	-0.133835	1.46124e-09	5.81	NA	NA	NA	NA	NA
erythritol	Xenobiotics	Food Component/Plant	X20699	0.454855	1.73644e-12	1.7108e-09	0.0967851	5.4455e-10	5.67	NA	NA	NA	NA	NA	0.0882405	0.197293	1.83191e-09	-0.166635	2.2333e-10	8.41	NA	NA	NA	NA	NA	0.43893	2.10179e-11	1.78857e-09	-0.0930285	2.24762e-10	6.56	NA	NA	NA	NA	NA
2-oxoarginine*	Amino Acid	Urea cycle; Arginine and Proline Metabolism	X55072	0.401636	1.24069e-09	1.72852e-09	0.0556893	3.53295e-09	6.33	NA	NA	NA	NA	NA	0.355106	1.06827e-07	2.26153e-09	-0.175188	2.15408e-09	8.39	NA	NA	NA	NA	NA	0.566545	0	2.16988e-09	-0.228954	2.16809e-09	6.62	NA	NA	NA	NA	NA
1-methyl-5-imidazoleacetate	Amino Acid	Histidine Metabolism	X62946	0.0794199	0.244904	1.8886e-10	0.033537	3.8019e-11	6.72	NA	NA	NA	NA	NA	0.313367	3.12892e-06	1.87471e-10	-0.185864	3.78214e-11	7.99	NA	NA	NA	NA	NA	0.328798	9.48732e-07	1.87679e-10	-0.186379	3.78816e-11	6.27	NA	NA	NA	NA	NA
methionine	Amino Acid	Methionine/ Cysteine/ SAM and Taurine Metabolism	X1302	NA	NA	2.61716e-06	NA	1.15023e-05	5.64	NA	NA	NA	NA	NA	0.332165	7.25111e-07	6.10041e-06	-0.194675	1.12835e-06	8.17	NA	NA	NA	NA	NA	0.539787	0	5.95062e-06	-0.125924	1.17343e-06	6.36	NA	NA	NA	NA	NA
mannitol/sorbitol	Carbohydrate	Fructose/ Mannose and Galactose Metabolism	X46142	0.671327	0	1.95762e-05	0.170986	3.39403e-05	5.36	NA	NA	NA	NA	NA	0.357159	8.93557e-08	2.36293e-05	-0.205254	3.64863e-05	7	NA	NA	NA	NA	NA	0.410238	5.56989e-10	2.23501e-05	-0.0336356	3.62498e-05	5.83	NA	NA	NA	NA	NA
ergothioneine	Xenobiotics	Food Component/Plant	X37459	0.634849	0	5.37203e-09	0.0480686	1.86081e-09	5.23	NA	NA	NA	NA	NA	0.265181	8.75828e-05	3.03625e-09	-0.205833	8.93448e-09	7.67	NA	NA	NA	NA	NA	0.399044	1.76334e-09	3.03578e-09	0.00315133	8.93348e-09	5.4	NA	NA	NA	NA	NA
indole-3-carboxylate	Amino Acid	Tryptophan Metabolism	X38116	0.180553	0.00788381	1.24222e-11	0.0929903	3.24948e-11	6.08	NA	NA	NA	NA	NA	0.105109	0.12436	1.94263e-11	-0.248215	1.179e-11	8.57	NA	NA	NA	NA	NA	0.235573	0.000512269	1.93899e-11	0.0157245	1.17828e-11	6.63	NA	NA	NA	NA	NA
4-methyl-2-oxopentanoate	Amino Acid	Leucine/ Isoleucine and Valine Metabolism	X22116	0.397227	1.93987e-09	4.73601e-09	0.0038566	6.06039e-09	5.74	NA	NA	NA	NA	NA	0.393295	3.12709e-09	4.38147e-09	-0.257058	6.54289e-09	7.76	NA	NA	NA	NA	NA	0.517163	0	4.21829e-09	-0.257637	6.60835e-09	6.23	NA	NA	NA	NA	NA
nonadecanoate (19:0)	Lipid	Long Chain Saturated Fatty Acid	X1356	0.254977	0.000159063	5.78351e-08	-0.174226	2.68753e-08	5.53	NA	NA	NA	NA	NA	0.215666	0.00149852	5.3397e-08	-0.282912	4.21287e-08	8.76	NA	NA	NA	NA	NA	NA	NA	5.34489e-08	NA	4.20855e-08	6.37	NA	NA	NA	NA	NA

## Sheet: Lloyd-Price
Metabolite	id	DNA_Train_spearman_cor	DNA_Train_P_cortest	DNA_Train_mse	DNA_Test_spearman_cor	DNA_Test_mse	DNA_Time_mins	DNA_Melonn_train_cor	DNA_Melonn_train_mse	DNA_Melonn_train_p_cortest	DNA_Melonn_test_cor	DNA_Melonn_test_mse	RNA_Train_spearman_cor	RNA_Train_P_cortest	RNA_Train_mse	RNA_Test_spearman_cor	RNA_Test_mse	RNA_Time_mins	RNA_Melonn_train_cor	RNA_Melonn_train_mse	RNA_Melonn_train_p_cortest	RNA_Melonn_test_cor	RNA_Melonn_test_mse	BOTH_Train_spearman_cor	BOTH_Train_P_cortest	BOTH_Train_mse	BOTH_Test_spearman_cor	BOTH_Test_mse	BOTH_Time_mins	BOTH_Melonn_train_cor	BOTH_Melonn_train_mse	BOTH_Melonn_train_p_cortest	BOTH_Melonn_test_cor	BOTH_Melonn_test_mse
12.13-diHOME	id1	0.399184	1.03576e-11	1.3553e-08	0.230605	2.14639e-08	10.45	NA	NA	NA	NA	NA	0.696044	0	1.17864e-08	0.305567	2.06397e-08	4.52	0.503777	1.44463e-08	0	0.294467	2.11249e-08	0.685197	0	1.04912e-08	0.319693	2.31086e-08	3.88	0.436288	1.4677e-08	1.38554e-10	0.397374	2.36777e-08
indoleacetate	id10	0.392886	3.27352e-11	2.09132e-11	0.0687081	6.53946e-12	10.44	NA	NA	NA	NA	NA	0.562217	0	4.44793e-12	0.269752	7.7193e-12	4.51	NA	NA	NA	NA	NA	0.584822	0	2.27255e-12	0.26148	1.45798e-11	3.9	NA	NA	NA	NA	NA
C20:3 LPC	id100	0.374905	2.10465e-10	4.68109e-08	0.412504	6.89145e-08	6.92	0.296404	4.74426e-08	7.40494e-07	0.315452	6.98335e-08	0.606184	0	4.52611e-08	0.421093	5.18705e-08	4.21	0.544577	4.86979e-08	1.0851e-17	0.432924	5.01859e-08	0.538086	0	4.76139e-08	0.437646	7.58336e-08	3.7	0.558258	4.33203e-08	0	0.449687	7.11242e-08
C22:6 LPC	id101	0.344774	6.34457e-09	5.82283e-10	0.243781	3.02634e-12	6.88	NA	NA	NA	NA	NA	0.5472	0	7.34783e-10	0.0429913	1.67952e-11	5.42	0.199064	7.34937e-10	0.00368998	NA	1.62023e-11	0.302969	1.35598e-05	7.73182e-10	0.13387	1.73664e-11	3.95	NA	7.71488e-10	NA	NA	1.66537e-11
C16:1 LPE	id102	0.53472	2.69769e-21	1.3401e-11	0.389134	1.55397e-11	6.29	0.546591	1.28337e-11	2.3438e-22	0.36501	1.52443e-11	0.693854	0	9.0659e-12	0.379142	5.64757e-12	4.04	0.740129	7.96436e-12	0	0.379309	5.56433e-12	0.656749	0	8.75591e-12	0.532007	1.09684e-11	3.44	0.686179	8.4979e-12	0	0.527885	1.06625e-11
C16:0 LPE	id103	0.639482	2.47281e-32	2.29697e-08	0.568286	1.84312e-08	6.3	0.63503	2.34642e-08	8.91552e-32	0.559446	1.91876e-08	0.670281	0	2.12079e-08	0.440543	1.42376e-08	4.16	0.674995	2.18302e-08	0	0.384708	1.58569e-08	0.745471	0	1.49285e-08	0.648204	3.33733e-08	3.55	0.747452	1.43586e-08	0	0.649998	3.30434e-08
C18:2 LPE	id104	0.382303	8.62952e-11	5.18217e-10	0.31878	3.01064e-10	7.01	NA	4.94596e-10	NA	NA	2.9462e-10	0.589139	0	4.29792e-10	0.425453	4.77977e-10	4.44	0.640867	4.02419e-10	0	0.484205	4.58481e-10	0.681419	0	4.56534e-10	0.517655	5.04471e-10	3.82	0.579557	4.50054e-10	0	0.389129	4.82248e-10
C18:1 LPE	id105	0.2989	5.90989e-07	8.50034e-10	0.366776	7.10525e-10	7.16	NA	NA	NA	NA	NA	0.532915	0	6.24982e-10	0.191415	9.62948e-10	4.89	NA	NA	NA	NA	NA	0.596363	0	8.05214e-10	0.405886	5.18316e-10	3.85	NA	NA	NA	NA	NA
C18:0 LPE	id106	0.624438	1.73462e-30	1.05772e-09	0.492201	3.39396e-09	7.03	0.658061	8.16007e-10	9.26232e-35	0.490735	3.18502e-09	0.72955	0	1.65111e-09	0.423608	9.44173e-10	4.68	0.540565	1.76961e-09	0	0.291113	9.28521e-10	0.688374	0	1.49367e-09	0.524984	1.89421e-09	3.58	0.597012	1.65e-09	0	0.341184	1.99643e-09
C20:4 LPE	id107	0.484743	0	3.71743e-12	0.342059	1.1357e-11	6.23	0.499284	3.25046e-12	2.29698e-18	0.28462	1.07591e-11	0.631091	0	6.455e-12	0.257176	4.70294e-12	4.16	NA	NA	NA	NA	NA	0.664807	0	5.94134e-12	0.307134	7.28896e-12	3.63	NA	NA	NA	NA	NA
C20:0 LPE	id108	0.508563	0	6.23376e-09	0.427864	6.62782e-09	6.58	0.360803	6.70578e-09	1.08324e-09	0.324276	6.93266e-09	0.590972	0	4.82341e-09	0.440879	5.22351e-09	4.24	0.623376	4.81418e-09	0	0.290864	5.40681e-09	0.614006	0	4.56852e-09	0.33939	5.38636e-09	3.71	0.636866	5.11344e-09	0	0.173646	5.67525e-09
C22:0 LPE	id109	0.498214	0	2.49944e-12	0.508137	1.06768e-11	6.09	0.40882	2.40271e-12	2.92293e-12	0.424291	1.04007e-11	0.600414	0	6.116e-12	0.535211	3.8807e-12	5.03	0.580504	5.80206e-12	0	0.468483	3.61559e-12	0.585583	6.82588e-20	5.99384e-12	0.543765	3.46386e-12	3.64	0.578859	5.76038e-12	0	0.462305	3.36085e-12
3-hydroxydecanoate	id11	0.492607	7.51812e-18	1.06108e-09	0.236301	6.03148e-10	10.1	NA	NA	NA	NA	NA	0.538967	0	1.10226e-09	0.218511	7.44879e-10	4.84	0.478635	1.13073e-09	0	0.153253	7.31359e-10	0.715624	0	8.28761e-10	0.201359	8.58219e-10	3.49	0.527576	1.04316e-09	0	0.160705	8.44605e-10
C30:0 PC	id110	0.435123	7.47429e-14	8.0044e-11	0.424538	1.32761e-10	7.07	0.234497	7.70191e-11	0.000103432	0.169029	1.30404e-10	0.606917	0	8.59748e-11	0.455936	1.0396e-10	4.27	0.58861	8.42705e-11	0	0.421697	9.97037e-11	0.447714	3.66379e-11	6.38751e-11	0.580257	1.95028e-10	3.64	0.0660193	6.00454e-11	0.351768	0.302447	1.89333e-10
C32:1 PC	id111	0.584029	0	1.19279e-10	0.431205	2.99135e-10	6.56	0.531873	1.04024e-10	0	0.406462	2.87341e-10	0.635252	0	1.39313e-10	0.404795	1.81854e-10	4.18	NA	NA	NA	NA	NA	0.655512	0	6.66056e-11	0.467649	4.10617e-10	3.68	0.636778	5.94959e-11	0	0.487384	4.0415e-10
C32:0 PC	id112	0.781008	0	1.15383e-08	0.56793	1.79683e-08	6.34	0.635553	1.24812e-08	0	0.519611	1.70488e-08	0.789226	0	1.38815e-08	0.6333	1.17774e-08	4.23	0.668706	1.30729e-08	0	0.465191	1.12593e-08	0.828596	0	7.7093e-09	0.606978	2.77379e-08	3.23	0.721354	8.87945e-09	0	0.523342	2.73267e-08
C34:3 PC	id113	0.503501	1.0718e-18	1.72916e-09	0.218685	8.27941e-11	6.45	NA	1.72416e-09	NA	-0.0435828	7.99122e-11	0.617232	0	5.25818e-11	0.418779	4.18282e-11	3.97	NA	NA	NA	NA	NA	0.555689	0	4.44577e-11	0.587586	7.76342e-11	3.19	NA	NA	NA	NA	NA
C34:2 PC	id114	0.499371	0	2.36852e-08	0.255809	3.55516e-08	6.68	NA	NA	NA	NA	NA	0.619748	0	1.32085e-08	0.447351	1.70338e-08	4.42	NA	NA	NA	NA	NA	0.708453	0	1.08429e-08	0.545139	2.52142e-08	3.72	NA	NA	NA	NA	NA
C34:1 PC	id115	0.529739	0	7.13832e-08	0.411927	2.33211e-07	6.87	0.509856	6.32779e-08	0	0.338618	2.26966e-07	0.634863	0	9.93942e-08	0.4834	6.62741e-08	4.11	NA	NA	NA	NA	NA	0.84937	0	7.19526e-08	0.431538	1.14219e-07	3.7	0.61979	8.37655e-08	0	0.402451	1.14699e-07
C34:0 PC	id116	0.822508	0	6.24396e-10	0.545919	7.80908e-10	6.12	0.604142	8.75253e-10	0	0.501338	7.41392e-10	0.637065	0	7.06137e-10	0.47277	4.28488e-10	4.57	NA	NA	NA	NA	NA	0.713455	0	3.90768e-10	0.391762	1.31943e-09	3.35	NA	4.85501e-10	NA	NA	1.30131e-09
C36:4 PC-A	id117	0.507793	0	3.01114e-09	0.21806	1.02857e-08	6.97	NA	NA	NA	NA	NA	0.61895	0	9.63472e-10	0.406942	1.45569e-08	4.4	NA	NA	NA	NA	NA	0.751036	0	4.80049e-09	0.38951	2.21301e-09	3.7	NA	NA	NA	NA	NA
C36:4 PC-B	id118	0.577648	0	4.44517e-10	0.338585	7.44437e-10	6.5	0.460004	4.30472e-10	1.71839e-15	0.100498	7.2643e-10	0.672424	0	2.44706e-10	0.456472	2.47282e-10	4.17	NA	NA	NA	NA	NA	0.624311	0	1.81662e-10	0.363858	4.54241e-10	3.23	NA	NA	NA	NA	NA
C36:3 PC	id119	0.511201	0	9.71451e-09	0.243791	2.74569e-08	7.03	NA	NA	NA	NA	NA	0.751071	0	4.70402e-09	0.438732	3.33043e-08	4.64	NA	5.13564e-09	NA	NA	3.34575e-08	0.721178	0	1.20963e-08	0.528152	1.14689e-08	3.21	NA	NA	NA	NA	NA
dodecanoate	id12	0.360929	1.06786e-09	2.87873e-06	0.0817303	5.1336e-07	11.68	NA	NA	NA	NA	NA	0.533753	0	2.25164e-06	0.0169014	6.02222e-07	4.46	NA	NA	NA	NA	NA	0.370955	7.46147e-08	2.19304e-06	-0.0388976	1.01362e-06	4.19	NA	NA	NA	NA	NA
C36:2 PC	id120	0.476016	1.28212e-16	3.8119e-08	0.349269	1.55589e-07	6.61	NA	NA	NA	NA	NA	0.639218	0	2.54086e-08	0.394098	1.84523e-07	4.36	NA	NA	NA	NA	NA	0.622926	0	8.03267e-08	0.540482	3.31973e-08	3.73	NA	NA	NA	NA	NA
C36:1 PC	id121	0.622283	0	7.15743e-09	0.42653	1.20359e-08	6.94	0.268904	7.64324e-09	7.73248e-06	0.281127	1.20187e-08	0.522848	0	6.12632e-09	0.295114	4.00752e-09	4.53	NA	NA	NA	NA	NA	0.606121	0	4.5414e-09	0.469214	9.98777e-09	3.5	NA	NA	NA	NA	NA
C38:6 PC	id122	0.482447	0	6.61457e-11	0.299387	2.89191e-10	6.72	NA	NA	NA	NA	NA	0.557651	0	1.43769e-10	0.275252	3.78213e-11	4.2	NA	NA	NA	NA	NA	0.52604	0	1.37291e-10	0.401305	7.96562e-11	3.26	NA	NA	NA	NA	NA
C38:4 PC	id123	0.381171	9.90453e-11	8.01971e-10	0.454188	1.3039e-09	6.55	0.465178	7.68004e-10	7.53887e-16	0.483409	1.28398e-09	0.532105	0	6.28972e-10	0.498457	3.70668e-10	4.35	NA	NA	NA	NA	NA	0.552704	0	5.32698e-10	0.484292	7.62783e-10	3.78	NA	NA	NA	NA	NA
C38:3 PC	id124	0.334872	1.80078e-08	6.14124e-11	0.286922	4.45169e-10	7.45	0.318382	6.04086e-11	9.44648e-08	0.286922	4.4353e-10	0.509771	0	1.95819e-10	0.145372	1.07095e-10	4.6	NA	NA	NA	NA	NA	0.426006	4.19395e-10	1.86449e-11	0.170363	6.64508e-10	4.31	NA	NA	NA	NA	NA
C38:2 PC	id125	0.447158	0	1.26571e-10	0.290513	7.90262e-11	6.5	0.345548	1.17144e-10	5.83859e-09	0.275071	7.43568e-11	0.620765	0	5.46697e-11	0.455869	7.31022e-11	4.12	0.174216	5.35308e-11	0.0112441	-0.0569455	7.07835e-11	0.639842	0	3.69928e-11	0.473298	1.3531e-10	3.63	0.23115	3.61093e-11	0.000961688	0.012455	1.32177e-10
C34:4 PC plasmalogen	id126	0.333931	2.42438e-08	7.85342e-09	0.0744866	6.00667e-09	8.25	NA	NA	NA	NA	NA	0.411415	7.17271e-10	2.57508e-09	0.0559021	5.43431e-12	5.5	NA	2.56838e-09	NA	0.133425	4.93743e-12	0.415354	1.24483e-09	2.7043e-09	0.0549681	1.75404e-12	4.37	NA	NA	NA	NA	NA
C34:2 PC plasmalogen	id127	0.610656	0	2.13591e-10	0.200889	3.43803e-10	6.87	0.354672	2.02371e-10	2.15483e-09	0.0748323	3.31633e-10	0.634781	0	1.90645e-10	0.415124	2.035e-10	4.35	NA	NA	NA	NA	NA	0.655818	0	1.15739e-10	0.33771	4.43686e-10	3.71	0.768784	6.64149e-11	0	0.386304	4.09599e-10
C34:1 PC plasmalogen	id128	0.726328	0	1.42667e-08	0.419599	8.91681e-09	6.94	0.574972	1.29813e-08	4.51898e-25	0.526361	7.76116e-09	0.584904	0	1.22879e-08	0.30228	1.14388e-08	4.69	NA	NA	NA	NA	NA	0.538522	0	1.01493e-08	0.300912	2.18145e-08	4	NA	9.83642e-09	NA	NA	2.12286e-08
C36:5 PC plasmalogen	id129	0.30528	3.76993e-07	2.29596e-10	0.182401	2.03377e-10	7.24	0.271644	2.0252e-10	6.18929e-06	0.175042	1.91585e-10	0.588965	0	1.74948e-10	0.189135	2.16272e-10	4.57	NA	NA	NA	NA	NA	0.554868	0	1.25278e-10	0.217086	4.13588e-10	3.44	NA	NA	NA	NA	NA
undecanedionate	id13	0.593444	0	2.35628e-10	0.31152	1.05041e-10	9.77	0.578015	2.51023e-10	2.22933e-25	0.407729	1.02956e-10	0.706879	0	7.95525e-11	0.495976	7.22203e-11	4.15	0.680703	7.74807e-11	0	0.466868	7.15896e-11	0.71192	0	6.53106e-11	0.411001	9.45436e-11	3.13	0.704937	6.9418e-11	0	0.453754	9.20277e-11
C36:4 PC plasmalogen	id130	0.546916	2.18935e-22	7.37758e-10	0.289838	4.34711e-10	6.47	0.468523	6.35679e-10	4.39308e-16	0.330403	3.89411e-10	0.709618	0	4.51244e-10	0.305198	6.22316e-10	4.37	0.197379	4.80585e-10	0.00399658	NA	7.02559e-10	0.572703	0	3.79966e-10	0.300569	1.14554e-09	3.75	0.149099	3.64541e-10	0.0346448	NA	1.12914e-09
C36:2 PC plasmalogen	id131	0.501051	1.67112e-18	4.82927e-09	0.476956	2.54358e-09	6.87	0.502982	4.28191e-09	0	0.412882	2.425e-09	0.47457	0	2.42543e-09	0.225822	4.42424e-09	4.7	NA	NA	NA	NA	NA	0.572385	0	1.60114e-09	0.380234	7.42709e-09	3.44	NA	NA	NA	NA	NA
C36:1 PC plasmalogen	id132	0.716245	0	1.16205e-09	0.480265	6.16614e-10	6.46	0.543022	1.11482e-09	4.93642e-22	0.486686	5.63692e-10	0.727814	0	7.12807e-10	0.514353	1.2096e-09	4.21	NA	7.6908e-10	NA	NA	1.28049e-09	0.71202	0	4.7763e-10	0.547505	1.97665e-09	3.68	NA	NA	NA	NA	NA
C38:4 PC plasmalogen	id133	0.497262	3.29831e-18	5.1187e-10	0.542026	2.43162e-10	6.72	0.489273	4.80572e-10	1.34581e-17	0.545965	2.26172e-10	0.569773	0	2.32244e-10	0.316633	7.39048e-10	4.39	NA	NA	NA	NA	NA	0.669882	0	1.56403e-10	0.467573	1.01796e-09	3.75	NA	NA	NA	NA	NA
C32:0 PE	id134	0.458329	0	1.35479e-10	0.322764	9.81618e-11	6.88	NA	NA	NA	NA	NA	0.75135	0	1.19553e-10	0.455567	1.0658e-10	5.56	0.538394	1.35502e-10	0	0.402951	1.06958e-10	0.565128	0	1.23986e-10	0.399473	1.2973e-10	3.72	NA	NA	NA	NA	NA
C34:0 PE	id135	0.60737	0	7.0993e-10	0.524122	3.34671e-10	6.22	0.597737	6.25128e-10	0	0.406824	3.16699e-10	0.773608	0	6.43858e-10	0.210429	5.95323e-10	5.79	0.596109	6.27571e-10	0	0.167606	5.87738e-10	0.553389	0	7.7338e-10	0.218634	7.91832e-10	3.8	0.603944	6.4459e-10	0	0.313891	7.5179e-10
sphingosine	id136	0.536072	0	9.53717e-09	0.26572	4.14176e-09	6.79	0.337385	1.01279e-08	1.38669e-08	0.235827	4.07418e-09	0.688678	0	1.05556e-08	0.467304	1.08084e-08	6.2	NA	NA	NA	NA	NA	0.637822	0	9.92646e-09	0.157003	1.11177e-08	3.71	0.574568	9.91097e-09	0	0.142917	1.02486e-08
palmithoylethanolamide	id137	0.535455	0	1.86083e-09	0.579899	2.88217e-09	6.45	0.594611	1.46895e-09	0	0.548734	2.64784e-09	0.705521	0	1.71473e-09	0.52059	2.90287e-09	5.63	0.705525	1.51386e-09	0	0.458484	2.82725e-09	0.838154	0	1.4651e-09	0.569264	2.77654e-09	3.6	0.695406	1.58723e-09	0	0.485704	2.7931e-09
linoleoylethanolamide	id138	0.599081	0	1.63722e-07	0.484068	3.07809e-07	6.93	0.536293	1.50969e-07	0	0.515759	2.87553e-07	0.817147	0	1.73759e-07	0.60949	2.14012e-07	5.81	0.660104	1.75159e-07	0	0.508149	2.0824e-07	0.838689	0	2.06082e-07	0.671031	1.42195e-07	3.66	0.591326	2.22917e-07	0	0.571363	1.37014e-07
C2 Ceramide (d18:1)	id139	0.590386	0	3.3745e-11	0.269375	1.57255e-11	6.75	0.441954	3.33708e-11	2.73484e-14	0.202255	1.44478e-11	0.63082	0	3.38074e-11	0.465594	3.13316e-11	6.11	0.659249	2.95055e-11	0	0.452247	2.88881e-11	0.692385	0	2.95553e-11	0.410391	3.87752e-11	3.91	0.612691	3.13538e-11	0	0.43234	3.64509e-11
myristoleate	id14	0.472172	0	2.14708e-10	0.36407	6.25517e-11	10.93	NA	NA	NA	NA	NA	0.615734	0	2.33491e-10	0.322971	6.80656e-11	4.62	NA	NA	NA	NA	NA	0.595369	0	2.29589e-10	0.269535	7.99595e-11	3.9	0.452208	2.33769e-10	1.59486e-11	NA	7.56849e-11
C16:0 Ceramide (d18:1)	id140	0.622829	0	6.69511e-08	0.382986	3.44837e-08	7.27	0.468505	6.92574e-08	4.40546e-16	0.340215	3.38966e-08	0.637848	0	7.9981e-08	0.480952	3.68054e-08	6.09	0.570444	8.17482e-08	0	0.418813	3.66797e-08	0.684627	0	7.7186e-08	0.178532	6.01916e-08	3.61	0.721317	6.19582e-08	0	0.142268	5.52768e-08
C22:0 Ceramide (d18:1)	id141	0.673407	0	2.27817e-09	0.461596	1.79662e-09	6.03	0.594137	2.30417e-09	0	0.414858	1.83345e-09	0.781367	0	2.4694e-09	0.595473	2.10207e-09	5.98	0.731642	2.35279e-09	0	0.478035	2.04475e-09	0.599277	5.5462e-21	2.55736e-09	0.314436	3.79639e-09	3.61	0.745478	1.94983e-09	0	0.373592	3.55091e-09
C24:0 Ceramide (d18:1)	id142	0.696055	0	1.91985e-09	0.494654	1.34621e-09	6.27	0.619345	1.94075e-09	6.94348e-30	0.449331	1.34667e-09	0.825093	0	1.95889e-09	0.564353	1.34176e-09	5.97	0.772891	1.9158e-09	0	0.45996	1.33367e-09	0.658462	0	2.41887e-09	0.338321	2.12704e-09	3.62	0.78305	1.83365e-09	0	0.323167	1.97341e-09
C24:1 Ceramide (d18:1)	id143	0.60805	0	1.7871e-08	0.376236	8.32929e-09	5.96	0.495454	1.86121e-08	4.54882e-18	0.318056	8.12658e-09	0.808662	0	1.94698e-08	0.530986	8.09796e-09	6.14	0.610768	2.17052e-08	0	0.434507	8.26218e-09	0.819304	0	2.1871e-08	0.423445	5.32921e-09	3.74	0.691222	2.19007e-08	0	0.111959	5.07097e-09
C16:1 SM	id144	0.725801	2.79328e-45	8.84143e-10	0.509207	4.21592e-10	6.02	0.581041	8.41893e-10	1.09598e-25	0.540075	3.34784e-10	0.598606	0	9.62535e-10	0.386754	4.97929e-10	6.03	0.393426	9.14786e-10	4.33902e-09	0.230282	4.67851e-10	0.69442	0	8.42159e-10	0.603542	6.9933e-10	3.21	NA	NA	NA	NA	NA
C16:0 SM	id145	0.677691	0	2.06102e-07	0.616858	1.18484e-07	8.69	0.603718	1.87254e-07	4.19556e-28	0.555435	1.04932e-07	0.547189	0	2.35361e-07	0.404863	1.09593e-07	6.04	0.614502	2.08036e-07	0	0.300101	1.01883e-07	0.68211	0	1.97908e-07	0.521243	2.02366e-07	3.73	0.707464	1.62556e-07	0	0.510211	1.80649e-07
C18:1 SM	id146	0.420609	5.87883e-13	1.28552e-10	0.230786	9.25844e-11	10.1	0.430339	1.16635e-10	1.49112e-13	0.134099	8.91236e-11	0.545478	0	1.40263e-10	0.23833	6.01061e-11	6.01	0.229148	1.35105e-10	0.000797888	NA	5.35378e-11	0.600179	0	1.02949e-10	0.306447	1.4615e-10	3.7	NA	NA	NA	NA	NA
C18:0 SM	id147	0.527225	0	1.95235e-09	0.306598	2.20874e-09	9.78	0.452127	1.87193e-09	5.8655e-15	0.188995	2.06932e-09	0.618839	0	2.29701e-09	0.405533	1.10959e-09	5.67	0.624444	2.1787e-09	0	0.377565	9.91199e-10	0.665623	0	1.70662e-09	0.511891	1.80395e-09	3.71	NA	1.93275e-09	NA	NA	2.04528e-09
C20:0 SM	id148	0.69989	0	7.48149e-11	0.435947	4.81504e-11	9.48	0.557999	7.16142e-11	0	0.401506	4.37872e-11	0.623411	0	8.56947e-11	0.577498	2.63755e-11	5.89	NA	8.58454e-11	NA	NA	2.62066e-11	0.591184	0	8.07421e-11	0.710349	5.21857e-11	3.24	NA	NA	NA	NA	NA
C22:1 SM	id149	0.662114	0	2.46747e-10	0.562777	9.67154e-11	9.98	0.482756	2.38067e-10	4.12603e-17	0.424867	9.16462e-11	0.613665	0	2.49538e-10	0.334641	1.07499e-10	6.04	NA	NA	NA	NA	NA	0.660003	0	2.34072e-10	0.48036	1.96589e-10	3.82	NA	NA	NA	NA	NA
myristate	id15	0.373235	3.49457e-10	8.37793e-07	0.328148	2.20358e-07	10.89	NA	NA	NA	NA	NA	0.651534	0	7.1042e-07	0.326693	2.69899e-07	4.49	0.649667	5.98614e-07	0	0.227767	2.51543e-07	0.722081	0	6.32344e-07	0.257663	3.08431e-07	3.57	NA	NA	NA	NA	NA
C22:0 SM	id150	0.622641	0	9.82537e-10	0.488167	9.40753e-10	9.41	0.564789	9.61436e-10	4.56324e-24	0.412685	9.03418e-10	0.588337	0	1.33395e-09	0.514017	5.09065e-10	6.01	0.657987	1.15964e-09	0	0.427197	4.72006e-10	0.632534	0	1.0627e-09	0.547047	1.04605e-09	3.72	NA	NA	NA	NA	NA
C24:1 SM	id151	0.693474	0	2.31864e-08	0.624349	1.12011e-08	9.11	0.675343	1.96962e-08	3.54732e-37	0.588031	1.00022e-08	0.591879	0	2.24575e-08	0.540007	1.0973e-08	6.04	0.670257	1.97556e-08	0	0.419249	9.98915e-09	0.662449	0	1.93574e-08	0.622552	1.6868e-08	3.53	0.697445	1.7842e-08	0	0.621293	1.5913e-08
C24:0 SM	id152	0.730953	0	8.2886e-10	0.579602	1.30484e-09	9.35	0.584951	8.97701e-10	4.33021e-26	0.507034	1.17874e-09	0.713121	0	1.19348e-09	0.503722	5.39176e-10	5.69	0.728283	1.04854e-09	0	0.474681	4.84352e-10	0.802719	0	8.64938e-10	0.482536	1.37091e-09	3.65	0.78952	7.5736e-10	0	0.385884	1.27335e-09
C14:0 CE	id153	0.541037	7.43997e-22	2.2881e-10	0.388287	5.67875e-10	9.64	NA	NA	NA	NA	NA	0.677772	0	3.08121e-10	0.341449	6.33249e-11	5.85	NA	3.1111e-10	NA	NA	6.28599e-11	0.696254	0	8.41267e-11	0.0432492	7.61555e-10	3.57	0.684526	7.9911e-11	0	0.0428293	7.53783e-10
C16:1 CE	id154	0.52616	1.4807e-20	3.13043e-10	0.279236	1.12543e-09	9.42	0.377877	3.05142e-10	1.47508e-10	0.329787	1.09396e-09	0.79583	0	5.96444e-10	0.561871	2.50641e-10	5.71	0.420794	6.94402e-10	2.65791e-10	0.284608	2.67421e-10	0.712601	0	2.61275e-10	0.323014	1.4398e-09	3.18	0.636078	2.63015e-10	0	0.146925	1.41749e-09
C16:0 CE	id155	0.487849	1.72266e-17	4.834e-09	0.377569	3.40986e-09	9.79	NA	NA	NA	NA	NA	0.632364	0	2.50844e-09	0.392421	2.61865e-09	5.01	0.735638	2.07687e-09	0	0.522166	2.30285e-09	0.642289	0	1.90724e-09	0.269115	4.12392e-09	3.42	0.658982	1.78401e-09	0	0.286292	3.88239e-09
C18:3 CE	id156	0.56282	7.07187e-24	1.36086e-09	0.407301	2.49735e-09	9.5	0.428004	1.3789e-09	2.08086e-13	0.357007	2.46979e-09	0.766679	0	2.29592e-09	0.600302	4.55837e-10	4.16	0.541205	2.48695e-09	0	0.356304	5.0926e-10	0.766619	0	1.24182e-09	0.355308	3.43573e-09	3.65	0.6627	1.30327e-09	0	0.400275	3.29724e-09
C18:2 CE	id157	0.590602	1.10649e-26	1.80732e-07	0.425229	1.39734e-07	9.56	NA	1.82687e-07	NA	NA	1.42336e-07	0.675746	0	1.61637e-07	0.543997	1.1276e-07	4.16	0.70243	1.51894e-07	0	0.49507	1.10531e-07	0.719592	0	1.56165e-07	0.399626	1.49118e-07	3.12	0.669675	1.59451e-07	0	0.290949	1.41727e-07
C18:1 CE	id158	0.463727	0	4.80835e-08	0.379792	4.20022e-08	9.92	NA	NA	NA	NA	NA	0.614347	0	3.25754e-08	0.494567	1.32116e-08	4.2	0.617325	3.16015e-08	0	0.378236	1.31964e-08	0.637754	0	2.22984e-08	0.393595	5.0223e-08	3.61	0.623031	2.13895e-08	0	0.414475	4.77221e-08
C18:0 CE	id159	0.438107	0	6.8397e-09	0.381669	5.33468e-09	10.76	NA	NA	NA	NA	NA	0.57784	0	2.59356e-09	0.398457	5.01079e-09	4.26	0.600735	2.36707e-09	0	0.401677	4.70509e-09	0.504197	0	2.53388e-09	0.450128	5.98899e-09	3.89	0.579857	2.35957e-09	0	0.402374	5.73857e-09
dodecanedioate	id16	0.523887	2.30885e-20	1.49262e-05	0.266395	2.38586e-06	11.79	0.673069	3.59218e-06	0	0.137556	9.28728e-07	0.508699	0	9.05362e-06	0.477733	2.37888e-05	5.1	NA	NA	NA	NA	NA	0.596413	0	8.77928e-06	0.39974	2.40126e-05	3.61	NA	NA	NA	NA	NA
C20:5 CE	id160	0.522898	2.79773e-20	9.33271e-10	0.310483	8.31385e-10	9.75	NA	NA	NA	NA	NA	0.598304	0	1.01431e-09	0.430852	1.40067e-10	4.01	0.443054	1.01787e-09	1.98151e-11	0.283199	1.38451e-10	0.60129	0	1.02668e-09	0.277398	3.73655e-10	3.65	0.144791	1.03692e-09	0.0402875	0.0534855	3.58309e-10
C20:4 CE	id161	0.511303	2.54312e-19	1.82083e-08	0.461645	8.94998e-09	9.77	0.278468	1.78587e-08	3.51793e-06	NA	9.10355e-09	0.836733	0	1.50559e-08	0.507545	6.56773e-09	4.21	0.576331	1.83895e-08	0	0.351576	6.95807e-09	0.808856	0	1.46965e-08	0.329313	1.03528e-08	3.22	0.442142	1.78214e-08	4.99252e-11	0.11386	1.01565e-08
C20:3 CE	id162	0.473797	0	1.19496e-08	0.426826	2.66973e-08	9.92	0.338691	1.17516e-08	1.20948e-08	0.445861	2.64789e-08	0.695535	0	8.31342e-09	0.588699	2.63979e-08	4.12	0.700254	7.86869e-09	0	0.614856	2.61814e-08	0.572992	0	8.95863e-09	0.293204	3.30426e-08	3.74	0.71087	6.96006e-09	0	0.447723	3.07029e-08
C22:6 CE	id163	0.55196	7.5181e-23	2.48796e-09	0.253356	6.71137e-10	9.8	0.468575	2.39096e-09	4.35592e-16	0.209203	6.54055e-10	0.682573	0	2.10306e-09	0.411268	4.5952e-10	3.94	0.646002	2.00251e-09	0	0.311972	5.34695e-10	0.691339	0	2.3069e-09	0.291789	1.35902e-09	3.68	0.67679	2.12465e-09	0	0.285643	1.30241e-09
C22:5 CE	id164	0.573435	0	2.9742e-10	0.359872	4.64323e-10	8.5	0.494571	2.75978e-10	0	0.348051	4.35688e-10	0.628598	0	4.0959e-10	0.636687	2.40871e-10	3.84	0.619274	3.509e-10	0	0.558451	2.10978e-10	0.590332	0	3.23202e-10	0.181357	5.3521e-10	3.56	0.590814	2.92157e-10	0	0.215521	4.96612e-10
C22:4 CE	id165	0.528761	0	1.88762e-10	0.399877	2.10164e-10	9.51	0.476103	1.8235e-10	1.26365e-16	0.422645	1.9717e-10	0.651613	0	2.47264e-10	0.568142	9.66529e-11	4.21	0.638456	2.33683e-10	0	0.57495	9.24798e-11	0.635914	0	2.02391e-10	0.328244	2.62993e-10	3.61	0.646875	1.82599e-10	0	0.308623	2.42965e-10
C16:1 MAG	id166	0.699364	8.01082e-41	9.43472e-10	0.650442	9.03488e-10	9.89	0.70286	8.90178e-10	2.20045e-41	0.647759	8.69619e-10	0.815415	0	6.88551e-10	0.596211	8.10752e-10	3.93	0.818752	6.49718e-10	0	0.58947	7.77526e-10	0.736941	0	8.0966e-10	0.651181	1.02257e-09	3.18	0.74883	8.31136e-10	0	0.693858	9.74071e-10
C18:0 MAG	id167	0.457805	2.4287e-15	1.14215e-07	0.357815	3.64382e-08	10.32	0.254952	1.14714e-07	2.3142e-05	NA	3.84479e-08	0.486116	6.50285e-14	1.38931e-07	0.0662502	3.5865e-08	4.45	NA	NA	NA	NA	NA	0.590253	0	1.38564e-07	0.331386	3.98851e-08	3.75	NA	1.40183e-07	NA	0.0762782	3.83486e-08
C22:1 MAG	id168	0.595137	0	2.78224e-11	0.134527	7.65023e-11	10.22	0.329975	2.76386e-11	2.97662e-08	NA	7.52222e-11	0.615341	0	4.23724e-11	0.537156	7.52152e-12	5.68	NA	NA	NA	NA	NA	0.610358	0	8.78917e-12	0.503874	1.07615e-10	3.69	0.522359	7.94261e-12	0	0.509391	1.06492e-10
C30:0 DAG	id169	0.579258	0	3.22391e-07	0.36514	1.82714e-08	10.5	NA	NA	NA	NA	NA	0.469134	0	3.15045e-07	0.2277	3.9519e-09	4.52	NA	NA	NA	NA	NA	0.642261	0	1.21643e-07	0.295492	6.23843e-07	4.02	NA	NA	NA	NA	NA
pentadecanoate	id17	0.463165	1.04041e-15	7.10532e-05	0.432094	0.000255785	10.11	NA	NA	NA	NA	NA	0.836563	0	9.38841e-05	0.542019	0.000278526	4.26	0.792389	7.90787e-05	0	0.534339	0.000276047	0.717455	0	4.07278e-05	0.556858	0.000297429	3.2	0.664386	4.4876e-05	0	0.501393	0.00030791
C32:2 DAG	id170	0.515225	0	4.93102e-09	0.266823	2.89984e-09	10.66	0.544097	4.27238e-09	0	0.216611	2.65811e-09	0.546859	0	5.03829e-09	0.159624	2.20382e-09	4.18	0.474298	4.82274e-09	0	0.0879946	1.98725e-09	0.611584	0	4.88709e-09	0.274497	2.58703e-09	3.25	0.487949	4.83541e-09	0	0.232355	2.32978e-09
C32:1 DAG	id171	0.578413	0	7.27678e-09	0.281706	1.87704e-09	10	NA	NA	NA	NA	NA	0.46706	1.17397e-13	4.98466e-09	-0.00154259	1.43315e-09	4.15	NA	NA	NA	NA	NA	0.636826	0	4.26428e-09	0.181204	2.9225e-09	3.75	NA	NA	NA	NA	NA
C32:0 DAG	id172	0.454188	0	1.13013e-07	0.332774	1.57846e-08	10.25	NA	1.10419e-07	NA	0.107392	1.44716e-08	0.649939	0	5.16485e-08	0.197988	8.69043e-09	4.28	NA	NA	NA	NA	NA	0.747194	0	2.73424e-08	0.305455	8.30288e-08	3.52	NA	2.79756e-08	NA	NA	8.21202e-08
C34:3 DAG	id173	0.552126	0	1.22535e-07	0.380137	3.67262e-08	10	0.398556	1.22514e-07	1.12319e-11	0.329437	3.42925e-08	0.809919	0	9.95474e-08	0.343025	9.12491e-08	4.2	0.580187	1.07491e-07	0	0.251811	8.90464e-08	0.634819	0	7.29409e-08	0.326182	2.06725e-07	3.17	0.716597	5.39264e-08	0	0.332748	1.94226e-07
C34:2 DAG	id174	0.623972	0	3.39968e-06	0.444409	2.07626e-06	9.66	0.595983	2.58042e-06	0	0.431979	1.70294e-06	0.586587	0	2.30207e-06	0.25228	5.90906e-06	4.18	0.565308	2.04231e-06	0	0.245137	5.51845e-06	0.680687	0	2.74094e-06	0.321258	3.52726e-06	3.67	0.649913	2.43037e-06	0	0.270794	3.13784e-06
C34:1 DAG	id175	0.544988	3.27867e-22	2.3872e-06	0.450041	7.26695e-07	9.84	0.573743	1.73322e-06	6.00044e-25	0.42226	6.22197e-07	0.592664	0	1.58318e-06	0.191348	2.80277e-06	4.22	0.546364	1.48065e-06	0	0.183903	2.64068e-06	0.608909	0	2.12177e-06	0.238348	1.37946e-06	3.66	0.582623	1.83155e-06	0	0.293507	1.16231e-06
C34:0 DAG	id176	0.629215	0	4.55003e-08	0.427732	8.21327e-09	10.34	0.41278	4.60239e-08	1.71739e-12	0.39902	8.0599e-09	0.622047	0	3.89821e-08	0.156908	1.08603e-08	4.46	NA	NA	NA	NA	NA	0.786959	0	1.70293e-08	0.31893	7.43749e-08	4.03	0.675233	1.78253e-08	0	0.182502	7.39096e-08
C36:4 DAG	id177	0.537591	0	8.81373e-06	0.377026	6.48938e-06	10.77	0.564132	6.63402e-06	0	0.434103	5.20127e-06	0.62811	0	5.20627e-06	0.32173	1.42703e-05	4.13	0.598507	4.92022e-06	0	0.291013	1.40112e-05	0.671147	0	5.86512e-06	0.267931	1.04084e-05	3.61	0.651179	5.35258e-06	0	0.275222	9.0181e-06
C36:3 DAG	id178	0.544248	3.82586e-22	1.17029e-05	0.475804	5.50504e-06	10.36	0.604243	7.58818e-06	0	0.483442	4.35377e-06	0.65962	0	7.02857e-06	0.437123	1.64795e-05	4.24	0.557441	6.94138e-06	0	0.306774	1.64173e-05	0.637145	0	9.14441e-06	0.360576	1.06931e-05	3.68	0.629577	7.966e-06	0	0.372676	9.22808e-06
C36:2 DAG	id179	0.557932	2.07132e-23	1.09543e-05	0.485336	4.70159e-06	10.8	0.588833	7.6328e-06	0	0.479409	3.88468e-06	0.64171	0	6.76423e-06	0.304728	1.30305e-05	4.17	0.55869	6.95371e-06	0	0.308719	1.32197e-05	0.66797	0	8.56401e-06	0.388899	7.95423e-06	3.61	0.580041	8.47755e-06	0	0.39035	7.0797e-06
hydroxymyristate	id18	0.751643	0	7.78637e-11	0.479096	1.43085e-10	10.07	0.709398	7.25341e-11	0	0.474091	1.3258e-10	0.814125	0	8.90645e-11	0.626928	1.42022e-10	4.16	0.853105	4.58306e-11	0	0.632193	1.24133e-10	0.678249	0	1.04872e-10	0.713059	8.34523e-11	3.1	0.666357	9.90252e-11	0	0.716609	8.1253e-11
C36:1 DAG	id180	0.546181	2.55461e-22	8.62076e-07	0.42923	1.74219e-07	9.91	0.434639	8.18615e-07	8.01904e-14	0.398189	1.52834e-07	0.531286	0	5.77953e-07	0.0891013	5.39408e-07	4.16	NA	5.6571e-07	NA	NA	5.02862e-07	0.722153	0	6.30424e-07	0.309616	2.81822e-07	3.19	0.45199	6.56942e-07	1.63542e-11	0.248829	2.50927e-07
C36:0 DAG	id181	0.690285	0	2.77308e-08	0.438746	8.40003e-09	9.72	NA	3.0654e-08	NA	-0.0330633	8.7123e-09	0.673087	0	1.35925e-08	0.129276	1.20247e-08	4.12	NA	NA	NA	NA	NA	0.56381	0	1.34458e-08	0.223308	1.70242e-08	3.66	NA	NA	NA	NA	NA
C38:5 DAG	id182	0.501474	1.54818e-18	1.48797e-09	0.409474	1.17743e-09	10.06	0.474291	1.35088e-09	1.70703e-16	0.506178	1.07583e-09	0.646559	0	1.51546e-09	0.158317	5.19661e-10	4.11	0.552227	1.45589e-09	0	0.191415	4.8009e-10	0.642165	0	1.47441e-09	0.336489	6.8311e-10	3.31	0.555753	1.43733e-09	0	0.283811	6.09667e-10
C42:0 TAG	id183	0.425057	3.08285e-13	1.02196e-06	0.329382	8.47424e-08	11.84	NA	NA	NA	NA	NA	0.386838	8.14887e-09	1.25423e-06	0.414889	1.20177e-08	5.17	NA	NA	NA	NA	NA	0.501504	0	4.32682e-07	0.408062	2.62504e-06	3.97	NA	NA	NA	NA	NA
C44:2 TAG	id184	0.424762	3.25583e-13	6.87849e-10	0.194518	1.32903e-11	10.36	NA	NA	NA	NA	NA	0.493362	0	6.65352e-10	0.11214	3.1046e-10	4.54	NA	NA	NA	NA	NA	0.447922	3.57102e-11	8.04404e-10	-0.139558	8.17541e-12	3.95	NA	NA	NA	NA	NA
C44:1 TAG	id185	0.413381	2.06021e-12	5.42212e-09	0.42169	3.57669e-10	12.1	NA	NA	NA	NA	NA	0.544275	0	4.34024e-09	0.404963	3.03533e-09	5.12	NA	NA	NA	NA	NA	0.535824	0	5.5948e-09	0.250143	1.22819e-10	4.06	NA	NA	NA	NA	NA
C44:0 TAG	id186	0.370694	4.68194e-10	6.54166e-07	0.26521	5.32019e-08	10.94	-0.0468112	6.52684e-07	0.444507	0.276734	5.26267e-08	0.552177	0	8.04104e-07	0.282596	1.11202e-09	4.64	NA	NA	NA	NA	NA	NA	NA	2.43884e-07	NA	1.77734e-06	4.36	NA	NA	NA	NA	NA
C45:0 TAG	id187	0.281713	2.94493e-06	6.3542e-11	0.171881	7.83342e-12	14.26	NA	NA	NA	NA	NA	0.38846	6.98751e-09	7.23828e-11	0.0128102	3.07387e-12	5.16	NA	NA	NA	NA	NA	0.356638	2.46615e-07	1.42095e-11	0.33042	1.85843e-10	4.23	NA	NA	NA	NA	NA
C46:3 TAG	id188	0.521995	3.33244e-20	8.32791e-11	0.191126	6.65105e-12	10.66	NA	NA	NA	NA	NA	0.516173	0	9.51602e-11	0.331824	1.41337e-11	4.02	NA	NA	NA	NA	NA	0.579072	0	1.02505e-10	0.330534	5.27123e-12	3.75	NA	NA	NA	NA	NA
C46:2 TAG	id189	0.254339	2.42503e-05	1.61714e-09	0.176374	1.3313e-10	13.51	NA	1.56422e-09	NA	NA	1.19628e-10	0.581098	0	1.1263e-09	0.0196512	5.18701e-10	4.3	NA	NA	NA	NA	NA	0.46428	3.39276e-12	1.33763e-09	-0.0498149	8.32099e-11	3.73	NA	NA	NA	NA	NA
palmitoleate	id19	0.559551	1.45356e-23	3.16839e-07	0.274396	3.19941e-07	9.43	0.545974	3.16679e-07	2.66762e-22	0.269424	3.07688e-07	0.742963	0	3.13532e-07	0.337827	1.8348e-07	4.41	0.752892	2.69606e-07	0	0.379376	1.61087e-07	0.768287	0	2.59117e-07	0.28049	2.01237e-07	3.26	0.688726	2.96596e-07	0	0.264916	1.8402e-07
C46:1 TAG	id190	0.36911	4.16615e-10	7.38381e-09	0.27173	5.53376e-10	10.39	NA	NA	NA	NA	NA	0.565478	0	5.13225e-09	0.238296	2.66238e-09	4.3	NA	5.03502e-09	NA	NA	2.58975e-09	0.642183	0	6.20458e-09	0.368325	2.4156e-10	3.78	NA	NA	NA	NA	NA
C46:0 TAG	id191	0.290336	1.41692e-06	3.72142e-07	0.267136	2.51943e-08	11.68	0.104136	3.71208e-07	0.0882615	0.23133	2.48176e-08	0.495611	0	4.61851e-07	0.323709	5.31536e-10	4.99	0.167028	4.6055e-07	0.0151451	NA	5.00203e-10	0.458711	8.41796e-12	1.28966e-07	0.384128	1.05235e-06	4.58	0.19593	1.28465e-07	0.00531103	0.03082	1.05097e-06
C48:4 TAG	id192	0.263216	1.30846e-05	1.68855e-10	0.309182	2.60259e-11	13.93	NA	NA	NA	NA	NA	0.356884	1.20777e-07	1.85444e-10	0.0315895	4.14676e-11	4.5	NA	NA	NA	NA	NA	0.369233	8.64075e-08	2.01597e-10	0.0936748	1.29687e-11	4.4	NA	NA	NA	NA	NA
C48:3 TAG	id193	0.416497	1.28922e-12	2.73958e-09	0.265555	6.64084e-10	10.65	NA	NA	NA	NA	NA	0.544009	0	2.66142e-09	-0.0629443	4.00153e-10	4.34	0.284403	2.57834e-09	2.74594e-05	NA	3.5277e-10	0.334191	1.44011e-06	2.87322e-09	0.229835	1.85177e-10	4.44	NA	NA	NA	NA	NA
C48:2 TAG	id194	0.407719	3.3845e-12	7.915e-09	0.299897	1.65089e-09	10.67	NA	NA	NA	NA	NA	0.4533	4.71208e-12	4.54178e-09	-0.0828638	2.05652e-09	4.27	NA	NA	NA	NA	NA	0.649218	0	4.88299e-09	0.170134	1.11237e-09	3.33	NA	NA	NA	NA	NA
C48:1 TAG	id195	0.414284	1.80218e-12	5.14624e-09	0.277162	1.82574e-09	10.61	NA	NA	NA	NA	NA	0.367826	3.68176e-08	2.34692e-09	0.078507	7.32764e-10	5.33	NA	NA	NA	NA	NA	0.414937	1.29764e-09	2.58164e-09	0.382601	4.00228e-10	4.19	NA	NA	NA	NA	NA
C48:0 TAG	id196	0.478547	0	2.34287e-07	0.132601	6.51704e-08	11.68	NA	NA	NA	NA	NA	0.549559	0	2.7178e-07	0.285245	3.7022e-08	4.53	NA	NA	NA	NA	NA	0.463015	4.24332e-12	1.21188e-07	0.386037	5.26717e-07	4.62	NA	NA	NA	NA	NA
C50:5 TAG	id197	0.350759	4.23906e-09	8.94323e-11	0.300621	8.36223e-11	12.12	NA	NA	NA	NA	NA	0.580035	0	3.46561e-11	0.11841	1.69554e-10	4.48	NA	NA	NA	NA	NA	0.423984	5.17703e-10	3.66417e-11	0.0515326	1.67567e-10	3.95	NA	NA	NA	NA	NA
C50:4 TAG	id198	0.45783	0	3.00465e-09	0.256418	2.32183e-09	10.47	NA	NA	NA	NA	NA	0.480712	0	1.75128e-09	0.10389	2.92132e-09	4.16	NA	1.64443e-09	NA	NA	2.71296e-09	0.546919	0	2.18827e-09	0.140512	1.77106e-09	3.73	NA	NA	NA	NA	NA
C50:3 TAG	id199	0.374549	3.001e-10	3.32406e-08	0.33656	9.2529e-09	11.48	NA	NA	NA	NA	NA	0.427834	1.22231e-10	2.88179e-08	0.0783702	1.35057e-08	4.2	NA	NA	NA	NA	NA	0.599678	0	2.80979e-08	0.118754	1.57608e-08	3.65	NA	2.79045e-08	NA	NA	1.44153e-08
9.10-diHOME	id2	0.392788	2.34557e-11	1.10162e-08	0.331275	1.05279e-08	10.28	NA	NA	NA	NA	NA	0.585394	0	1.1809e-08	0.346211	6.38995e-09	4.51	0.539269	1.21379e-08	0	0.241818	6.51929e-09	0.594615	0	1.0874e-08	0.278009	1.14109e-08	3.98	NA	NA	NA	NA	NA
palmitate	id20	0.515229	0	7.39758e-06	0.372186	6.48156e-06	10.24	NA	7.98025e-06	NA	NA	6.45974e-06	0.726811	0	1.06736e-05	0.401945	7.05963e-06	4.33	0.69984	7.66512e-06	0	0.362609	6.13406e-06	0.678574	0	6.97653e-06	0.313242	7.57954e-06	3.53	0.565191	6.94296e-06	0	0.348246	7.08693e-06
C50:2 TAG	id200	0.432079	6.53594e-14	2.11741e-07	0.292588	1.06166e-07	10.18	NA	NA	NA	NA	NA	0.565009	0	9.71675e-08	0.379779	2.4793e-07	4.08	NA	NA	NA	NA	NA	0.618605	0	1.47355e-07	0.189182	1.13862e-07	3.67	NA	NA	NA	NA	NA
C50:1 TAG	id201	0.496111	0	7.13862e-08	0.401671	9.10052e-08	10.27	0.403526	7.1816e-08	5.88639e-12	0.380153	9.06953e-08	0.684057	0	3.62759e-08	0.370691	7.02635e-08	4.02	0.542097	4.14483e-08	0	0.263649	7.02898e-08	0.528134	0	5.96713e-08	0.377562	2.99214e-08	3.71	NA	NA	NA	NA	NA
C50:0 TAG	id202	0.559997	1.31828e-23	5.98373e-08	0.11301	7.21938e-09	11.37	NA	5.93791e-08	NA	NA	6.68032e-09	0.57871	0	6.95217e-08	0.355097	4.75349e-09	4.48	NA	NA	NA	NA	NA	0.634244	0	2.73044e-08	0.369928	1.4028e-07	3.62	NA	NA	NA	NA	NA
C51:3 TAG	id203	0.388856	3.84353e-11	1.1861e-10	0.347468	1.09357e-10	10.26	0.335369	1.09303e-10	1.71037e-08	0.293365	1.0135e-10	0.54303	0	9.23526e-11	-0.033501	9.23035e-11	4.2	0.484685	8.10918e-11	0	0.0673709	8.03405e-11	0.615364	0	9.0529e-11	0.353132	8.33901e-11	3.8	NA	NA	NA	NA	NA
C51:2 TAG	id204	0.337222	1.41054e-08	3.03988e-10	0.291546	4.4337e-10	14.17	NA	NA	NA	NA	NA	0.6029	0	1.36571e-10	0.126123	5.38156e-11	4.37	NA	NA	NA	NA	NA	0.338111	1.06815e-06	1.42026e-10	0.259343	6.51586e-11	4.11	NA	NA	NA	NA	NA
C51:1 TAG	id205	0.242568	6.1155e-05	3.06055e-10	0.297559	2.77004e-10	14.93	NA	3.04173e-10	NA	NA	2.7498e-10	0.462509	7.98547e-13	1.24472e-10	0.0210932	1.11462e-11	4.81	NA	NA	NA	NA	NA	0.350081	4.18595e-07	1.30162e-10	0.33813	1.30049e-11	4.24	NA	NA	NA	NA	NA
C51:0 TAG	id206	0.217529	0.000325303	9.66671e-11	0.0729567	3.60909e-11	11.41	NA	NA	NA	NA	NA	0.558594	0	2.1064e-11	0.175687	1.2122e-11	4.22	NA	NA	NA	NA	NA	0.543254	0	1.71081e-11	0.260411	2.59134e-11	3.8	NA	NA	NA	NA	NA
C52:7 TAG	id207	0.39724	1.33027e-11	1.29195e-09	0.0251471	3.63481e-11	11.45	NA	NA	NA	NA	NA	0.51228	0	1.30079e-09	0.0826291	2.91047e-10	4.52	0.104392	1.29871e-09	0.130659	NA	2.88986e-10	0.436611	1.33654e-10	1.10604e-10	0.0847044	3.96989e-09	4.25	NA	NA	NA	NA	NA
C52:6 TAG	id208	0.495554	4.46922e-18	4.75621e-07	0.244647	4.534e-08	10.67	NA	NA	NA	NA	NA	0.537938	0	2.69134e-07	0.338934	1.70416e-07	4.33	NA	NA	NA	NA	NA	0.692592	0	1.56327e-07	0.188648	5.33337e-07	3.71	NA	NA	NA	NA	NA
C52:5 TAG	id209	0.470705	0	4.188e-07	0.326172	1.26828e-07	10.76	NA	NA	NA	NA	NA	0.575684	0	1.82823e-07	0.387827	5.3261e-07	4.27	NA	NA	NA	NA	NA	0.663112	0	1.39191e-07	0.212505	6.98809e-07	3.77	NA	NA	NA	NA	NA
tetradecanedioate	id21	0.676491	0	2.75427e-12	0.545458	2.51516e-12	10.3	0.637832	2.73017e-12	3.98786e-32	0.409326	2.63059e-12	0.682448	0	2.33e-12	0.470959	2.24703e-12	4.21	0.68894	2.35092e-12	0	0.495976	2.23134e-12	0.62923	0	2.44807e-12	0.402451	2.8931e-12	3.55	0.721386	2.08893e-12	0	0.479635	2.64265e-12
C52:4 TAG	id210	0.511671	0	3.47803e-06	0.409902	2.23642e-06	10.36	NA	3.48633e-06	NA	NA	2.20664e-06	0.644607	0	1.56826e-06	0.529577	4.89812e-06	4.01	NA	NA	NA	NA	NA	0.753409	0	2.37639e-06	0.397794	2.93827e-06	3.28	NA	NA	NA	NA	NA
C52:3 TAG	id211	0.495474	0	4.06946e-06	0.38855	1.85065e-06	10.86	0.401176	3.60884e-06	8.00053e-12	0.338914	1.66189e-06	0.564925	0	2.1276e-06	0.326727	5.63367e-06	4.18	NA	NA	NA	NA	NA	0.564773	0	3.07307e-06	0.233958	3.14318e-06	3.66	NA	NA	NA	NA	NA
C52:2 TAG	id212	0.380154	1.12055e-10	2.73789e-06	0.326287	1.94595e-06	10.26	0.421974	2.33788e-06	4.86264e-13	0.318253	1.75424e-06	0.589809	0	1.42886e-06	0.327968	3.41006e-06	4.28	NA	NA	NA	NA	NA	0.638604	0	2.01901e-06	0.323396	1.64538e-06	3.66	NA	NA	NA	NA	NA
C52:1 TAG	id213	0.376058	1.83436e-10	1.84216e-07	0.19693	1.09217e-07	10.29	NA	NA	NA	NA	NA	0.643997	0	8.8647e-08	0.35389	1.56074e-07	4.26	NA	NA	NA	NA	NA	0.630768	0	1.28521e-07	0.267779	4.07836e-08	3.87	NA	NA	NA	NA	NA
C52:0 TAG	id214	0.644658	0	6.26413e-08	0.342717	2.69899e-08	10.57	0.253405	6.36131e-08	2.60333e-05	0.195843	2.55389e-08	0.681055	0	3.46277e-08	0.149598	1.98339e-08	4.36	0.584294	3.32048e-08	0	0.120355	1.77194e-08	0.720825	0	2.73317e-08	0.227774	4.30896e-08	3.67	NA	NA	NA	NA	NA
C53:3 TAG	id215	0.441539	0	2.54697e-09	0.325777	1.08851e-08	10.23	NA	NA	NA	NA	NA	0.542945	0	1.46655e-09	0.31281	2.69676e-09	4.05	NA	NA	NA	NA	NA	0.537458	0	1.76026e-09	0.333168	2.16135e-09	3.66	NA	NA	NA	NA	NA
C54:6 TAG	id216	0.551104	0	7.55175e-06	0.416504	5.16617e-06	10.62	NA	NA	NA	NA	NA	0.581284	0	3.23996e-06	0.384038	1.14996e-05	4.26	NA	NA	NA	NA	NA	0.600426	0	4.99889e-06	0.0812688	7.28388e-06	3.69	NA	NA	NA	NA	NA
C54:5 TAG	id217	0.508025	0	9.36771e-06	0.424126	4.34927e-06	10.48	0.288918	8.83826e-06	1.43762e-06	0.33363	4.01449e-06	0.588936	0	4.89278e-06	0.411871	1.37718e-05	4.18	NA	NA	NA	NA	NA	0.478419	0	7.30109e-06	0.251479	9.38539e-06	3.66	0.351787	6.59178e-06	3.03962e-07	0.238882	8.39538e-06
C54:4 TAG	id218	0.488906	0	9.54823e-06	0.397292	5.02262e-06	10.98	0.330957	8.94368e-06	2.69304e-08	0.320459	4.66649e-06	0.70362	0	4.93976e-06	0.504997	1.24793e-05	4.28	NA	NA	NA	NA	NA	0.54194	0	7.73439e-06	0.269573	9.20217e-06	3.65	0.591918	6.54062e-06	0	0.286598	8.18077e-06
C54:3 TAG	id219	0.3893	3.63643e-11	1.16322e-05	0.293658	6.63735e-06	10.25	0.467777	9.56639e-06	4.95735e-16	0.38967	5.79241e-06	0.633651	0	7.0044e-06	0.411737	1.35028e-05	4.18	NA	NA	NA	NA	NA	0.621045	0	8.3288e-06	0.260984	9.33174e-06	3.65	NA	NA	NA	NA	NA
10-heptadecenoate	id22	0.619968	0	3.81205e-08	0.35969	5.07883e-08	9.6	0.0296323	4.01322e-08	0.628494	0.0363539	4.94116e-08	0.6561	0	4.21904e-08	0.305768	3.78827e-08	4.2	0.534282	4.56933e-08	0	0.246177	3.54778e-08	0.673994	0	4.87908e-08	0.329045	2.65259e-08	3.6	0.211607	5.18026e-08	0.00256502	NA	2.42504e-08
C54:2 TAG	id220	0.448149	0	1.54336e-06	0.369058	1.50666e-06	10.38	NA	NA	NA	NA	NA	0.609982	0	9.06635e-07	0.353991	1.84408e-06	4.24	NA	NA	NA	NA	NA	0.696611	0	1.27083e-06	0.323281	7.89935e-07	3.68	NA	NA	NA	NA	NA
C54:1 TAG	id221	0.486831	2.05365e-17	1.45312e-07	0.27382	9.41487e-08	10.62	NA	1.4105e-07	NA	NA	9.16906e-08	0.55522	0	9.57782e-08	0.121194	8.17173e-08	4.99	NA	NA	NA	NA	NA	0.599305	0	1.23222e-07	0.265794	1.6351e-08	3.9	NA	NA	NA	NA	NA
C55:3 TAG	id222	0.410684	3.04746e-12	6.04682e-10	0.150249	7.26761e-09	10.31	NA	NA	NA	NA	NA	0.619217	0	4.37417e-10	0.241583	7.41214e-10	4.26	0.272751	4.23972e-10	5.95005e-05	NA	7.09932e-10	0.56537	0	5.79806e-10	0.271596	4.07346e-10	3.61	NA	NA	NA	NA	NA
C55:2 TAG	id223	0.432188	6.33908e-14	1.40856e-10	0.274923	5.96357e-10	12.45	NA	NA	NA	NA	NA	0.508052	0	9.02091e-11	0.159557	1.39133e-10	4.35	NA	NA	NA	NA	NA	0.560205	0	1.19151e-10	0.110127	7.15705e-11	3.73	NA	NA	NA	NA	NA
C56:7 TAG	id224	0.487148	1.94446e-17	7.60313e-11	0.0679837	2.88622e-11	10.49	0.21515	7.46451e-11	0.00037941	0.256308	2.75988e-11	0.494522	0	5.71074e-11	0.0840376	6.16926e-12	5.04	NA	NA	NA	NA	NA	0.422103	6.28629e-10	4.49677e-11	-0.0252319	4.82776e-11	4.17	NA	NA	NA	NA	NA
C56:6 TAG	id225	0.369912	3.7938e-10	2.87521e-09	0.270003	5.05931e-10	12.09	NA	NA	NA	NA	NA	0.461398	1.05059e-12	1.76555e-09	0.153253	3.69273e-09	4.89	NA	NA	NA	NA	NA	0.415592	1.21561e-09	5.024e-10	0.208535	7.61467e-09	4.27	NA	NA	NA	NA	NA
C56:4 TAG	id226	0.484	0	7.61293e-08	0.389884	3.25859e-08	10.27	NA	7.28317e-08	NA	0.0534973	3.05677e-08	0.560256	0	3.08645e-08	0.402716	1.53449e-07	4.28	NA	NA	NA	NA	NA	0.617786	0	6.45366e-08	0.312059	6.34708e-08	3.71	NA	NA	NA	NA	NA
C56:3 TAG	id227	0.460102	0	4.15197e-07	0.361633	8.68285e-07	10.29	NA	NA	NA	NA	NA	0.553012	0	2.99879e-07	0.304728	5.53341e-07	4.25	NA	NA	NA	NA	NA	0.564433	0	4.85516e-07	0.327709	6.60465e-08	3.68	NA	NA	NA	NA	NA
C56:2 TAG	id228	0.506833	0	3.39893e-07	0.384187	8.80462e-07	10.26	NA	NA	NA	NA	NA	0.574395	0	2.69978e-07	0.316633	3.60655e-07	4.21	NA	NA	NA	NA	NA	0.558719	0	4.00989e-07	0.308318	2.81273e-08	3.68	NA	NA	NA	NA	NA
C56:1 TAG	id229	0.395955	2.21673e-11	7.88388e-08	0.319965	1.12614e-07	11.34	NA	7.79783e-08	NA	NA	1.11825e-07	0.582306	0	7.76404e-08	0.312643	5.24221e-08	4.83	NA	NA	NA	NA	NA	0.615212	0	9.94477e-08	0.292553	1.35745e-09	3.71	NA	NA	NA	NA	NA
2-hydroxyhexadecanoate	id23	0.59474	4.00486e-27	4.99759e-07	0.353319	3.9713e-07	9.88	0.694144	3.71395e-07	0	0.383134	3.58681e-07	0.74638	0	4.98011e-07	0.535077	4.58601e-07	4.16	0.745734	3.92941e-07	0	0.508551	3.84024e-07	0.762988	0	4.07922e-07	0.689468	5.34041e-07	3.64	0.521623	4.25321e-07	0	0.662251	5.10547e-07
C58:10 TAG	id230	0.282433	2.51566e-06	2.33078e-10	0.226573	1.88358e-10	10.85	NA	NA	NA	NA	NA	0.571114	0	9.21444e-11	0.369618	5.98252e-12	6	0.126176	9.16598e-11	0.0673627	0.0637845	5.79013e-12	0.543554	0	9.65209e-11	0.328091	4.05742e-12	3.77	NA	NA	NA	NA	NA
cholesterol	id231	0.606433	2.09139e-28	1.67185e-08	0.554924	1.32336e-08	9.78	0.535393	1.81182e-08	2.35465e-21	0.552869	1.44089e-08	0.718824	0	1.62721e-08	0.442824	1.90729e-08	5.53	0.768686	1.34509e-08	0	0.508384	1.71292e-08	0.803242	0	1.33369e-08	0.566782	1.95022e-08	3.49	0.756632	1.31925e-08	0	0.561057	1.80915e-08
5alpha-cholestan-3beta-ol	id232	0.53332	0	1.96579e-11	0.451718	1.05522e-11	10.68	0.197755	1.86219e-11	0.00111183	NA	9.58571e-12	0.568854	1.73293e-19	2.13099e-11	0.480634	9.37145e-12	5.97	NA	NA	NA	NA	NA	0.562843	0	2.23817e-11	0.577547	9.89571e-12	3.69	0.401842	2.18586e-11	3.36585e-09	NA	9.36073e-12
beta-sitosterol	id233	0.458674	0	5.83552e-10	0.558052	1.40925e-09	10.01	NA	NA	NA	NA	NA	0.674742	0	6.71052e-10	0.472166	1.1533e-09	6.14	0.694304	6.49946e-10	0	0.532629	1.1227e-09	0.722135	0	6.30158e-10	0.61946	1.14558e-09	3.34	0.679598	6.04069e-10	0	0.529259	1.10808e-09
piperine	id234	0.323126	5.92339e-08	1.9603e-07	-0.0172721	7.68509e-08	12.52	NA	NA	NA	NA	NA	0.684593	0	1.52301e-07	0.184943	2.77651e-07	6.28	NA	NA	NA	NA	NA	0.676657	0	1.57771e-07	0.250792	2.83727e-07	3.41	NA	NA	NA	NA	NA
1-3-7-trimethylurate	id235	0.700024	0	6.22914e-09	0.568062	8.88865e-09	10.74	0.532614	6.52158e-09	0	0.582385	8.91281e-09	0.734061	0	7.97346e-09	0.484138	3.18996e-10	5.98	0.609407	8.09207e-09	0	0.429242	3.11238e-10	0.738732	0	6.98925e-09	0.649884	4.38543e-09	3.68	0.54186	7.54744e-09	0	0.621674	4.35362e-09
2-aminoadipate	id236	0.586988	2.65601e-26	2.60013e-08	0.502144	1.53199e-08	11.1	0.465434	2.69224e-08	7.23504e-16	0.400848	1.51216e-08	0.600718	0	1.75299e-08	0.524279	1.08986e-08	6.23	0.631879	1.69521e-08	0	0.518645	1.14883e-08	0.675047	0	1.55091e-08	0.520594	1.60568e-08	3.2	0.50296	1.80478e-08	0	0.463641	1.77576e-08
2-aminobutyrate	id237	0.492827	0	4.85227e-10	0.438416	4.66046e-10	11.17	NA	4.81621e-10	NA	NA	4.53102e-10	0.666871	0	5.07996e-10	0.331053	2.7554e-10	6	0.546787	5.02879e-10	0	0.3222	2.65894e-10	0.588509	0	5.62452e-10	0.224873	3.10617e-10	3.62	NA	NA	NA	NA	NA
2-hydroxy-3-methylbutyrate	id238	0.477577	0	1.28351e-09	0.285772	8.31256e-08	10.43	0.389884	1.26582e-09	3.38008e-11	0.29426	8.295e-08	0.668287	0	3.49656e-08	0.470054	1.71426e-09	5.89	0.165124	3.62101e-08	0.0163582	0.115531	1.73429e-09	0.781167	0	3.61821e-08	0.428026	7.14751e-10	3.63	NA	NA	NA	NA	NA
2-hydroxy-3-methylpentanoate	id239	0.440027	0	7.51312e-09	0.28029	2.7449e-07	10.54	0.447536	7.03353e-09	1.18261e-14	0.345007	2.72649e-07	0.68377	0	1.17995e-07	0.496211	9.0812e-09	5.8	NA	NA	NA	NA	NA	0.592944	0	1.24306e-07	0.420773	1.21497e-08	3.73	NA	NA	NA	NA	NA
alpha-linolenate	id24	0.611128	6.17322e-29	5.57406e-06	0.335984	1.01471e-05	9.66	0.460365	5.87183e-06	1.62307e-15	0.280784	9.67674e-06	0.660266	0	1.32899e-05	0.316365	1.24198e-05	4.06	0.611917	1.31073e-05	0	0.419718	1.19377e-05	0.608821	0	4.80776e-06	0.39203	2.04861e-05	3.69	0.663575	4.08093e-06	0	0.488186	1.92694e-05
2-hydroxyglutarate	id240	0.264965	1.1415e-05	6.32283e-10	0.0476849	1.86972e-09	17.84	NA	NA	NA	NA	NA	0.494443	0	6.9007e-10	0.00137492	8.10274e-10	6.52	0.476848	5.82135e-10	0	0.045607	7.60345e-10	0.413111	1.55556e-09	8.54699e-10	-0.146314	4.14899e-10	4.16	0.401915	7.42311e-10	4.59821e-09	-0.057602	3.91391e-10
3-hydroxymethylglutarate	id241	0.421727	5.55794e-13	4.1462e-09	0.337037	1.65646e-09	11.08	NA	NA	NA	NA	NA	0.593923	0	1.35221e-09	0.338095	1.47403e-08	6.39	0.561178	1.12183e-09	0	0.355097	1.44048e-08	0.677526	0	1.19311e-09	0.105165	1.14019e-08	3.36	0.428297	1.32824e-09	2.25942e-10	0.14067	1.11615e-08
3-methyladipate/pimelate	id242	0.590852	1.04112e-26	2.19708e-09	0.553278	1.02056e-09	10.8	0.572412	2.16306e-09	8.14316e-25	0.4931	1.00753e-09	0.771489	0	2.17039e-09	0.64896	1.01819e-09	5.57	0.735121	2.22575e-09	0	0.682394	1.0824e-09	0.746916	0	2.30071e-09	0.688399	1.12366e-09	3.69	0.726062	2.27595e-09	0	0.673512	1.15517e-09
3-methylglutaconate	id243	0.56659	0	1.03441e-11	0.445874	9.34324e-12	11.7	0.332433	1.06187e-11	2.31549e-08	0.323683	9.55218e-12	0.557928	0	1.19365e-11	0.603488	4.01518e-11	6.66	NA	NA	NA	NA	NA	0.589839	0	1.07549e-11	0.471161	9.26014e-12	3.53	NA	NA	NA	NA	NA
4-hydroxybenzaldehyde	id244	0.541422	0	9.31732e-09	0.448031	9.47252e-09	12.08	0.465941	9.73065e-09	6.66805e-16	0.400214	9.5463e-09	0.532929	0	8.66224e-09	0.467002	8.58551e-09	6.08	NA	9.11293e-09	NA	NA	8.88711e-09	0.578169	0	9.59818e-09	0.340802	5.58346e-09	3.67	0.484694	9.53706e-09	3.0766e-13	0.236018	5.33607e-09
4-hydroxybenzeneacetonitrile	id245	0.705715	0	8.88313e-13	0.436902	5.09904e-13	10.2	0.606481	8.4462e-13	2.06541e-28	0.452525	4.53948e-13	0.744532	0	9.53426e-13	0.631958	2.83567e-13	5.66	0.608989	9.73915e-13	0	0.507243	2.93671e-13	0.729138	0	1.01037e-12	0.547582	3.27052e-13	3.65	0.70593	9.52769e-13	0	0.548193	2.80833e-13
4-methylcatechol	id246	0.406249	5.67285e-12	9.19237e-09	0.366226	9.82326e-10	12.66	NA	NA	NA	NA	NA	0.54576	0	1.1065e-08	0.347887	8.40812e-10	7.05	NA	NA	NA	NA	NA	0.433985	1.22522e-10	1.17046e-08	0.355605	7.64965e-10	4.12	NA	NA	NA	NA	NA
4-nitrophenol	id247	0.651725	6.50732e-34	6.66277e-10	0.316722	2.84151e-10	10.27	0.480047	6.30999e-10	6.52714e-17	0.212147	2.61203e-10	0.586677	0	2.91001e-10	0.265493	1.33924e-09	5.91	NA	2.84882e-10	NA	-0.175429	1.31277e-09	0.759811	0	4.99478e-10	0.312631	7.58745e-10	3.59	0.366244	5.02122e-10	1.11266e-07	0.0958125	7.42619e-10
4-pyridoxate	id248	0.345883	5.63198e-09	7.71318e-08	0.30845	1.4975e-07	11.94	0.418624	7.18591e-08	7.73514e-13	0.253241	1.42941e-07	0.51624	0	1.26193e-07	0.354292	3.06801e-08	6.8	0.429634	1.28243e-07	9.96861e-11	0.270389	3.09137e-08	0.532595	0	1.05729e-07	0.342673	2.68833e-08	4.26	0.386009	1.11519e-07	1.51926e-08	0.270488	2.74677e-08
5-acetylamino-6-amino-3-methyluracil	id249	0.859036	0	9.54334e-09	0.623295	1.52956e-08	10.41	0.684223	1.21912e-08	1.74963e-38	0.586319	1.49805e-08	0.787633	0	1.65127e-08	0.473474	5.35902e-09	5.5	0.671159	1.72091e-08	0	0.48283	4.76041e-09	0.789611	0	1.63234e-08	0.664847	5.89942e-09	3.64	0.728849	1.3726e-08	0	0.565599	5.40341e-09
linoleate	id25	0.587105	0	7.03731e-05	0.415813	6.7347e-05	10.2	0.626419	5.98581e-05	0	0.414018	6.1128e-05	0.703697	0	6.4566e-05	0.395909	7.56022e-05	4.32	0.64475	6.60497e-05	0	0.437089	7.28625e-05	0.579345	0	7.82311e-05	0.412795	7.18882e-05	3.6	0.561351	7.63526e-05	0	0.434821	6.65605e-05
5-dodecenoate	id250	0.566425	0	1.11084e-11	0.364103	3.2137e-12	10.73	NA	NA	NA	NA	NA	0.626438	0	1.20766e-11	0.290677	7.12747e-12	6.18	0.523769	1.33229e-11	0	0.348089	6.74732e-12	0.668771	0	1.41837e-11	0.319769	1.3226e-12	3.32	0.583762	1.4902e-11	0	0.274459	1.20341e-12
acesulfame	id251	NA	NA	9.20607e-09	NA	3.07986e-08	14.81	NA	NA	NA	NA	NA	0.497394	0	1.94381e-08	0.0901073	9.28954e-10	6.46	NA	NA	NA	NA	NA	0.526016	0	1.24483e-08	-0.117304	1.97392e-08	4.04	NA	NA	NA	NA	NA
acetylalanine	id252	0.586234	0	3.83245e-11	0.26521	6.911e-11	10.9	NA	NA	NA	NA	NA	0.529467	0	5.01445e-11	0.223038	5.57607e-11	6.43	0.515435	4.94664e-11	0	0.18283	5.3729e-11	0.623569	0	5.91352e-11	0.276673	2.65641e-11	4.05	0.416693	6.20704e-11	1.08875e-09	0.134176	2.69337e-11
adenine	id253	0.720342	0	1.0561e-08	0.288011	1.64373e-08	11.73	0.747323	9.51533e-09	0	0.284949	1.60667e-08	0.645894	0	1.46576e-08	0.4445	1.71494e-08	5.95	0.636287	1.56025e-08	0	0.340677	1.7799e-08	0.696476	0	1.38294e-08	0.428561	1.2603e-08	3.29	0.55542	1.67619e-08	0	0.299961	1.35333e-08
adipate	id254	0.592237	7.41881e-27	7.62329e-09	0.573873	1.52074e-09	11.51	NA	NA	NA	NA	NA	0.810308	0	5.26859e-09	0.706439	6.10288e-10	6.03	0.728308	5.56797e-09	0	0.696613	6.00458e-10	0.772588	0	3.95318e-09	0.609421	1.78811e-09	3.68	0.696334	4.41784e-09	1.74455e-30	0.544962	1.88141e-09
alanine	id255	0.587859	2.15276e-26	8.10075e-10	0.236218	1.21846e-09	10.46	0.55148	8.92538e-10	8.32902e-23	0.184492	1.2193e-09	0.668964	0	8.89332e-10	0.465761	7.06311e-10	6.21	0.643585	9.6711e-10	0	0.444534	8.01111e-10	0.692307	0	6.20299e-10	0.475589	1.71519e-09	3.15	0.731837	6.27455e-10	0	0.448296	1.74442e-09
alpha-glycerophosphate	id256	0.513675	1.63017e-19	7.57412e-08	0.348529	3.75594e-08	10.14	0.218825	7.3722e-08	0.000298949	NA	3.54204e-08	0.6675	0	2.80364e-08	0.447619	2.73815e-08	5.74	0.577435	2.65574e-08	0	0.426761	2.59365e-08	0.636363	0	2.61052e-08	0.336718	3.39839e-08	3.63	0.596074	2.36732e-08	0	0.365576	3.15501e-08
alpha-ketoglutarate	id257	0.587224	0	2.3457e-07	0.343853	7.16256e-08	11.3	0.49996	1.99008e-07	2.03412e-18	0.199687	6.95537e-08	0.602536	0	1.68358e-07	0.583333	2.34123e-07	6.4	NA	NA	NA	NA	NA	0.754859	0	1.23395e-07	0.379051	3.18727e-07	3.89	0.692961	1.21701e-07	0	0.375043	3.00871e-07
alpha-ketoisovalerate	id258	0.45942	1.88412e-15	6.64915e-13	0.088999	6.20817e-13	11.13	0.234656	6.87958e-13	0.000102285	NA	6.08145e-13	0.538502	0	5.48441e-13	0.45493	6.2402e-13	6.34	NA	NA	NA	NA	NA	0.649905	0	4.58599e-13	0.0568004	7.41093e-13	3.85	0.371711	5.51402e-13	5.54232e-08	0.0276302	6.8531e-13
arginine	id259	0.520294	0	8.47636e-06	0.314911	7.57915e-06	9.83	0.60361	7.66094e-06	4.31299e-28	0.3374	7.10836e-06	0.753753	0	5.57988e-06	0.508551	5.71307e-06	5.47	0.769981	5.49061e-06	0	0.500034	5.35034e-06	0.693944	0	5.51524e-06	0.488109	7.32635e-06	3.56	0.785645	5.02043e-06	0	0.569722	7.00622e-06
oleate	id26	0.599426	1.24458e-27	7.45827e-05	0.429362	6.46946e-05	9.65	0.59777	6.5119e-05	1.88534e-27	0.386986	6.28032e-05	0.649439	0	6.68598e-05	0.481724	5.44191e-05	4.11	0.689294	5.57155e-05	0	0.48397	4.77794e-05	0.747857	0	6.14878e-05	0.475856	4.60754e-05	3.5	0.658592	5.75579e-05	0	0.413406	4.28658e-05
ascorbate	id260	0.519102	0	1.82401e-07	0.333267	9.00958e-08	11.45	NA	NA	NA	NA	NA	0.54167	0	6.87477e-08	0.343528	8.70073e-08	6.69	0.49367	7.59696e-08	0	0.25171	9.25282e-08	0.621716	0	6.23881e-08	0.347024	8.65831e-08	4.27	0.560027	6.46822e-08	0	0.296942	8.56969e-08
asparagine	id261	0.579123	0	9.91162e-13	0.289032	1.59445e-12	10.18	0.290887	9.76032e-13	1.20959e-06	NA	1.53028e-12	0.630089	0	6.87176e-13	0.474078	2.66175e-12	6.18	0.598347	6.81314e-13	0	0.468276	2.57048e-12	0.660531	0	6.43846e-13	0.350231	3.0753e-12	3.67	0.63622	6.10213e-13	0	0.325533	2.99338e-12
aspartate	id262	0.508791	0	1.18991e-08	0.317167	1.11082e-08	11.36	0.406589	1.22959e-08	3.93226e-12	0.287945	1.12713e-08	0.631826	0	8.70501e-09	0.587492	5.91208e-09	6.37	0.638685	8.54072e-09	0	0.597485	5.85478e-09	0.647358	0	7.84232e-09	0.559415	1.01551e-08	3.42	0.648051	8.11712e-09	0	0.56369	9.95476e-09
azelate	id263	0.591932	7.99426e-27	2.04654e-09	0.407466	2.01038e-09	10.84	0.477681	2.12897e-09	9.711e-17	0.375911	1.96397e-09	0.591106	0	1.63321e-09	0.551207	9.7003e-10	5.79	0.574272	1.71159e-09	0	0.568645	9.90768e-10	0.576069	0	1.76345e-09	0.545559	9.26999e-10	3.8	0.559248	1.76584e-09	0	0.50605	9.08199e-10
butyrate	id264	0.475836	0	6.1569e-08	0.392748	1.7131e-07	11.35	0.506289	5.92009e-08	0	0.383265	1.70353e-07	0.489871	3.90429e-14	1.10197e-07	0.315714	6.31038e-08	6.41	NA	NA	NA	NA	NA	0.699923	0	7.89197e-08	0.47681	7.7195e-08	4.06	0.665958	7.95626e-08	0	0.482422	7.79594e-08
caproate	id265	0.773502	0	1.42215e-08	0.499839	2.1113e-08	9.92	0.689527	1.21389e-08	0	0.377734	1.97508e-08	0.625831	0	1.33497e-08	0.508652	2.06846e-08	5.87	0.640479	1.17135e-08	0	0.51784	1.86197e-08	0.825107	0	9.80188e-09	0.528114	1.8236e-08	3.53	0.763266	9.55277e-09	0	0.473375	1.63948e-08
caprylate	id266	0.385548	8.11788e-11	6.73328e-08	0.246491	6.48174e-08	11.39	NA	NA	NA	NA	NA	0.465869	2.50775e-13	6.14665e-08	0.44772	7.94342e-08	6.3	NA	NA	NA	NA	NA	0.547052	0	6.65747e-08	0.406535	7.31828e-08	3.44	NA	NA	NA	NA	NA
cholate	id267	0.726451	0	2.84581e-06	0.519694	4.85386e-06	10.2	0.647028	2.67922e-06	0	0.459835	4.29257e-06	0.837123	0	2.65123e-06	0.498491	4.68715e-06	5.92	0.799732	2.03816e-06	0	0.54108	4.0578e-06	0.884786	0	1.95378e-06	0.583502	4.21247e-06	3.7	0.833838	1.61097e-06	0	0.679353	3.32706e-06
cinnamoylglycine	id268	0.40515	4.75532e-12	0.00185465	0.293634	0.000731422	11.17	NA	NA	NA	NA	NA	0.425945	1.04126e-10	0.000880066	0.376967	0.00453164	6.34	NA	NA	NA	NA	NA	0.506566	0	0.000923851	0.49708	0.00473157	3.93	NA	NA	NA	NA	NA
citrate	id269	0.354198	2.27112e-09	1.59411e-09	0.317497	6.43257e-11	10.49	NA	NA	NA	NA	NA	0.625291	0	1.98349e-09	0.403085	7.56322e-11	5.93	NA	1.99924e-09	NA	NA	6.92977e-11	0.739703	0	2.05084e-09	0.472611	5.34706e-11	3.32	NA	NA	NA	NA	NA
stearate	id27	0.583102	0	1.04912e-06	0.46502	9.80688e-07	11.83	NA	NA	NA	NA	NA	0.611795	0	1.02856e-06	0.401274	1.0741e-06	4.38	0.538808	1.01568e-06	0	0.427767	1.02628e-06	0.765989	0	1.00866e-06	0.323968	1.08564e-06	3.56	NA	1.09392e-06	NA	NA	1.04621e-06
citrulline	id270	0.482199	0	1.29988e-05	0.175256	1.36016e-05	10.6	0.331952	1.37082e-05	2.43252e-08	0.198305	1.36567e-05	0.77125	0	1.01986e-05	0.497552	7.98761e-06	6.02	0.724747	9.92024e-06	0	0.455366	8.23108e-06	0.636346	0	1.24002e-05	0.392068	1.04929e-05	3.65	0.666514	1.09666e-05	0	0.45448	9.73321e-06
corticosterone	id271	0.56665	0	9.12524e-11	0.366062	1.38455e-09	10.31	0.628014	5.31275e-11	6.44896e-31	0.315718	1.25277e-09	0.737616	0	6.32667e-10	0.257109	2.99981e-11	6.61	NA	NA	NA	NA	NA	0.713885	0	6.28475e-10	0.353857	9.10148e-11	3.58	NA	NA	NA	NA	NA
cystine	id272	0.47184	2.55636e-16	1.90011e-12	0.177389	3.9437e-12	10.37	NA	NA	NA	NA	NA	0.616548	0	1.76599e-12	0.370758	6.94455e-12	5.77	NA	NA	NA	NA	NA	0.61352	0	3.61163e-12	0.300263	2.04369e-12	3.78	NA	NA	NA	NA	NA
dCMP	id273	NA	NA	2.19194e-08	NA	1.02435e-09	12.6	NA	NA	NA	NA	NA	0.494837	0	2.60212e-08	0.135513	1.74454e-09	6.48	NA	NA	NA	NA	NA	0.452184	2.08122e-11	4.21408e-10	-0.0363019	8.13873e-08	3.66	NA	NA	NA	NA	NA
diaminopimelate	id274	0.666211	0	2.8076e-08	0.571108	4.10176e-08	9.94	0.481056	2.96491e-08	5.5054e-17	0.591703	4.35724e-08	0.722295	0	3.61213e-08	0.67998	1.89441e-08	6.19	0.533778	3.88316e-08	0	0.67116	1.87453e-08	0.683446	0	1.69052e-08	0.671985	9.15886e-08	3.58	0.602078	1.62527e-08	0	0.628316	8.99268e-08
dihydroorotate	id275	0.415491	1.18849e-12	2.69343e-12	0.262757	7.26379e-14	10.94	NA	NA	NA	NA	NA	0.586313	0	3.29897e-12	0.141415	1.65292e-14	6.35	NA	NA	NA	NA	NA	0.563007	0	2.73388e-12	0.200595	2.20509e-12	3.84	0.307375	2.71851e-12	9.057e-06	0.187338	2.18547e-12
docosapentaenoate	id276	0.796035	0	1.81652e-07	0.576968	7.10369e-08	9.47	0.678784	1.84602e-07	0	0.494538	7.07392e-08	0.810769	0	2.01795e-07	0.603655	6.44232e-08	5.9	0.702319	2.19812e-07	0	0.631154	6.39837e-08	0.760859	0	2.23938e-07	0.597817	6.91536e-08	2.99	0.736895	2.19663e-07	0	0.536168	6.50042e-08
dTMP	id277	0.447473	1.19393e-14	7.26101e-11	0.308836	3.81139e-13	10.32	NA	NA	NA	NA	NA	0.59056	0	8.7305e-11	0.289671	1.24527e-12	6.41	NA	NA	NA	NA	NA	0.48982	0	1.00716e-12	0.23434	2.69449e-10	3.7	NA	NA	NA	NA	NA
eicosapentaenoate	id278	0.67148	0	2.65237e-08	0.297263	1.55681e-07	10.57	0.408381	2.88889e-08	3.09934e-12	0.182632	1.5468e-07	0.763146	0	2.29463e-08	0.195238	6.77708e-08	6.48	NA	NA	NA	NA	NA	0.516888	0	3.0792e-08	0.270336	7.28567e-08	3.99	NA	3.12548e-08	NA	NA	7.2228e-08
epiandrosterone	id279	0.510852	0	1.17349e-07	0.202157	1.94082e-06	11.46	NA	NA	NA	NA	NA	0.478912	0	8.65373e-07	0.323474	1.13808e-07	6.38	0.186298	8.61134e-07	0.00665039	NA	1.11717e-07	0.609605	0	9.09281e-07	0.321678	1.16902e-07	3.9	NA	9.04411e-07	NA	0.0798205	1.14658e-07
hexadecanedioate	id28	0.433462	9.51139e-14	5.96267e-11	0.342026	2.97755e-11	11.19	NA	NA	NA	NA	NA	0.480829	0	7.00323e-11	0.35892	1.67261e-11	4.96	NA	NA	NA	NA	NA	0.537746	0	7.16254e-11	0.239226	1.73804e-11	3.7	NA	NA	NA	NA	NA
erythronate	id280	0.613925	0	3.56469e-09	0.280142	5.92321e-09	10.44	0.507693	3.49635e-09	0	0.237914	5.67729e-09	0.783895	0	5.04702e-09	0.489001	5.28087e-09	6.14	0.588083	5.66541e-09	0	0.381657	5.31666e-09	0.820267	0	5.05652e-09	0.35714	3.09675e-09	3.68	0.702285	4.80728e-09	0	0.378937	2.66777e-09
ethyl glucuronide	id281	0.630925	0	9.21404e-10	0.455587	6.37307e-10	10.22	0.554279	9.68066e-10	4.57125e-23	0.413096	6.27325e-10	0.617081	0	8.55357e-10	0.445875	7.36259e-10	6.26	0.462495	1.01773e-09	1.40056e-12	0.376199	7.58756e-10	0.54563	0	9.77525e-10	0.460625	8.81326e-10	3.77	0.419685	1.09918e-09	5.58634e-10	0.306321	9.79444e-10
fructose/glucose/galactose	id282	0.439641	0	2.20764e-08	0.176211	1.21661e-08	10.4	0.252164	2.24182e-08	2.85979e-05	0.100169	1.25308e-08	0.759294	0	1.61492e-08	0.103622	1.33477e-08	6.09	0.603291	2.15314e-08	0	0.111804	1.22542e-08	0.645618	0	1.66275e-08	0.343093	2.4722e-08	3.23	NA	NA	NA	NA	NA
fucose	id283	0.399099	1.47621e-11	1.30533e-08	0.267975	1.49697e-08	12.11	NA	NA	NA	NA	NA	0.504969	0	1.31902e-08	0.382495	2.48723e-08	6.45	NA	NA	NA	NA	NA	0.62424	0	2.11237e-08	0.36634	3.18485e-09	3.76	NA	NA	NA	NA	NA
fumarate/maleate	id284	0.435484	1.87592e-14	2.80349e-11	0.252961	2.35508e-11	10.51	NA	NA	NA	NA	NA	0.484726	0	2.65655e-11	0.251107	3.39196e-11	6.32	0.123442	2.77547e-11	0.0735673	NA	3.35377e-11	0.596465	0	2.20963e-11	0.257625	4.06332e-11	3.76	0.578878	2.44131e-11	0	0.246631	3.86225e-11
gabapentin	id285	0.444628	1.83384e-14	1.40765e-07	0.279631	2.27847e-08	10.59	NA	NA	NA	NA	NA	0.30168	9.02719e-06	1.88926e-07	-0.0214286	1.08954e-14	7.48	NA	NA	NA	NA	NA	0.283183	4.9709e-05	4.55703e-08	-0.0219873	4.51525e-07	4.39	NA	NA	NA	NA	NA
gemfibrozil	id286	0.541478	0	2.66644e-10	0.269852	8.28776e-11	11.57	0.462724	2.27618e-10	1.1162e-15	0.267145	7.44323e-11	0.568083	0	2.39562e-10	0.216734	6.5897e-11	6.45	NA	2.34691e-10	NA	NA	6.24234e-11	0.629676	0	2.38438e-10	0.377028	6.7772e-11	3.69	NA	NA	NA	NA	NA
gentisate	id287	0.479045	0	2.37623e-09	0.313627	5.2552e-09	10.21	0.429318	2.33469e-09	1.29979e-13	0.256797	5.15457e-09	0.614477	0	2.24434e-09	0.33662	1.60415e-09	6.12	0.6136	2.09687e-09	0	0.402079	1.49096e-09	0.641349	0	1.57002e-09	0.411268	2.75549e-09	3.61	0.656668	1.49813e-09	0	0.403214	2.77172e-09
glutamate	id288	0.407429	3.51735e-12	8.55518e-08	0.333926	9.37886e-08	10.3	NA	NA	NA	NA	NA	0.614071	0	7.01874e-08	0.495272	6.49503e-08	7.33	0.504398	7.93468e-08	0	0.196144	7.01425e-08	0.615333	0	7.72299e-08	0.387525	4.97806e-08	3.27	0.573722	8.43517e-08	0	0.357446	5.13838e-08
glycerate	id289	0.542891	0	2.08635e-10	0.174762	1.65544e-10	10.17	0.635954	1.73518e-10	0	0.234589	1.48439e-10	0.644709	0	1.79544e-10	0.285044	1.90624e-10	6.18	0.588795	2.07405e-10	0	0.350235	1.97901e-10	0.718598	0	1.72923e-10	0.40226	1.3915e-10	3.73	0.762098	1.56717e-10	0	0.400122	1.40601e-10
10-nonadecenoate	id29	0.680618	6.01267e-38	2.38562e-09	0.333284	5.5535e-09	9.84	0.650457	2.42552e-09	9.55943e-34	0.379858	5.28066e-09	0.685323	0	2.91866e-09	0.519651	1.2873e-09	4.24	0.700448	2.60413e-09	0	0.506975	1.09923e-09	0.663329	0	3.06227e-09	0.549643	1.72142e-09	3.58	0.698408	2.50411e-09	0	0.523915	1.52638e-09
glycocholate	id290	0.415234	1.23093e-12	5.56043e-08	0.266169	1.00594e-08	10.83	NA	NA	NA	NA	NA	0.67323	0	1.11588e-08	0.553655	1.77844e-07	6.37	NA	1.12165e-08	NA	NA	1.77888e-07	0.716583	0	7.39581e-09	0.608543	1.97393e-07	3.12	NA	NA	NA	NA	NA
guanine	id291	0.444243	0	5.35664e-11	0.416043	8.64218e-11	12.34	0.200989	5.46956e-11	0.000916416	0.240914	8.76335e-11	0.642014	0	4.49575e-11	0.560262	2.85637e-11	6.38	0.65589	4.52522e-11	0	0.585077	2.83163e-11	0.690906	0	2.32145e-11	0.564416	1.05712e-10	3.32	0.673242	2.07344e-11	0	0.480208	1.05575e-10
guanosine	id292	0.50369	0	4.04381e-11	0.283714	4.15474e-11	9.99	0.463857	4.15013e-11	9.31627e-16	0.251002	4.09512e-11	0.577684	0	3.64872e-11	0.519819	3.6582e-11	6.41	NA	NA	NA	NA	NA	0.54867	0	3.7628e-11	0.460816	4.55252e-11	3.19	NA	NA	NA	NA	NA
heptadecanoate	id293	0.694854	4.12643e-40	8.8763e-09	0.539779	1.04687e-07	9.84	0.671292	7.09824e-09	1.3523e-36	0.500268	1.02808e-07	0.754815	0	1.40437e-08	0.540711	1.26009e-07	6.16	0.714725	1.39994e-08	0	0.433199	1.2717e-07	0.801225	0	5.2699e-09	0.453487	1.35922e-07	3.62	0.729744	5.71796e-09	0	0.399015	1.36137e-07
homovanillate	id294	0.383656	7.31281e-11	1.55886e-10	0.0672803	3.21306e-09	11.43	NA	NA	NA	NA	NA	0.51799	0	1.52639e-09	0.0836687	7.88468e-11	7.1	NA	NA	NA	NA	NA	0.545224	0	1.52166e-09	0.055388	2.97687e-10	3.91	NA	1.51338e-09	NA	-0.0840282	2.81501e-10
hydrocinnamate	id296	0.752621	0	1.04214e-07	0.438433	8.71902e-08	10.17	0.566267	1.03027e-07	0	0.342602	7.99813e-08	0.744126	0	1.25439e-07	0.574849	3.8286e-08	5.84	0.727615	1.10955e-07	0	0.564755	3.22417e-08	0.851113	0	9.09394e-08	0.529564	1.26713e-07	3.13	0.7625	8.14763e-08	0	0.408444	1.22738e-07
hypoxanthine	id297	0.441329	0	4.36556e-10	0.211903	2.47952e-10	10.8	NA	NA	NA	NA	NA	0.53777	0	3.55402e-10	0.239336	1.79611e-10	6.41	0.311289	3.69707e-10	4.02812e-06	0.176315	1.8216e-10	0.582845	0	2.18188e-10	0.296981	5.71435e-10	3.78	0.537751	2.25483e-10	0	0.327366	5.73749e-10
imidazolelactate	id298	0.362267	9.17154e-10	8.55894e-11	0.275415	1.10758e-09	13.63	NA	NA	NA	NA	NA	0.556204	0	5.03179e-10	0.230382	2.026e-10	6.83	NA	NA	NA	NA	NA	0.442688	6.68709e-11	5.30093e-10	0.101892	2.08658e-10	4.16	NA	NA	NA	NA	NA
indole-3-propionate	id299	0.669229	0	2.21427e-10	0.366012	1.82674e-10	11.34	0.622916	2.27639e-10	0	0.345582	1.87427e-10	0.651764	0	1.91988e-10	0.240443	2.7365e-10	6.04	0.548866	2.19522e-10	0	0.220624	2.59567e-10	0.635986	0	2.5064e-10	0.218384	1.34446e-10	3.48	0.571096	2.63333e-10	0	0.229463	1.26746e-10
caproate	id3	0.806471	0	4.00176e-12	0.609845	9.74604e-12	9.49	0.734094	2.68624e-12	8.68094e-47	0.54395	8.58006e-12	0.59714	0	4.18608e-12	0.653655	6.76368e-12	4.05	0.605315	3.4018e-12	0	0.585882	5.90173e-12	0.830873	0	3.73288e-12	0.685842	4.47477e-12	3.5	0.797211	2.61816e-12	1.70866e-45	0.577814	3.72446e-12
nonadecanoate	id30	0.655205	0	5.62245e-11	0.364893	6.63762e-11	10.8	NA	NA	NA	NA	NA	0.643782	0	5.20121e-11	0.399329	9.49505e-11	4.25	0.698622	4.19501e-11	0	0.379376	9.05398e-11	0.753437	0	5.90697e-11	0.182693	7.06439e-11	3.62	0.645144	6.08271e-11	0	0.169905	6.65495e-11
indoxyl sulfate	id300	NA	NA	3.99744e-06	NA	3.16506e-09	14.94	NA	NA	NA	NA	NA	0.428646	1.11533e-10	4.88851e-06	0.113581	4.60451e-07	6.65	NA	NA	NA	NA	NA	0.422975	5.74658e-10	5.1366e-06	0.0582891	4.19039e-07	3.79	NA	NA	NA	NA	NA
inosine	id301	0.645888	0	1.25666e-09	0.449907	1.32073e-09	9.37	0.708669	1.02421e-09	0	0.462139	1.24321e-09	0.728304	0	1.22799e-09	0.669182	9.32419e-10	5.94	0.731032	1.17303e-09	0	0.682696	9.36614e-10	0.625933	0	1.47368e-09	0.602727	1.15546e-09	3.63	0.728929	1.18708e-09	0	0.663168	1.06514e-09
lactate	id302	0.437276	4.01471e-15	2.595e-08	0.0955262	4.7712e-09	10.61	NA	NA	NA	NA	NA	0.540222	0	1.14518e-08	0.583333	1.01122e-08	6.69	NA	NA	NA	NA	NA	0.508205	0	1.20674e-08	0.204794	9.16643e-09	3.78	NA	NA	NA	NA	NA
lactose	id303	0.574384	0	2.28833e-07	0.318303	8.77552e-08	10.67	NA	NA	NA	NA	NA	0.643671	0	1.82575e-07	0.431254	4.18242e-07	5.95	0.628732	1.80048e-07	0	0.396177	4.07272e-07	0.654733	0	1.44447e-07	0.466618	4.52751e-07	3.36	0.512415	1.68373e-07	0	0.457398	4.49473e-07
leucine	id304	0.543353	0	5.95112e-07	0.337992	5.36362e-07	10.38	0.512217	6.21524e-07	0	0.253126	5.52891e-07	0.658521	0	5.01421e-07	0.489571	5.44973e-07	6.21	0.710718	5.08492e-07	0	0.52163	5.46402e-07	0.723938	0	4.41866e-07	0.473031	6.08791e-07	3.69	0.777769	4.16816e-07	0	0.491698	6.03347e-07
linoleoyl ethanolamide	id305	0.656723	0	1.15859e-08	0.568325	1.61652e-08	10.3	0.496426	1.16252e-08	0	0.521752	1.51666e-08	0.826525	0	9.07748e-09	0.66945	1.28025e-08	6.24	0.733348	9.67855e-09	0	0.582059	1.4507e-08	0.873631	0	1.00764e-08	0.742222	1.15997e-08	3.74	0.740056	9.41168e-09	0	0.674963	1.04376e-08
lithocholate	id306	0.664627	1.16822e-35	2.93015e-06	0.41815	1.89608e-06	10.61	0.673929	2.68028e-06	0	0.388698	1.80493e-06	0.843824	0	2.04438e-06	0.610329	1.55264e-06	6.24	0.830543	1.75913e-06	0	0.62381	1.36993e-06	0.720168	0	2.06727e-06	0.517273	3.72392e-06	3.74	0.776654	1.80534e-06	0	0.587205	3.48017e-06
malate	id307	0.504055	0	9.38788e-10	0.22313	3.19022e-10	10.49	NA	NA	NA	NA	NA	0.646236	0	1.04967e-09	0.275017	6.28818e-10	6.45	NA	1.0685e-09	NA	NA	6.04401e-10	0.720389	0	1.08037e-09	0.299691	5.47468e-10	3.92	NA	1.15547e-09	NA	NA	5.17997e-10
malonate	id308	0.68566	0	3.76647e-11	0.380566	3.1664e-11	10.68	0.6079	3.61536e-11	0	0.300177	3.10307e-11	0.687528	0	2.70098e-11	0.419215	5.65012e-11	5.98	0.716277	2.51351e-11	0	0.464185	5.32844e-11	0.693402	0	4.19047e-11	0.392068	9.42438e-12	3.29	0.772914	2.75131e-11	0	0.463412	7.87308e-12
methionine	id309	0.538187	1.33488e-21	1.57749e-09	0.0966786	1.34884e-09	10.3	0.454174	1.63421e-09	4.27622e-15	0.0919702	1.29269e-09	0.741108	0	9.78651e-10	0.419484	1.16366e-09	6.13	0.824174	7.99521e-10	0	0.411804	1.04796e-09	0.764376	0	7.29864e-10	0.424667	2.1951e-09	3.67	0.834281	6.34977e-10	0	0.453831	2.10587e-09
17-methylstearate	id31	0.560443	0	9.99485e-12	0.368235	1.75789e-11	10.12	0.380343	1.07119e-11	1.09516e-10	0.193497	1.7605e-11	0.619809	0	1.18487e-11	0.390174	2.32228e-11	4.35	0.758756	7.17883e-12	0	0.41395	2.12032e-11	0.78515	0	8.56307e-12	0.366378	2.15887e-11	3.63	0.729981	8.71645e-12	0	0.311601	2.08661e-11
N6-acetyllysine	id310	0.350199	4.49934e-09	2.62712e-07	0.109898	2.98135e-07	11.62	NA	NA	NA	NA	NA	0.579516	0	2.57044e-07	0.167505	1.8006e-07	7.03	NA	NA	NA	NA	NA	0.568074	0	2.14466e-07	0.0142764	2.91666e-07	3.71	NA	NA	NA	NA	NA
N-acetylglutamate	id311	0.443486	2.17605e-14	1.34322e-09	0.454089	6.67743e-10	11.64	NA	NA	NA	NA	NA	0.57208	0	9.41938e-10	0.6167	1.16989e-09	6.4	0.608135	8.63977e-10	0	0.534339	1.1449e-09	0.786017	0	9.17688e-10	0.528457	5.19934e-10	4.04	0.784856	7.5959e-10	0	0.456884	4.72803e-10
nicotinate	id312	0.785862	0	7.09629e-10	0.395366	7.3814e-10	10.05	0.781433	6.72362e-10	0	0.371774	7.31036e-10	0.783573	0	7.89746e-10	0.594199	1.12421e-09	6.18	0.810977	6.23058e-10	0	0.6055	1.06924e-09	0.85619	0	6.60989e-10	0.591098	1.06535e-09	3.65	0.861253	5.11945e-10	0	0.570943	1.03308e-09
norepinephrine	id313	0.448603	1.00568e-14	1.38201e-11	0.457579	1.11218e-11	10.05	0.498468	1.35431e-11	2.65899e-18	0.463325	1.07715e-11	0.731678	0	8.67276e-12	0.324346	7.53683e-12	6.19	0.700646	8.91914e-12	0	0.333367	7.06819e-12	0.632851	0	1.03932e-11	0.474787	6.83668e-12	3.79	0.537514	1.13285e-11	0	0.505172	7.13959e-12
orotate	id314	0.554678	0	2.03914e-10	0.291863	4.45815e-11	10.93	NA	NA	NA	NA	NA	0.460273	1.35089e-12	1.5015e-10	0.0284038	1.36734e-10	6.58	NA	NA	NA	NA	NA	0.511291	8.77089e-15	1.42586e-10	-0.109117	1.56187e-10	3.79	NA	NA	NA	NA	NA
oxalate	id315	0.426996	2.12322e-13	5.51067e-06	0.271597	5.49098e-06	10.14	NA	NA	NA	NA	NA	0.549186	0	4.42646e-06	0.277297	4.94751e-06	7.05	NA	NA	NA	NA	NA	0.613915	0	3.52264e-06	0.172806	7.69509e-06	3.41	0.0800176	3.63429e-06	0.258821	-0.114927	7.6509e-06
pantothenate	id316	0.716383	0	2.01834e-07	0.240038	9.69386e-08	10.97	0.378303	2.26016e-07	1.40132e-10	0.156609	9.47184e-08	0.7101	0	2.13739e-07	0.569987	2.5125e-07	6.61	NA	NA	NA	NA	NA	0.66759	0	2.35718e-07	0.354773	2.26335e-07	3.94	0.649489	2.29145e-07	0	0.3655	2.19676e-07
pentose monophosphate	id317	0.564274	5.11903e-24	3.28971e-08	0.308229	6.67792e-09	9.75	0.478665	3.16435e-08	8.23616e-17	0.213648	6.13097e-09	0.670983	0	9.90551e-09	0.323038	8.46204e-09	6.01	0.534139	9.75007e-09	0	0.254963	8.38226e-09	0.650726	0	1.09503e-08	0.434744	7.98576e-09	3.25	NA	1.06374e-08	NA	NA	7.735e-09
phenylacetate	id318	0.52155	3.63228e-20	5.32838e-10	0.336214	5.55553e-10	9.4	0.522004	5.17079e-10	3.32688e-20	0.330699	5.46811e-10	0.832037	0	2.68591e-10	0.601308	3.37185e-10	6.21	0.839196	2.44143e-10	0	0.600436	3.38696e-10	0.74104	0	3.92637e-10	0.428561	4.21021e-10	3.72	0.75991	3.83888e-10	0	0.409971	4.12317e-10
phenylacetylglutamine	id319	0.580337	1.29353e-25	2.82273e-09	0.297625	1.64793e-10	7.91	NA	NA	NA	NA	NA	0.495061	0	3.1331e-09	0.27505	1.27912e-09	6.58	NA	3.0889e-09	NA	NA	1.24146e-09	0.596096	0	3.30486e-09	0.24373	1.14585e-09	3.71	NA	NA	NA	NA	NA
eicosapentaenoate	id32	0.845258	0	1.51827e-07	0.284685	1.07083e-06	9.6	0.497948	1.83994e-07	2.91823e-18	0.240071	1.05964e-06	0.64067	0	2.58437e-07	0.264219	3.19256e-07	4.25	0.329529	2.66453e-07	9.79682e-07	NA	3.17421e-07	0.571503	0	2.75799e-07	0.440241	3.41834e-07	3.77	0.212725	2.77161e-07	0.0024305	NA	3.39685e-07
phenylalanine	id320	0.362954	8.48013e-10	5.03217e-08	0.0817041	4.13757e-08	6.81	0.433976	4.89836e-08	8.82887e-14	0.32497	3.93118e-08	0.637721	0	3.34347e-08	0.365292	3.58783e-08	6.28	0.593065	3.82201e-08	0	0.356271	3.72729e-08	0.686795	0	2.92923e-08	0.431347	3.09417e-08	3.3	0.742029	2.74466e-08	0	0.383288	3.25389e-08
proline	id321	0.319521	9.97611e-08	9.0703e-09	0.163485	5.19293e-09	7.98	NA	NA	NA	NA	NA	0.483113	0	1.90998e-08	0.311838	3.32259e-09	6.74	NA	NA	NA	NA	NA	0.568686	0	5.60323e-09	0.288468	2.02203e-08	3.91	NA	NA	NA	NA	NA
propionate	id322	0.613163	3.61473e-29	7.64573e-10	0.450599	1.58344e-09	6.4	0.645504	7.22776e-10	4.21863e-33	0.450731	1.57268e-09	0.654875	0	1.05776e-09	0.309624	8.5128e-10	6.24	0.704853	1.00003e-09	0	0.533166	8.14594e-10	0.698935	0	8.19875e-10	0.487499	1.18763e-09	3.19	0.747368	7.27592e-10	0	0.527198	1.10921e-09
pseudouridine	id323	0.341419	1.1299e-08	7.18907e-10	0.238902	1.94677e-10	9.48	NA	NA	NA	NA	NA	0.41944	3.07591e-10	7.92377e-10	0.0925218	5.48557e-10	7.61	NA	NA	NA	NA	NA	0.427146	3.72052e-10	7.93951e-10	0.126923	5.17645e-10	4.81	NA	NA	NA	NA	NA
pyrocatechol	id324	0.376129	1.81881e-10	2.39815e-09	0.224221	5.69428e-10	7.2	NA	NA	NA	NA	NA	0.585077	0	2.3365e-09	0.459289	7.41831e-10	6.18	0.42458	2.63247e-09	1.2111e-10	0.44665	8.32982e-10	0.561974	0	2.38609e-09	0.488415	9.73006e-10	3.92	0.428328	2.55414e-09	2.25194e-10	0.305795	1.04279e-09
riboflavin	id325	0.530735	5.99571e-21	2.20764e-10	0.436128	4.45525e-10	7.56	NA	2.2698e-10	NA	0.285053	4.47916e-10	0.656417	0	4.3131e-10	0.571596	5.34517e-11	6.15	NA	4.41856e-10	NA	NA	5.87765e-11	0.565299	0	4.69456e-10	0.655266	2.07934e-11	4	NA	4.69888e-10	NA	NA	2.7187e-11
ribothymidine	id326	NA	NA	6.26756e-11	NA	9.87862e-11	9.93	NA	NA	NA	NA	NA	NA	NA	8.15257e-11	NA	8.98397e-11	8.49	NA	NA	NA	NA	NA	0.34978	4.28785e-07	6.91482e-11	0.118334	1.2636e-10	4.51	NA	NA	NA	NA	NA
saccharin	id327	0.646342	0	5.51938e-08	0.34252	1.39916e-07	7.08	NA	NA	NA	NA	NA	0.479563	0	5.61794e-08	0.269484	7.34555e-08	8.18	0.117825	5.58808e-08	0.0877683	NA	7.27791e-08	0.740643	0	3.4712e-08	0.393671	1.44561e-07	3.75	NA	3.56118e-08	NA	NA	1.44534e-07
salicylate	id328	0.670601	0	2.28684e-09	0.297724	1.32386e-09	6.75	NA	NA	NA	NA	NA	0.634119	0	2.81377e-09	0.47666	1.49392e-10	6.16	NA	NA	NA	NA	NA	0.71541	0	2.83456e-09	0.483872	1.11171e-10	3.18	NA	NA	NA	NA	NA
sebacate	id329	0.773195	0	1.79008e-09	0.538577	6.93647e-10	6.76	0.740271	1.78019e-09	0	0.556423	6.64242e-10	0.708055	2.03984e-33	4.87167e-09	0.493891	5.88226e-10	6.12	0.654974	5.06862e-09	3.1017e-27	0.495858	6.45246e-10	0.782361	0	1.22396e-09	0.672711	3.95334e-09	3.59	0.733693	1.28149e-09	0	0.692446	3.89415e-09
arachidonate	id33	0.68366	2.12385e-38	4.96441e-07	0.533045	2.55027e-06	9.07	0.667769	4.76748e-07	4.25701e-36	0.503313	2.50914e-06	0.658457	0	8.73604e-07	0.544199	2.59766e-07	4.19	0.695252	7.77197e-07	0	0.528135	2.51665e-07	0.731571	0	5.49029e-07	0.579074	7.22077e-07	3.2	0.763482	4.81536e-07	0	0.525022	7.18387e-07
serine	id330	0.470946	0	1.64437e-10	0.216842	1.47036e-10	6.89	0.245187	1.68633e-10	4.80627e-05	0.226954	1.44362e-10	0.77434	0	1.46199e-10	0.36888	8.71332e-11	6.19	0.750734	1.30735e-10	0	0.36053	8.24413e-11	0.613885	0	1.54971e-10	0.53216	1.92787e-10	3.21	0.558448	1.61939e-10	0	0.502882	1.92291e-10
shikimate	id331	0.699689	0	2.21572e-10	0.408602	3.22567e-11	6.83	0.513997	2.14753e-10	0	0.426777	2.70312e-11	0.42502	1.15359e-10	3.01007e-10	0.355082	7.8034e-11	6.29	NA	NA	NA	NA	NA	0.364296	1.05837e-07	1.67109e-10	0.494251	5.23462e-10	3.78	0.661187	9.36602e-11	0	0.506088	4.91487e-10
sorbitol	id332	0.456669	0	2.12274e-06	0.198041	8.88695e-08	10.83	NA	NA	NA	NA	NA	0.494465	0	2.66936e-06	0.358652	5.94046e-08	6.49	NA	NA	NA	NA	NA	0.577006	0	2.79484e-06	0.24415	5.5297e-08	3.41	NA	2.79131e-06	NA	NA	5.47477e-08
suberate	id333	0.595144	3.6242e-27	2.89801e-06	0.485039	1.6332e-06	10.58	0.519262	3.01904e-06	5.64154e-20	0.453332	1.66145e-06	0.610687	0	1.72867e-06	0.581925	1.58774e-06	6.19	0.608183	1.82302e-06	0	0.575755	1.69447e-06	0.6693	0	1.38402e-06	0.522922	1.86778e-06	3.25	0.680018	1.41866e-06	0	0.537886	1.85084e-06
succinate	id334	0.409869	3.42271e-12	4.04682e-07	0.166728	6.18508e-07	12.01	NA	NA	NA	NA	NA	0.551861	0	6.64624e-07	0.540376	1.14958e-07	6.83	0.537783	5.12073e-07	0	0.456707	8.91784e-08	0.756056	0	4.83522e-07	0.337672	3.96197e-07	3.58	0.604645	4.11374e-07	0	0.233462	3.64916e-07
tartarate	id335	0.601997	0	1.15988e-06	0.431996	1.96753e-06	9.7	NA	1.16984e-06	NA	NA	1.96662e-06	0.427533	8.72565e-11	4.19888e-08	0.402	2.65775e-06	6.35	NA	NA	NA	NA	NA	0.500016	0	9.19747e-07	0.36905	1.69143e-07	3.3	NA	NA	NA	NA	NA
taurine	id336	0.831286	0	1.8455e-08	0.63072	2.61047e-08	10.03	0.752096	1.70362e-08	0	0.619278	2.21762e-08	0.786795	0	2.18948e-08	0.743058	1.43106e-08	6.23	0.790622	1.67451e-08	0	0.765694	1.06289e-08	0.78471	0	2.18155e-08	0.701645	1.93558e-08	3.72	0.783925	1.60274e-08	0	0.649884	1.57724e-08
tetrahydro-1-methyl-beta-carboline-3-carboxylate	id337	0.611723	0	3.93114e-10	0.150331	6.11613e-10	10.2	0.625914	3.58341e-10	1.15494e-30	0.0649381	6.20158e-10	0.591239	0	5.12663e-10	0.554997	3.45391e-10	6.8	0.391825	5.15895e-10	3.74232e-09	0.520734	3.49512e-10	0.588045	0	4.63156e-10	0.52777	4.33308e-10	3.36	NA	NA	NA	NA	NA
threonine	id338	0.512932	1.87463e-19	4.50894e-10	0.139795	4.89037e-10	9.78	NA	NA	NA	NA	NA	0.646435	0	4.23245e-10	0.446848	5.73048e-10	6.13	0.638115	4.34146e-10	0	0.408954	5.67187e-10	0.640337	0	4.60822e-10	0.389472	6.53231e-10	3.73	NA	NA	NA	NA	NA
thymine	id339	0.489881	0	3.58167e-09	0.344841	5.83878e-09	10.35	0.337254	3.57963e-09	1.4059e-08	0.323515	5.72722e-09	0.806825	0	3.06399e-09	0.479712	1.95011e-09	6.04	0.768925	3.13533e-09	0	0.478035	1.96685e-09	0.799523	0	2.81273e-09	0.603428	2.815e-09	3.58	0.790004	2.72696e-09	0	0.559682	2.52729e-09
eicosatrienoate	id34	0.695749	2.98781e-40	5.76003e-07	0.580212	5.2729e-07	9.13	0.725281	5.27751e-07	0	0.532222	5.10236e-07	0.806524	0	8.2317e-07	0.656036	3.79479e-07	4.01	0.79151	7.09471e-07	0	0.660765	3.14765e-07	0.775975	0	7.48085e-07	0.687445	3.86952e-07	3.5	0.78155	6.94943e-07	0	0.692598	3.33886e-07
tryptophan	id340	0.4805	6.04724e-17	2.80382e-09	0.193991	2.65298e-09	10.4	0.450333	2.7029e-09	0	0.235758	2.49359e-09	0.668591	0	2.24668e-09	0.483032	4.98431e-09	6.19	0.501229	2.47728e-09	0	0.272971	5.16214e-09	0.67061	0	2.52828e-09	0.261824	4.03707e-09	3.87	0.631872	2.38407e-09	0	0.303126	3.74294e-09
tyrosine	id341	0.389211	3.67712e-11	9.22481e-09	0.174607	4.27209e-09	10.07	NA	NA	NA	NA	NA	0.598467	0	7.11771e-09	0.375788	4.29299e-09	6.23	0.532368	7.81762e-09	0	0.394702	4.64843e-09	0.635859	0	5.72555e-09	0.288315	6.08781e-09	3.37	0.628426	5.98201e-09	0	0.230408	6.0144e-09
UMP	id342	0.209866	0.000530833	1.81517e-14	-0.0984911	2.48519e-14	14.07	NA	NA	NA	NA	NA	0.324892	1.6233e-06	1.11444e-14	-0.0353119	3.13042e-14	7.58	NA	NA	NA	NA	NA	0.283507	4.86998e-05	1.01072e-14	-0.0999733	3.73902e-14	4.39	NA	NA	NA	NA	NA
uracil	id343	0.393794	2.06498e-11	9.9322e-09	0.310104	1.66391e-08	10.42	NA	NA	NA	NA	NA	0.572734	0	9.74508e-09	0.328638	1.48606e-08	6.26	0.426112	1.06838e-08	1.02209e-10	0.310597	1.48675e-08	0.529721	0	9.15991e-09	0.367408	1.96892e-08	3.76	0.569645	8.77157e-09	0	0.386304	1.90456e-08
urate	id344	0.463848	0	6.01893e-05	0.226028	1.95148e-05	10.36	NA	NA	NA	NA	NA	0.561178	0	3.87838e-05	0.1555	0.000107313	6.22	0.581214	3.58557e-05	0	0.209759	9.84177e-05	0.608864	0	4.27882e-05	0.433866	7.77957e-05	3.23	NA	NA	NA	NA	NA
uridine	id345	0.636315	0	1.03191e-08	0.263267	2.40226e-08	9.72	0.712687	8.34841e-09	0	0.212923	2.3423e-08	0.693693	0	1.3261e-08	0.413548	1.5546e-08	5.94	0.592406	1.38031e-08	0	0.413179	1.47878e-08	0.818097	0	8.86769e-09	0.423904	1.29823e-08	3.15	0.852087	5.94263e-09	0	0.434554	1.1792e-08
valerate/isovalerate	id346	0.63383	1.25515e-31	8.20109e-08	0.450698	9.60402e-08	9.67	0.654142	7.99515e-08	3.10996e-34	0.439635	9.57052e-08	0.779943	0	6.45357e-08	0.644735	7.06748e-08	6.16	0.829008	4.77107e-08	0	0.65835	5.85176e-08	0.722002	0	5.7015e-08	0.552124	1.10401e-07	3.74	0.773269	5.38874e-08	0	0.564416	1.10335e-07
xanthine	id347	0.443914	0	1.89089e-08	0.00111125	1.39802e-08	10.31	NA	NA	NA	NA	NA	0.508934	0	1.98017e-08	0.273709	1.2029e-08	6.22	0.534208	1.85749e-08	0	0.268075	1.17765e-08	0.603174	0	1.69398e-08	0.360347	1.22001e-08	3.87	0.561813	1.76428e-08	0	0.3584	1.19505e-08
xanthurenate	id348	0.501228	0	8.05851e-07	0.364646	2.69837e-07	9.7	0.677748	4.99634e-07	0	0.18492	2.35102e-07	0.606617	0	8.45668e-07	0.164956	6.59792e-07	6.08	0.533253	8.05895e-07	0	0.263078	5.8378e-07	0.780783	0	7.81477e-07	0.465626	3.87715e-07	3.68	0.72279	6.42407e-07	0	0.284384	3.38214e-07
xylose	id349	0.479227	0	7.81266e-10	0.328724	4.56606e-10	10.04	NA	NA	NA	NA	NA	0.574634	0	6.93501e-10	0.0835681	4.07761e-10	6.47	NA	NA	NA	NA	NA	0.621054	0	5.77246e-10	0.182578	6.42975e-10	3.91	NA	NA	NA	NA	NA
eicosadienoate	id35	0.600938	0	4.33919e-08	0.40959	2.99973e-08	8.97	0.52027	4.61307e-08	4.64795e-20	0.307541	2.94932e-08	0.757642	0	4.41673e-08	0.613011	1.07442e-08	4.16	0.610517	5.10705e-08	0	0.527264	1.1156e-08	0.77089	0	2.69935e-08	0.503378	9.28068e-08	3.58	0.667613	2.87556e-08	0	0.502195	9.10763e-08
trimethylbenzene	id350	0.600751	0	3.53328e-10	0.337235	8.75813e-10	9.58	0.552891	3.62861e-10	6.15945e-23	0.314566	8.46502e-10	0.668066	0	4.76404e-10	0.458384	2.68348e-10	5.87	0.633129	4.77811e-10	0	0.44051	2.62539e-10	0.766012	0	3.86976e-10	0.556056	2.5311e-10	3.21	0.566731	5.34477e-10	0	0.363897	2.88437e-10
bilirubin	id351	0.54144	0	2.65114e-07	0.249586	1.30095e-07	10.01	0.351128	2.81032e-07	3.18563e-09	-0.0275841	1.21586e-07	0.554616	0	2.77548e-07	0.502649	2.77483e-07	6.29	NA	2.73635e-07	NA	0.185965	2.64693e-07	0.563397	0	1.84182e-07	0.652479	5.63613e-07	3.78	NA	NA	NA	NA	NA
cytidine	id352	0.615988	0	3.6847e-06	0.394477	1.04807e-05	10.47	0.654247	3.39908e-06	0	0.362094	1.01445e-05	0.693222	0	3.52515e-06	0.345473	8.65923e-06	6.12	0.733924	3.23498e-06	0	0.401543	8.19124e-06	0.822747	0	4.29304e-06	0.375997	3.21022e-06	3.66	0.775462	4.05086e-06	0	0.4812	2.92778e-06
hippurate	id353	0.329565	3.74975e-08	1.68639e-12	0.362621	9.516e-13	10.9	NA	NA	NA	NA	NA	0.489641	0	1.94129e-12	0.148659	2.97094e-13	6.61	NA	NA	NA	NA	NA	0.649332	0	1.81875e-12	0.239913	3.44792e-13	3.53	NA	NA	NA	NA	NA
hypoxanthine	id354	0.491765	0	1.26922e-07	0.282232	8.62553e-08	10.17	0.476373	1.24143e-07	1.20815e-16	0.19972	8.48443e-08	0.486527	0	1.03409e-07	0.497518	8.36911e-08	6.33	NA	NA	NA	NA	NA	0.558658	0	8.07492e-08	0.350384	1.4561e-07	3.79	0.557265	8.28257e-08	0	0.405733	1.43138e-07
inosine	id355	0.645418	0	1.77199e-09	0.376285	2.52804e-09	8.21	0.668363	1.50109e-09	0	0.391941	2.34863e-09	0.651987	0	1.74478e-09	0.638062	1.7775e-09	6.17	0.64265	1.72871e-09	0	0.66224	1.83686e-09	0.724713	0	1.71208e-09	0.614078	1.62847e-09	3.18	0.746529	1.46146e-09	0	0.626446	1.48116e-09
pantothenate	id356	0.583108	0	5.97075e-06	0.321036	9.72844e-06	11.28	0.399437	6.40366e-06	1.00244e-11	0.227872	9.34782e-06	0.548	0	3.42836e-06	0.461704	2.20966e-05	6.73	0.52529	3.73753e-06	0	0.530181	2.32239e-05	0.800978	0	2.96521e-06	0.351758	2.2319e-05	3.96	0.800328	2.96949e-06	0	0.358629	2.22795e-05
glycine	id357	0.510201	3.12322e-19	3.9294e-12	0.220891	3.35938e-12	9.68	0.383767	4.02439e-12	7.21352e-11	0.201136	3.22956e-12	0.735802	0	2.23824e-12	0.305366	5.24286e-12	6.48	0.637296	2.71294e-12	0	0.112877	5.53147e-12	0.539499	0	2.11179e-12	0.332404	6.03113e-12	4	0.582749	2.06822e-12	0	0.190785	5.90194e-12
alanine	id358	0.554663	4.20786e-23	1.63816e-10	0.260123	1.54599e-10	10.02	0.579109	1.5441e-10	0	0.260551	1.45928e-10	0.731831	0	1.1386e-10	0.541683	1.49672e-10	6.13	0.707394	1.23278e-10	0	0.558384	1.55815e-10	0.86252	0	7.41367e-11	0.55201	1.36958e-10	3.17	0.801574	1.09487e-10	0	0.471008	1.44139e-10
serine	id359	0.426696	2.50496e-13	4.18611e-12	0.180228	3.20617e-12	9.98	NA	NA	NA	NA	NA	0.809999	0	2.01633e-12	0.412274	7.3627e-12	5.9	0.810143	1.72485e-12	0	0.409658	7.06307e-12	0.733677	0	1.91192e-12	0.529259	8.85059e-12	3.65	0.739348	1.8053e-12	0	0.541169	8.58435e-12
eicosenoate	id36	0.597828	1.85808e-27	1.11558e-07	0.358736	1.00989e-07	9.51	0.504799	1.09416e-07	8.45786e-19	0.253949	9.7688e-08	0.763001	0	8.94898e-08	0.547753	5.57131e-08	4.04	0.669167	8.28405e-08	0	0.557143	5.03922e-08	0.780863	0	8.97993e-08	0.473375	6.50977e-08	3.52	0.548898	9.72463e-08	0	0.330381	6.31122e-08
methionine	id360	0.584404	4.93411e-26	2.78304e-09	0.236482	2.5407e-09	10.45	0.591148	2.63526e-09	0	0.222077	2.35765e-09	0.7533	0	1.77819e-09	0.45664	2.17377e-09	6.16	0.825391	1.51258e-09	0	0.49507	1.9259e-09	0.768432	0	1.74558e-09	0.562278	2.5187e-09	3.45	0.861702	1.29103e-09	0	0.632248	2.25581e-09
aspartate	id361	0.497753	3.02138e-18	2.7519e-06	0.279664	3.16312e-06	10.02	0.476711	2.61926e-06	1.14197e-16	0.267251	2.99845e-06	0.707018	0	2.0974e-06	0.490543	2.29464e-06	5.59	0.723187	2.02247e-06	0	0.498524	2.19176e-06	0.768219	0	2.04046e-06	0.486124	2.83458e-06	3.56	0.70679	1.82232e-06	0	0.478261	2.63233e-06
glutamate	id362	0.310843	1.95108e-07	1.4472e-09	0.291115	2.04074e-09	10.94	NA	NA	NA	NA	NA	0.561499	0	1.74673e-09	0.416566	1.10966e-09	6.96	NA	NA	NA	NA	NA	0.532601	0	1.7256e-09	0.332786	8.01417e-10	3.92	0.398868	1.8489e-09	6.1293e-09	0.319579	7.35853e-10
glutamine	id363	0.55405	4.80173e-23	6.89433e-10	0.139087	6.5221e-10	10.18	NA	NA	NA	NA	NA	0.666982	0	3.53129e-10	0.304762	1.5161e-09	6	0.681526	3.38368e-10	0	0.274883	1.44649e-09	0.608024	0	4.22976e-10	0.381532	1.44909e-09	3.26	0.452531	4.6635e-10	1.98875e-11	0.120701	1.42935e-09
histidine	id364	0.698173	1.23881e-40	6.18784e-09	0.541112	2.85162e-09	10.14	0.396583	6.35132e-09	1.44724e-11	0.447854	2.81745e-09	0.696559	0	3.41642e-09	0.525587	1.50198e-08	5.61	0.636761	3.69795e-09	0	0.493696	1.50431e-08	0.678555	0	4.36133e-09	0.561896	1.31869e-08	3.03	0.641571	4.32146e-09	0	0.550407	1.28792e-08
arginine	id365	0.529611	0	1.39683e-07	0.294398	1.25535e-07	10.35	0.615984	1.23503e-07	1.71051e-29	0.372005	1.14538e-07	0.773553	0	7.29322e-08	0.480852	1.57547e-07	6	0.742784	7.8444e-08	0	0.501408	1.49283e-07	0.729741	0	8.67257e-08	0.490018	1.23529e-07	3.62	0.87224	4.58812e-08	0	0.52151	1.0716e-07
lysine	id366	0.518497	0	1.46433e-08	0.372696	9.75216e-09	10.17	0.591782	1.21738e-08	0	0.333053	8.72789e-09	0.655473	0	1.12793e-08	0.536284	1.77651e-08	6.06	0.720718	9.8388e-09	0	0.557914	1.61384e-08	0.689294	0	1.15592e-08	0.481467	1.05887e-08	3.69	0.910358	3.57652e-09	0	0.47765	8.97138e-09
valine	id367	0.765804	0	0.003462	0.636795	0.00400819	9.83	0.713292	0.00348108	0	0.626868	0.00377589	0.825621	0	0.00261409	0.766633	0.00618871	5.72	0.816156	0.00232077	0	0.755164	0.00580046	0.877172	0	0.00181808	0.779555	0.00563953	3.53	0.83374	0.0020111	0	0.793488	0.0056366
leucine	id368	0.565311	4.06144e-24	0.0011715	0.402692	0.000989586	10.12	0.691283	0.000958645	0	0.367988	0.000993521	0.728957	0	0.000759601	0.53776	0.00144251	5.97	0.813514	0.000649595	0	0.542958	0.00138841	0.740449	0	0.000880868	0.590946	0.000926393	3.71	0.831052	0.000691697	0	0.553117	0.000906153
isoleucine	id369	0.61086	0	0.000582601	0.385373	0.000609804	10.25	0.674034	0.000495647	0	0.384665	0.000575928	0.709033	0	0.000458438	0.481724	0.000793436	5.98	0.80039	0.000359537	0	0.517337	0.000708194	0.737803	0	0.000458471	0.576745	0.00059252	3.73	0.833824	0.000348956	0	0.591823	0.000529306
arachidate	id37	0.56433	0	1.02537e-08	0.399004	9.54992e-09	10.21	NA	1.02791e-08	NA	0.0522168	9.06616e-09	0.618487	0	1.15908e-08	0.34725	8.32291e-09	4.27	0.429191	1.14593e-08	1.04843e-10	0.220825	7.90808e-09	0.636087	0	1.08587e-08	0.113372	9.79002e-09	3.69	NA	NA	NA	NA	NA
phenylalanine	id370	0.534925	2.58843e-21	0.00296427	0.451093	0.00237746	10.22	0.557855	0.00267187	0	0.477088	0.00208489	0.699191	0	0.00188493	0.509423	0.00301696	6.04	0.660652	0.0020604	0	0.463347	0.00306862	0.700749	0	0.00186201	0.554033	0.00160463	3.75	0.68609	0.00198392	0	0.49395	0.0016621
tyrosine	id371	0.484979	0	0.000191318	0.436572	0.00010354	10.44	0.450398	0.000194068	7.64749e-15	0.316353	0.000106919	0.652185	0	0.000130395	0.417136	0.000129857	5.81	0.611093	0.000149352	0	0.262877	0.000131179	0.64725	0	0.00013621	0.349849	0.000114266	3.77	0.733533	0.000106197	0	0.324846	0.000114504
tryptophan	id372	0.446155	1.45727e-14	0.000129525	0.335648	0.00016483	10.56	0.531556	0.000112179	0	0.310005	0.000153642	0.688638	0	0.000107385	0.49896	0.000254596	6.02	0.551729	0.000112869	0	0.280047	0.000259062	0.748098	0	8.9173e-05	0.491125	0.00024316	3.81	0.693557	8.42549e-05	0	0.393251	0.000238007
proline	id373	0.43025	1.04735e-13	2.09969e-07	0.198518	3.47261e-07	12.02	NA	NA	NA	NA	NA	0.466516	1.75069e-13	3.90134e-07	0.169718	6.59665e-08	6.91	0.413517	3.49135e-07	5.76335e-10	0.0101274	6.24397e-08	0.555652	0	1.74372e-07	0.0328664	3.21018e-07	3.62	NA	NA	NA	NA	NA
hydroxyproline	id374	0.466046	0	6.79832e-11	0.271531	1.44962e-10	10.6	NA	NA	NA	NA	NA	0.703834	0	1.6331e-10	0.6277	2.06347e-10	6.11	NA	NA	NA	NA	NA	0.780263	0	6.62059e-11	0.48372	2.25058e-10	3.76	0.65803	7.02226e-11	0	0.426728	2.26742e-10
ornithine	id375	0.510135	0	7.16587e-11	0.361929	2.45586e-11	10.29	NA	7.24122e-11	NA	NA	2.39061e-11	0.568103	0	7.84069e-11	0.394299	2.26233e-11	6.52	NA	NA	NA	NA	NA	0.573406	0	8.49524e-11	0.418139	1.13806e-11	4.16	NA	NA	NA	NA	NA
citrulline	id376	0.513554	0	3.2718e-09	0.230012	2.30537e-09	11.27	0.43199	3.46511e-09	1.17636e-13	0.193226	2.25338e-09	0.626294	0	3.25911e-09	0.3833	2.24413e-09	6.04	0.571928	3.52771e-09	0	0.42391	2.39171e-09	0.557018	0	2.76448e-09	0.305913	3.99229e-09	3.64	0.584235	2.65829e-09	0	0.430584	3.73845e-09
taurine	id377	0.842545	0	2.01047e-07	0.637947	3.64608e-07	10.57	0.7673	1.84913e-07	0	0.590698	3.1226e-07	0.817994	0	2.86894e-07	0.72391	2.2735e-07	6.03	0.79762	2.41017e-07	0	0.734742	1.70319e-07	0.807493	1.6795e-47	2.47676e-07	0.697904	3.74631e-07	3.76	0.827378	1.82494e-07	0	0.724205	3.22665e-07
5-hydroxytryptophan	id378	0.44935	0	9.1577e-10	0.25283	3.97345e-11	11.27	NA	NA	NA	NA	NA	0.651085	0	1.05235e-09	0.393997	4.0172e-12	6.81	NA	1.09383e-09	NA	-0.157841	3.77195e-12	0.655018	0	1.10401e-09	0.341833	3.12007e-12	4.15	NA	1.14871e-09	NA	NA	2.79293e-12
serotonin	id379	0.417351	1.12966e-12	3.1044e-10	0.455669	5.87745e-11	11.51	0.151704	3.08294e-10	0.012739	NA	5.55595e-11	0.674767	0	2.67069e-10	0.463246	3.12427e-11	6.35	0.211649	2.72816e-10	0.00199337	NA	3.14919e-11	0.684447	0	2.80282e-10	0.527847	2.14573e-11	4.05	NA	NA	NA	NA	NA
phytanate	id38	0.558097	1.99787e-23	7.01692e-10	0.244433	1.88364e-10	9.92	0.467706	6.83628e-10	5.01459e-16	0.338206	1.69762e-10	0.832917	0	6.33109e-10	0.309725	1.20097e-10	4.14	0.653268	7.21308e-10	0	0.35104	1.19038e-10	0.758253	0	6.97312e-10	0.476581	2.50425e-10	3.7	0.619032	6.89115e-10	0	0.409131	2.32474e-10
dimethylglycine	id380	0.321582	8.18365e-08	3.45926e-12	-0.050533	1.16079e-12	12.56	0.192329	3.38837e-12	0.00152759	-0.0340314	1.09756e-12	0.529918	0	2.72784e-12	0.0964789	2.18797e-12	6.91	NA	NA	NA	NA	NA	0.60738	0	2.69897e-12	0.169905	1.80233e-12	4.11	NA	NA	NA	NA	NA
ADMA/SDMA	id381	0.762947	0	0.000217121	0.472527	0.000170794	9.86	0.751104	0.000204293	0	0.450763	0.000171594	0.6213	0	0.000269291	0.471563	0.000399908	5.97	0.684597	0.000228307	0	0.52505	0.000358675	0.758197	0	0.000204668	0.550674	0.000373001	3.05	0.723411	0.000210294	0	0.535977	0.000361256
NMMA	id382	0.576749	0	1.80442e-10	0.17552	1.98661e-10	10.58	0.565843	1.80585e-10	3.60506e-24	0.192954	1.92405e-10	0.760492	0	1.18273e-10	0.55503	2.08011e-10	6.06	0.738864	1.15262e-10	0	0.562441	1.99365e-10	0.656057	0	1.59169e-10	0.388365	1.54285e-10	3.91	0.830739	8.59302e-11	0	0.533267	1.42078e-10
aminoisobutyric acid/GABA	id383	0.513858	0	1.36945e-05	0.52972	8.30116e-06	9.96	0.445943	1.33067e-05	1.50455e-14	0.414896	7.70894e-06	0.759138	0	1.78768e-05	0.570389	7.72539e-06	6.11	0.728633	1.62954e-05	0	0.545875	7.5198e-06	0.756688	0	1.28531e-05	0.598236	9.44089e-06	3.69	0.72579	1.24252e-05	0	0.545291	9.27333e-06
kynurenic acid	id384	0.467823	0	4.62176e-09	0.425855	1.9134e-09	10.33	0.516538	4.12597e-09	0	0.314055	1.92864e-09	0.649247	0	2.54274e-09	0.358585	5.82768e-09	6.26	0.578139	2.62455e-09	0	0.322233	5.6567e-09	0.668705	0	3.37249e-09	0.393022	2.26632e-09	3.8	0.664683	3.28537e-09	0	0.2243	2.44615e-09
1-methylhistamine	id385	0.502663	0	5.39412e-10	0.322204	3.8153e-10	11.28	NA	NA	NA	NA	NA	0.562308	0	3.86461e-10	0.376157	2.09962e-10	6.46	NA	NA	NA	NA	NA	0.591077	0	4.04435e-10	0.289728	2.21163e-10	3.91	NA	NA	NA	NA	NA
histamine	id386	0.438358	0	4.11911e-08	0.394789	4.92947e-08	10.62	NA	NA	NA	NA	NA	0.646249	0	3.03248e-08	0.46992	6.34952e-08	6.3	NA	NA	NA	NA	NA	0.674661	0	3.08039e-08	0.426843	5.78382e-08	3.83	0.350748	3.14483e-08	3.96884e-07	-0.0233233	5.57171e-08
N-carbamoyl-beta-alanine	id387	0.691222	0	5.9688e-11	0.365848	2.35828e-10	11.57	0.478322	6.48257e-11	0	0.254361	2.33686e-10	0.580281	0	3.86274e-11	0.211202	4.22274e-10	6.13	NA	NA	NA	NA	NA	0.434521	1.15585e-10	3.88688e-11	0.309798	4.59332e-10	3.75	0.4725	3.68275e-11	3.58021e-13	0.32645	4.51967e-10
niacinamide	id388	0.61532	0	1.33395e-07	0.318451	2.68498e-07	11.31	0.587687	1.30024e-07	0	0.291764	2.55015e-07	0.839847	0	8.04661e-08	0.549061	5.6228e-08	6	0.81738	7.07672e-08	0	0.526761	5.40755e-08	0.756167	0	1.00806e-07	0.721189	8.99814e-08	3.57	0.74499	8.99433e-08	0	0.691491	8.1014e-08
betaine	id389	0.581985	0	2.79122e-07	0.39665	4.64724e-08	10.34	NA	2.76548e-07	NA	NA	4.6655e-08	0.615366	0	1.39234e-07	0.564386	6.47149e-07	6.21	NA	NA	NA	NA	NA	0.748089	0	1.39815e-07	0.509066	6.54828e-07	3.71	NA	NA	NA	NA	NA
docosahexaenoate	id39	0.814061	0	3.13408e-07	0.452706	1.57964e-06	9.17	0.62403	3.70593e-07	1.94005e-30	0.350076	1.58029e-06	0.79102	0	5.3574e-07	0.463213	2.21297e-07	4.29	0.681324	5.13412e-07	0	0.370825	2.13345e-07	0.643782	0	5.91117e-07	0.427034	2.62228e-07	3.63	0.561457	5.84026e-07	0	0.254189	2.45936e-07
choline	id390	0.693016	0	4.78675e-08	0.467918	2.28714e-07	9.96	0.6036	4.88758e-08	4.32488e-28	0.473515	2.24489e-07	0.649299	0	1.16741e-07	0.530617	7.76191e-08	5.84	0.584883	1.32109e-07	0	0.426995	7.96741e-08	0.748416	0	1.1728e-07	0.422835	5.97467e-08	3.64	0.597411	1.3546e-07	0	0.466695	5.93835e-08
alpha-glycerophosphocholine	id391	0.487605	1.79687e-17	4.60917e-09	0.483409	3.96924e-09	10.75	0.448384	4.3129e-09	1.03973e-14	0.346833	3.79324e-09	0.857182	0	3.43113e-09	0.523977	4.20509e-09	6.1	0.680484	4.26211e-09	0	0.509691	4.21584e-09	0.741206	0	4.40018e-09	0.286445	5.13387e-09	3.74	0.631617	4.44539e-09	0	0.218995	4.9932e-09
acetylcholine	id392	0.654672	2.64317e-34	2.39163e-06	0.35006	5.64896e-06	10.44	0.562799	2.25996e-06	0	0.332889	5.4406e-06	0.593508	0	2.60102e-06	0.491104	4.43655e-06	6.06	0.542009	2.59058e-06	1.64888e-17	0.466354	4.3725e-06	0.713588	0	1.91087e-06	0.656793	5.27946e-06	3.11	0.640238	1.69459e-06	0	0.620071	4.97543e-06
spermidine	id393	0.447557	1.17885e-14	0.00182949	0.222278	0.00129163	10.65	NA	NA	NA	NA	NA	0.785219	0	0.00112032	0.373608	0.000908263	5.92	0.705506	0.00108764	0	0.489604	0.00079883	0.638815	0	0.00130362	0.332481	0.00181056	3.73	0.60147	0.00129695	0	0.334199	0.00174154
creatine	id394	0.500512	1.84159e-18	3.13798e-07	0.467073	2.92785e-07	11.5	0.506611	2.54114e-07	6.06715e-19	0.390559	2.50484e-07	0.7889	0	2.69036e-07	0.690208	5.47949e-07	6.42	0.721114	1.76686e-07	0	0.698625	4.60405e-07	0.682933	5.93396e-29	2.67739e-07	0.49219	5.77139e-07	3.73	0.682465	1.79203e-07	0	0.668779	4.8711e-07
creatinine	id395	0.48962	0	1.64824e-06	0.464296	1.53128e-06	10.84	NA	NA	NA	NA	NA	0.701316	0	1.77613e-06	0.523561	2.03042e-06	6.33	0.737994	1.37173e-06	0	0.574279	1.65396e-06	0.721595	0	1.61709e-06	0.482135	2.29989e-06	3.75	0.736778	1.32192e-06	0	0.415391	1.99996e-06
trimethylamine-N-oxide	id396	0.469243	3.90783e-16	2.19515e-11	0.236432	1.1865e-13	13.56	NA	NA	NA	NA	NA	0.403137	1.66743e-09	2.57788e-11	-0.112072	6.89467e-12	6.98	NA	NA	NA	NA	NA	0.572424	0	2.71832e-11	0.317403	5.61552e-12	3.62	NA	NA	NA	NA	NA
adenosine	id397	0.614926	0	1.53797e-06	0.331605	3.40053e-06	9.92	0.467398	1.80105e-06	0	0.266955	3.32923e-06	0.683232	0	1.05077e-06	0.501911	3.07997e-06	5.61	0.718489	9.51113e-07	0	0.552649	2.88691e-06	0.729319	0	1.74178e-06	0.637058	1.03173e-06	3.64	0.683326	1.76144e-06	0	0.635531	1.00447e-06
cytosine	id398	0.655916	0	2.51142e-10	0.385801	8.8739e-10	10.39	0.676289	2.38866e-10	0	0.372861	8.66077e-10	0.680643	0	2.83436e-10	0.399598	7.87239e-10	6.28	0.706696	2.80127e-10	0	0.395506	7.5682e-10	0.779378	0	4.09911e-10	0.323778	2.80284e-10	3.72	0.710096	4.11448e-10	0	0.430393	2.58658e-10
2-deoxyadenosine	id399	0.511495	0	0.000904339	0.200922	0.00124414	10.89	NA	NA	NA	NA	NA	0.541306	0	0.000939927	0.485345	0.000909529	6.58	NA	0.00102131	NA	NA	0.000934198	0.568674	0	0.000678648	0.515975	0.00150237	3.88	0.580457	0.000661056	0	0.512005	0.00149049
heptanoate	id4	0.54959	0	1.61077e-12	0.547088	3.02977e-12	9.79	0.533243	8.92491e-13	3.63141e-21	0.535924	2.62248e-12	0.525665	0	1.50447e-12	0.488364	2.67411e-12	4.54	0.518596	1.34943e-12	0	0.500469	2.46237e-12	0.602063	0	1.72575e-12	0.555522	2.19724e-12	3.8	0.526346	1.48601e-12	1.0164e-15	0.545826	2.0001e-12
docosapentaenoate	id40	0.812044	0	7.28073e-07	0.572359	4.29969e-07	8.97	0.767103	6.78958e-07	0	0.514524	4.13064e-07	0.821132	0	7.61733e-07	0.65607	3.63296e-07	5.5	0.766518	8.06578e-07	0	0.733132	3.35141e-07	0.860893	0	7.52366e-07	0.686949	3.30183e-07	3.46	0.809496	7.64796e-07	0	0.66248	2.97458e-07
2-deoxycytidine	id400	0.600379	0	1.02466e-06	0.210997	1.56482e-06	12.42	NA	NA	NA	NA	NA	0.458286	2.01274e-12	8.34419e-07	0.120456	2.14077e-06	6.17	NA	NA	NA	NA	NA	0.65224	0	1.01584e-06	0.32832	1.25483e-06	3.75	0.543425	1.09313e-06	0	0.300302	1.19303e-06
cotinine	id401	0.520855	0	1.52277e-09	0.302087	2.01266e-11	11.08	0.226676	1.35999e-09	0.000177277	-0.0269674	1.84386e-11	0.489692	0	1.64679e-09	0.180181	3.64797e-11	6.63	0.265602	1.49475e-09	9.94428e-05	-0.0790416	3.74175e-11	0.593387	0	1.18495e-09	0.399359	1.64655e-09	3.97	0.304837	8.60671e-10	1.08236e-05	0.166851	1.54781e-09
pipecolic acid	id402	0.652883	4.57267e-34	1.63057e-08	0.414578	2.57326e-08	10.45	0.599613	1.67616e-08	1.18764e-27	0.417278	2.52804e-08	0.673761	0	1.6544e-08	0.21328	2.31779e-08	6.5	0.683873	1.52399e-08	0	0.20275	2.19693e-08	0.594015	0	1.77577e-08	0.276558	2.45453e-08	3.89	0.898108	6.41389e-09	0	0.245295	2.15613e-08
5-aminolevulinic acid	id403	0.471363	2.76427e-16	2.16282e-06	0.288572	4.93243e-06	10.56	0.350066	2.22738e-06	3.57819e-09	0.198419	4.87864e-06	0.653073	0	5.7136e-06	0.554326	6.35665e-06	6.1	NA	NA	NA	NA	NA	0.76593	0	2.40695e-06	0.480131	6.81322e-06	3.8	0.664668	2.56114e-06	0	0.391495	6.85835e-06
1-methylnicotinamide	id404	0.632878	0	9.26532e-10	0.381109	1.01812e-10	10.1	NA	NA	NA	NA	NA	0.669647	0	8.29874e-10	0.319987	1.09461e-09	5.78	NA	NA	NA	NA	NA	0.719879	0	1.02591e-09	0.473298	5.84414e-10	3.7	NA	1.04636e-09	NA	NA	5.65248e-10
butyrobetaine	id405	0.76212	0	2.22321e-05	0.437725	4.29665e-05	10.19	0.743073	2.03088e-05	0	0.438943	3.97267e-05	0.692188	0	2.57013e-05	0.43786	4.67104e-05	5.96	0.740599	2.36668e-05	0	0.415225	4.76606e-05	0.735202	0	2.32289e-05	0.652174	5.08363e-05	3.74	0.726199	2.38523e-05	0	0.62969	5.23596e-05
putrescine	id406	0.876985	0	2.98589e-10	0.59707	3.56057e-10	9.72	0.78688	3.19713e-10	0	0.541375	3.0726e-10	0.774162	0	3.75913e-10	0.672032	2.87174e-10	5.65	0.771308	3.40535e-10	0	0.656942	2.64629e-10	0.859297	0	2.91751e-10	0.647097	4.4341e-10	3.66	0.851241	2.39974e-10	0	0.633928	4.00856e-10
methionine sulfoxide	id407	0.678685	0	2.47708e-10	0.235823	2.29701e-10	11.98	0.789223	1.70628e-10	0	0.345582	2.1821e-10	0.777044	0	2.32802e-10	0.419249	3.43525e-10	6.08	0.786359	2.12578e-10	0	0.420456	3.32894e-10	0.681357	0	2.76255e-10	0.532427	1.96864e-10	3.43	0.715412	2.78716e-10	0	0.492156	2.06696e-10
beta-alanine	id408	0.647776	0	1.31784e-05	0.357205	4.63521e-05	11.16	0.365144	1.44419e-05	6.59709e-10	0.203358	4.64855e-05	0.690916	0	1.68369e-05	0.364185	5.32305e-05	5.83	NA	NA	NA	NA	NA	0.80845	0	1.57398e-05	0.40226	4.60051e-05	3.37	0.332132	1.98387e-05	1.45834e-06	0.0688887	4.86926e-05
anserine	id409	0.367912	6.42876e-10	8.36021e-10	0.262082	9.35589e-09	10.45	0.158775	8.03223e-10	0.00909279	NA	9.23483e-09	0.602908	2.84882e-22	4.25645e-09	0.23267	2.79757e-10	6.45	NA	NA	NA	NA	NA	0.582045	0	9.63048e-10	0.172348	1.05057e-08	3.85	0.562592	8.59494e-10	0	0.164752	1.03659e-08
adrenate	id41	0.69061	1.87796e-39	7.35939e-08	0.423369	9.94211e-08	9.13	0.708296	6.8549e-08	0	0.379051	9.71736e-08	0.702256	0	1.1847e-07	0.6389	4.50753e-08	5.78	0.728129	1.07188e-07	0	0.555332	4.18298e-08	0.813551	0	7.84483e-08	0.635798	1.05469e-07	3.51	0.784244	7.75935e-08	0	0.634882	9.83607e-08
carnitine	id410	0.6012	0	1.48283e-06	0.433428	1.3599e-06	11.11	NA	1.54785e-06	NA	0.142926	1.33831e-06	0.603061	0	2.34042e-06	0.325889	9.51503e-07	6.22	NA	NA	NA	NA	NA	0.764544	0	2.18535e-06	0.410429	4.29672e-07	4.03	NA	NA	NA	NA	NA
C2 carnitine	id411	0.618334	9.1171e-30	9.0634e-07	0.501832	1.53119e-06	10.4	0.325891	9.07763e-07	4.49572e-08	0.523821	1.52171e-06	0.653646	0	1.70576e-06	0.41888	6.14412e-07	6.15	NA	NA	NA	NA	NA	0.617361	0	1.78931e-06	0.37447	2.31282e-07	4.05	NA	NA	NA	NA	NA
C3 carnitine	id412	0.590082	0	7.36953e-09	0.395119	2.98681e-09	10.6	NA	NA	NA	NA	NA	0.613514	0	1.04476e-08	0.202247	3.34654e-10	6.68	NA	1.04908e-08	NA	NA	3.1882e-10	0.63645	0	1.09796e-08	0.287705	3.75925e-10	4.04	NA	NA	NA	NA	NA
C3-DC-CH3 carnitine	id413	0.55487	0	9.26921e-09	0.309577	8.42181e-09	10.54	NA	NA	NA	NA	NA	0.68254	0	1.46508e-08	0.511301	1.89045e-08	6.14	0.637549	1.32913e-08	0	0.412575	1.8157e-08	0.845525	0	9.97533e-09	0.400733	6.17441e-09	3.82	0.373935	1.1235e-08	5.77619e-08	0.0980647	6.05966e-09
C4 carnitine	id414	0.692695	0	0.000376443	0.508647	0.00012529	10.6	0.47912	0.000378005	7.63026e-17	0.491948	0.000123747	0.713786	0	0.000509704	0.49839	4.13467e-05	6.59	NA	NA	NA	NA	NA	0.733425	0	0.0005308	0.520938	4.25726e-05	4.11	0.157228	0.000534394	0.0258092	NA	4.16749e-05
C5 carnitine	id415	0.394813	1.81426e-11	3.73174e-10	0.39423	9.23609e-10	10.52	0.284621	3.02054e-10	2.08618e-06	0.335506	8.52257e-10	0.522532	0	1.02559e-09	0.390174	1.12841e-09	6.44	0.434508	9.29679e-10	5.66571e-11	0.330449	1.072e-09	0.672653	0	4.01198e-10	0.421995	1.20363e-09	3.32	0.424921	4.01179e-10	4.69686e-10	0.214834	1.18584e-09
C8 carnitine	id416	0.331185	2.63112e-08	6.82348e-07	0.256139	2.41005e-07	14.1	0.285533	6.15601e-07	1.92864e-06	0.335441	2.16425e-07	0.45916	1.69896e-12	9.399e-07	0.283736	5.01953e-07	7.49	0.354989	9.01651e-07	1.41974e-07	0.308887	4.79235e-07	0.496399	0	7.27809e-07	0.150437	5.36716e-07	3.9	NA	7.30254e-07	NA	NA	5.32074e-07
C9 carnitine	id417	0.483956	0	5.35374e-09	0.322731	2.43181e-09	11.31	NA	5.27879e-09	NA	NA	2.37983e-09	0.65043	0	6.37166e-09	0.6445	4.4858e-09	6.58	0.459323	6.10013e-09	1.64434e-12	0.634608	4.2673e-09	0.65146	0	6.45222e-09	0.45112	3.23624e-09	3.9	NA	6.56516e-09	NA	NA	3.2135e-09
C10 carnitine	id418	0.481707	4.93062e-17	1.03199e-09	0.621929	3.81271e-10	10.7	0.272299	8.78516e-10	5.8664e-06	0.52939	3.27743e-10	0.643892	0	7.91303e-10	0.531288	1.45495e-09	6.05	0.398235	7.67284e-10	2.7138e-09	0.532193	1.42935e-09	0.59098	0	7.11721e-10	0.401649	1.52724e-09	3.73	0.292666	6.92555e-10	2.69798e-05	0.337384	1.50928e-09
C10:2 carnitine	id419	0.571052	1.11114e-24	3.08535e-09	0.363181	3.26769e-08	10	0.385905	2.84879e-09	5.54449e-11	0.232745	3.23737e-08	0.561643	0	1.72259e-08	0.453219	3.97814e-08	6.24	0.533983	1.68211e-08	0	0.426157	3.93457e-08	0.489746	1.60261e-13	3.91557e-09	0.344036	4.27901e-08	3.81	0.600862	3.18812e-09	0	0.55701	4.12637e-08
13-docosenoate	id42	0.432511	1.09125e-13	4.0687e-09	0.157219	5.36013e-09	7.36	0.414338	3.93066e-09	1.39049e-12	0.214917	5.06481e-09	0.639586	0	3.61019e-09	0.473441	2.23328e-09	4.97	0.668341	2.93122e-09	0	0.48159	2.07683e-09	0.686737	0	3.60981e-09	0.285758	2.16981e-09	3.02	0.619104	3.68279e-09	0	0.261251	1.98515e-09
C12 carnitine	id420	0.565454	3.93355e-24	3.01337e-09	0.549805	5.31147e-09	9.82	0.381321	2.64936e-09	9.7263e-11	0.424028	4.92997e-09	0.737613	0	1.82806e-09	0.669651	7.65762e-09	6.14	0.648275	1.70994e-09	0	0.611234	7.43493e-09	0.729537	0	1.69027e-09	0.733748	8.18802e-09	3.76	0.518751	1.58519e-09	0	0.624652	8.03689e-09
C12:1 carnitine	id421	0.455404	3.53303e-15	3.69716e-09	0.434827	3.19676e-09	10.37	0.413579	3.178e-09	1.54136e-12	0.448607	2.86286e-09	0.759649	0	1.87018e-09	0.599095	1.14598e-08	6.07	0.579926	1.55457e-09	0	0.644031	1.09391e-08	0.654368	0	1.76033e-09	0.644081	1.16279e-08	3.78	0.507411	1.65e-09	0	0.653701	1.14515e-08
C14 carnitine	id422	0.530336	6.49089e-21	2.98884e-09	0.442483	1.54453e-09	9.93	NA	NA	NA	NA	NA	0.743345	0	3.02144e-09	0.637229	1.36663e-09	5.94	0.442289	3.03261e-09	1.61545e-11	0.502566	1.37475e-09	0.771735	0	2.83202e-09	0.633164	1.39702e-09	3.63	0.267989	2.97755e-09	0.000119914	0.296382	1.43289e-09
C14:1 carnitine	id423	0.542725	5.24993e-22	3.98863e-09	0.509158	3.14774e-09	9.88	0.449686	3.79718e-09	8.52759e-15	0.49788	2.91255e-09	0.814482	0	2.26811e-09	0.68226	4.84119e-09	6.03	0.750496	2.16305e-09	0	0.656875	4.81887e-09	0.819778	0	2.3838e-09	0.704279	5.31677e-09	3.66	0.717299	2.15602e-09	0	0.697981	5.20528e-09
C14:2 carnitine	id424	0.482822	0	2.9179e-09	0.479639	2.71943e-09	10.84	0.38482	2.50335e-09	6.33816e-11	0.508515	2.41579e-09	0.7955	0	1.40091e-09	0.612978	5.79371e-09	5.98	0.705536	1.02132e-09	4.30648e-33	0.606875	5.55952e-09	0.646839	0	1.5486e-09	0.576426	6.29599e-09	3.65	0.646622	1.0614e-09	3.46153e-25	0.651563	5.9188e-09
C16 carnitine	id425	0.754462	0	1.40173e-07	0.521044	2.01111e-08	9.74	0.0191639	1.4645e-07	0.754374	0	2.18757e-08	0.751233	0	1.75849e-07	0.652381	2.12027e-08	5.74	0.694617	1.75277e-07	0	0.633702	2.06858e-08	0.857127	0	1.6588e-07	0.644387	1.3476e-08	3.1	0.709224	1.77388e-07	0	0.573921	1.3666e-08
C16-OH carnitine	id426	0.478011	0	2.26402e-06	0.41601	6.06759e-08	10.08	NA	NA	NA	NA	NA	0.716332	0	2.86416e-06	0.647015	4.89004e-08	5.67	NA	2.85164e-06	NA	NA	5.12881e-08	0.670422	1.35221e-27	3.00917e-06	0.654388	6.00816e-08	3.76	NA	NA	NA	NA	NA
C18 carnitine	id427	0.742663	0	2.47992e-08	0.563321	4.92723e-08	10.84	0.676475	2.34741e-08	0	0.440869	4.86023e-08	0.735628	0	4.15077e-08	0.491516	8.02502e-09	6.22	0.623828	4.71662e-08	0	0.434977	8.12278e-09	0.752882	0	4.53678e-08	0.336145	9.84307e-09	3.73	0.660705	4.79043e-08	0	0.249418	9.4774e-09
C18:1 carnitine	id428	0.685363	1.17963e-38	8.06323e-08	0.45674	1.09779e-08	9.25	NA	8.32235e-08	NA	0.114971	1.18204e-08	0.748696	0	9.72606e-08	0.654762	1.49658e-08	5.62	NA	NA	NA	NA	NA	0.815456	0	9.74549e-08	0.685575	1.4449e-08	3.67	0.502877	1.01618e-07	2.79502e-14	0.365685	1.59207e-08
C18:1-OH carnitine	id429	0.512065	0	6.85262e-06	0.428209	4.17854e-07	10.35	NA	NA	NA	NA	NA	0.788011	0	8.60087e-06	0.778471	2.68942e-07	6.02	NA	NA	NA	NA	NA	0.822088	0	8.87958e-06	0.658281	5.12472e-07	3.62	NA	8.95822e-06	NA	0.208514	5.26061e-07
eicosanedioate	id43	0.511417	2.48958e-19	4.69199e-12	0.200148	2.66866e-12	6.51	NA	NA	NA	NA	NA	0.643871	0	5.27932e-12	0.585681	2.99115e-12	6.06	0.33966	5.49794e-12	4.2894e-07	0.292163	3.0581e-12	0.698122	0	5.38628e-12	0.408178	3.50907e-12	3.75	0.297355	5.56711e-12	1.81261e-05	NA	3.52938e-12
C18:2 carnitine	id430	0.628219	6.09211e-31	2.37034e-08	0.499872	6.093e-09	9.73	NA	2.40042e-08	NA	0.299124	6.21126e-09	0.807089	0	2.65788e-08	0.678203	8.57479e-09	5.73	NA	2.72134e-08	NA	NA	9.25784e-09	0.794687	0	2.79468e-08	0.701187	9.29638e-09	3.65	NA	NA	NA	NA	NA
C20 carnitine	id431	0.520016	0	3.20975e-09	0.380714	6.48501e-09	10.7	0.591465	2.80598e-09	0	0.377783	6.29389e-09	0.528633	0	4.36087e-09	0.161737	2.93989e-09	6.92	NA	NA	NA	NA	NA	0.597931	0	3.1688e-09	0.176013	6.76175e-09	4.02	NA	3.38821e-09	NA	NA	6.58844e-09
C20:4 carnitine	id432	0.40852	3.0422e-12	2.7056e-06	0.129136	1.31329e-06	10.31	NA	NA	NA	NA	NA	0.598525	0	2.90443e-06	0.305667	8.92555e-07	5.99	NA	NA	NA	NA	NA	0.680798	0	2.05364e-06	0.379776	2.71598e-06	3.71	0.493674	2.04938e-06	0	0.266901	2.60889e-06
1-methylguanine	id433	NA	NA	9.31277e-10	NA	1.04507e-09	13.75	NA	NA	NA	NA	NA	0.727153	0	7.49591e-10	0.375453	7.31316e-10	6.8	0.564579	7.15899e-10	0	0.322099	6.90242e-10	0.829406	0	6.96076e-10	0.301409	4.16106e-10	4.2	0.577145	8.70299e-10	0	0.159789	4.30167e-10
1-methylguanosine	id434	0.425607	2.78113e-13	2.80228e-11	0.20596	3.84637e-12	11.27	0.20559	2.73638e-11	0.000692508	NA	3.51984e-12	0.541189	0	3.13657e-11	0.402884	1.34837e-11	7.11	NA	NA	NA	NA	NA	0.587554	0	2.30104e-11	0.375005	4.21489e-11	4.14	NA	NA	NA	NA	NA
21-deoxycortisol	id435	0.682262	0	1.62017e-11	0.355476	6.25504e-11	11.12	0.523486	1.81742e-11	2.49605e-20	0.194403	6.38913e-11	0.61576	0	2.71561e-11	0.35882	1.66588e-11	7.11	0.432056	3.41347e-11	7.54709e-11	0.0636486	1.77518e-11	0.663561	0	2.80521e-11	0.0308051	1.99109e-11	3.77	0.607374	2.98079e-11	0	-0.0503111	1.87327e-11
2-aminoheptanoic acid	id436	0.496772	0	3.70948e-12	0.312689	4.68782e-12	10.85	0.303813	3.82632e-12	3.76847e-07	0.231053	4.63501e-12	0.575469	0	5.86633e-12	0.08833	5.6607e-12	7.26	NA	NA	NA	NA	NA	0.563777	0	2.80822e-12	0.250296	7.95395e-12	3.55	0.615078	2.53104e-12	0	0.308241	7.62615e-12
2'-O-methyladenosine	id437	0.477846	0	5.03617e-11	0.263382	6.89846e-11	10.7	0.40698	5.11564e-11	3.73367e-12	0.243907	6.84299e-11	0.489069	0	4.89603e-11	0.654125	7.37789e-11	6.65	NA	NA	NA	NA	NA	0.575846	0	3.67381e-11	0.469252	7.18169e-11	3.59	0.597488	3.64876e-11	0	0.474291	6.87666e-11
3-methylhistidine	id438	0.487677	1.77472e-17	2.05404e-09	0.403334	3.55921e-09	9.37	NA	NA	NA	NA	NA	0.645282	0	2.64669e-09	0.261972	2.2138e-09	5.89	NA	NA	NA	NA	NA	0.576947	0	2.88958e-09	0.379853	6.80884e-10	3.85	NA	NA	NA	NA	NA
3-methylxanthine	id439	0.573522	0	4.79005e-08	0.449463	3.52349e-08	9.69	0.477452	4.79507e-08	0	0.388846	3.44358e-08	0.68871	0	4.4841e-08	0.398491	3.34315e-08	6.56	0.563155	5.04734e-08	0	0.267673	3.2234e-08	0.42583	4.27184e-10	4.92553e-08	0.241669	5.44776e-08	3.95	0.507665	4.76177e-08	0	0.305722	5.18419e-08
oleanate	id44	0.619412	0	9.28699e-07	0.233733	7.45392e-07	6.12	0.514117	9.65467e-07	1.49996e-19	0.22853	7.04838e-07	0.619558	0	5.64913e-07	0.627297	1.44956e-06	4.52	0.594601	5.56409e-07	0	0.618243	1.4259e-06	0.613755	0	6.59828e-07	0.478261	1.05927e-06	3.73	0.638878	6.31638e-07	0	0.5564	9.96051e-07
3'-O-methyladenosine	id440	0.487388	0	4.72109e-07	0.303749	1.37149e-06	10.93	NA	4.95153e-07	NA	NA	1.40296e-06	0.515324	0	4.7678e-07	0.388296	1.13977e-06	6.79	NA	NA	NA	NA	NA	0.785107	0	6.01465e-07	0.334199	2.82009e-07	4.16	0.586666	7.34822e-07	0	0.27904	2.65136e-07
4-aminophenol	id441	0.623973	0	3.18177e-12	0.266049	1.56619e-12	12.39	NA	NA	NA	NA	NA	0.505752	0	4.09786e-12	0.364353	2.16465e-12	6.46	0.428875	4.22733e-12	1.08665e-10	0.308283	2.18077e-12	0.464448	3.28977e-12	4.09657e-12	0.136542	1.79385e-12	4.02	0.458042	3.99913e-12	9.29208e-12	0.101118	1.73089e-12
4-guanidinobutanoic acid	id442	0.786726	0	1.36307e-09	0.424028	2.13464e-09	9.91	0.701823	1.19445e-09	0	0.35597	2.05058e-09	0.597701	0	1.94007e-09	0.339202	2.9628e-09	6.07	0.57038	1.727e-09	0	0.425453	2.72311e-09	0.622806	0	2.11351e-09	0.264801	2.26417e-09	3.53	0.62815	1.72448e-09	0	0.391457	1.97876e-09
4-hydroxy-3-methylacetophenone	id443	0.537823	0	1.92869e-12	0.378606	4.16428e-12	9.89	0.413285	2.30256e-12	2.08962e-12	0.349912	4.14757e-12	0.702228	0	2.10368e-12	0.425386	5.19847e-12	6.07	0.652267	2.31805e-12	0	0.415091	5.06292e-12	0.758527	0	2.55701e-12	0.624766	1.97428e-12	3.62	0.698663	2.76208e-12	0	0.627973	1.93577e-12
5-acetylamino-6-amino-3-methyluracil	id444	0.834617	0	1.09693e-09	0.592345	7.95607e-10	10.18	0.418297	1.47457e-09	8.0917e-13	0.406794	8.93436e-10	0.776004	0	1.70908e-09	0.440174	2.80104e-10	6.22	0.662884	1.62835e-09	0	0.42941	2.61886e-10	0.68022	0	1.85219e-09	0.465549	4.12214e-10	3.86	0.662724	1.68573e-09	0	0.546551	3.36437e-10
7-methylguanine	id445	0.752348	0	3.25707e-08	0.495954	7.46172e-08	9.48	0.787386	2.75744e-08	0	0.493221	7.15331e-08	0.718738	0	3.11669e-08	0.514286	5.98477e-08	6.1	0.725684	3.01909e-08	0	0.523105	5.83949e-08	0.481918	0	5.36149e-08	0.376379	4.90352e-08	3.91	0.587411	4.91037e-08	0	0.441921	4.63709e-08
7-methylxanthine	id446	0.56011	0	0.000821737	0.439849	0.000606162	9.62	0.485702	0.00078684	0	0.394789	0.000585316	0.713182	0	0.000750723	0.433434	0.00056893	6.44	0.579035	0.000832291	0	0.31167	0.000539114	0.423988	5.17465e-10	0.000829863	0.278963	0.000927376	3.86	0.503669	0.00079534	0	0.325801	0.000873128
8-hydroxy-deoxyguanosine	id447	0.410968	2.92611e-12	2.6502e-09	0.266774	2.6831e-09	10.73	NA	NA	NA	NA	NA	0.682662	0	1.25768e-09	0.556673	2.64659e-09	6.19	0.482524	1.78086e-09	0	0.481154	2.89228e-09	0.702435	0	1.43886e-09	0.454861	2.57253e-09	3.82	0.773918	1.14548e-09	0	0.436539	2.53839e-09
acetaminophen	id448	0.573281	0	9.27514e-09	0.320328	1.84065e-08	9.8	NA	8.99328e-09	NA	NA	1.80607e-08	0.556342	0	1.12314e-08	0.193327	2.54042e-08	6.33	NA	1.07844e-08	NA	NA	2.45868e-08	0.652285	0	1.73335e-08	0.362064	8.26605e-09	3.92	NA	NA	NA	NA	NA
acetyl-galactosamine	id449	0.41541	1.20176e-12	7.46516e-13	0.240762	1.93361e-13	10.83	NA	NA	NA	NA	NA	0.711681	0	6.89129e-13	0.419316	3.85767e-13	6.09	NA	NA	NA	NA	NA	0.673894	0	2.40316e-13	0.524068	1.74414e-12	3.84	0.714854	2.47632e-13	0	0.284765	1.81687e-12
masilinate	id45	0.550931	0	1.76803e-07	0.218537	2.83829e-07	6.57	NA	NA	NA	NA	NA	0.65782	0	2.46465e-07	0.451945	4.96525e-08	4.85	NA	NA	NA	NA	NA	0.662063	0	2.64835e-07	0.345383	1.45729e-08	3.28	NA	NA	NA	NA	NA
agmatine	id450	0.379616	1.65522e-10	6.87499e-05	0.225699	1.01729e-05	10.62	NA	NA	NA	NA	NA	0.526238	1.99313e-16	8.32356e-05	0.305472	3.05218e-05	6.42	0.233531	8.17894e-05	0.000627397	0.0203399	2.95547e-05	0.557813	0	8.47338e-05	0.379891	1.12379e-05	3.93	NA	NA	NA	NA	NA
alloisoleucine	id451	0.769341	0	2.65146e-06	0.450401	1.98789e-06	11.13	0.288325	2.70271e-06	1.51399e-06	0.14443	1.97936e-06	0.611719	0	3.9071e-06	0.224715	3.14822e-07	6.86	0.391421	3.76749e-06	5.2648e-09	0.13273	2.97587e-07	0.797404	0	1.84382e-06	0.578845	1.90942e-06	4.28	0.239211	1.79691e-06	0.000626114	0.264092	1.86573e-06
alpha-hydroxymetoprolol	id452	0.371906	4.074e-10	4.86902e-08	0.0690209	8.20777e-08	10.32	NA	NA	NA	NA	NA	0.445868	1.36982e-11	6.69145e-08	0.221783	2.85148e-08	6.17	NA	NA	NA	NA	NA	0.528317	0	6.73866e-08	0.16563	2.94614e-08	3.76	NA	NA	NA	NA	NA
atenolol	id453	0.594889	0	6.84873e-05	0.409507	1.76032e-07	12.28	NA	NA	NA	NA	NA	0.756909	0	8.71741e-05	0.412274	1.2508e-07	7.01	NA	NA	NA	NA	NA	0.725308	0	9.15519e-05	0.450624	5.39401e-08	4.17	NA	9.12913e-05	NA	NA	5.42464e-08
beta-guanidinopropionic acid	id454	0.606859	0	4.5545e-08	0.310812	1.97783e-08	9.49	0.654365	3.3745e-08	0	0.341499	1.62478e-08	0.694158	0	3.14802e-08	0.297756	5.39242e-08	6.07	0.579282	3.01167e-08	0	0.271596	4.91706e-08	0.712876	0	2.77252e-08	0.423598	6.89412e-08	3.34	0.694124	2.47189e-08	0	0.40142	6.34114e-08
biliverdin	id455	0.635077	0	3.21924e-08	0.432852	3.24359e-08	9.47	0.535647	3.21796e-08	2.23656e-21	0.433494	3.11491e-08	0.689045	0	3.05965e-08	0.52277	2.90604e-08	6.57	0.66936	2.89809e-08	0	0.505298	2.6262e-08	0.69849	0	3.25123e-08	0.443715	3.37747e-08	3.16	0.743346	2.60362e-08	0	0.425736	2.98539e-08
biotin	id456	0.763394	0	3.00939e-05	0.533259	2.7066e-05	10.21	NA	NA	NA	NA	NA	0.784612	0	3.54148e-05	0.542757	4.39324e-05	5.82	0.742803	3.60639e-05	0	0.510228	4.30397e-05	0.856582	0	3.80064e-05	0.639653	1.98743e-05	3.78	0.817708	3.30659e-05	0	0.587357	1.81448e-05
cadaverine	id457	0.56418	0	0.0007989	0.438515	0.000306524	8.96	0.483782	0.000703857	3.46427e-17	0.461168	0.000266701	0.553867	0	0.000634979	0.362475	0.000454112	5.87	0.597151	0.000503946	0	0.399765	0.000402714	0.626424	0	0.000499304	0.460969	0.000920115	3.27	NA	NA	NA	NA	NA
caffeine	id458	0.801428	0	6.50348e-09	0.58441	9.57556e-09	9.91	0.68651	6.95625e-09	0	0.550348	9.48821e-09	0.661304	0	1.06043e-08	0.442354	6.49319e-09	6.23	0.648503	1.03486e-08	0	0.479007	6.06641e-09	0.825577	0	9.17141e-09	0.548269	2.96523e-09	3.72	0.724451	9.06087e-09	0	0.588235	2.61655e-09
cortisol	id459	0.486035	0	9.40367e-12	0.29779	2.20068e-11	11.1	0.548965	8.67463e-12	1.42133e-22	0.265638	2.16283e-11	0.569413	0	1.17852e-11	0.370221	1.15034e-11	6.63	0.464816	1.29644e-11	3.92526e-13	0.24004	1.14485e-11	0.637987	0	8.54847e-12	-0.103371	2.11445e-11	3.92	0.575386	9.55245e-12	0	-0.028362	1.98621e-11
lithocholate	id46	0.599252	1.30038e-27	2.85207e-06	0.438696	2.91206e-06	6.94	0.628112	2.80211e-06	0	0.482043	2.75655e-06	0.820513	0	2.26436e-06	0.643192	2.0834e-06	5.37	0.82096	1.9319e-06	0	0.662676	1.85699e-06	0.683217	0	2.28365e-06	0.625759	3.41761e-06	3.9	0.707941	2.17977e-06	0	0.636027	3.45633e-06
alanylalanine	id460	0.50766	0	5.39179e-06	0.34438	5.585e-06	10.53	0.388582	5.55281e-06	5.59821e-11	0.262427	5.80468e-06	0.620188	0	5.07029e-06	0.353387	7.61827e-06	6.1	0.529712	5.53424e-06	0	0.297351	7.54248e-06	0.611998	0	6.65626e-06	0.430545	3.38999e-06	3.95	NA	NA	NA	NA	NA
diacetylspermine	id461	0.837868	0	3.48778e-07	0.576837	9.63456e-07	9.37	0.827064	2.70326e-07	0	0.627542	8.12894e-07	0.776688	0	6.92496e-07	0.662408	4.37129e-07	5.96	0.7617	6.23147e-07	0	0.715258	3.69151e-07	0.845032	0	5.7375e-07	0.678246	3.66735e-07	3.62	0.798162	5.51803e-07	0	0.697713	3.2523e-07
ectoine	id462	0.480681	0	5.32035e-06	0.252895	2.34011e-05	11.68	NA	NA	NA	NA	NA	0.451783	5.9441e-12	5.91039e-06	0.531858	8.90863e-06	6.6	NA	NA	NA	NA	NA	0.487309	0	6.28839e-06	0.375463	7.97341e-06	4.22	0.124356	6.5435e-06	0.0785963	0.398227	7.97788e-06
gabapentin	id463	0.151243	0.0130823	1.64882e-06	0.054764	5.48785e-07	13.02	NA	NA	NA	NA	NA	0.397395	2.94719e-09	2.32549e-06	0.130986	7.87617e-13	9.02	NA	NA	NA	NA	NA	0.69678	0	1.12135e-06	0.185632	3.88834e-06	5.08	NA	NA	NA	NA	NA
guanidoacetic acid	id464	0.430323	1.49455e-13	7.73295e-07	0.188513	2.50589e-07	9.95	NA	NA	NA	NA	NA	0.709954	0	7.11089e-07	0.631187	6.68601e-07	5.9	NA	NA	NA	NA	NA	0.543016	8.22531e-17	8.05355e-07	0.415431	4.58652e-07	3.61	NA	7.86015e-07	NA	NA	4.31472e-07
histidinol	id465	0.361437	1.32807e-09	1.09016e-06	0.158283	3.04464e-06	10.82	NA	1.05195e-06	NA	NA	2.95764e-06	0.571209	0	1.97606e-06	0.391013	1.60302e-06	6.53	NA	NA	NA	NA	NA	0.557379	8.40519e-18	2.05949e-06	-0.0978759	1.3246e-06	3.93	0.611096	1.74938e-06	0	0.403901	1.25641e-06
homoarginine	id466	0.505213	7.84049e-19	2.36055e-06	0.15341	2.14782e-06	10.18	0.528147	2.14834e-06	1.00157e-20	0.146386	2.07504e-06	0.755841	0	1.36682e-06	0.478068	2.43404e-06	6.11	0.709675	1.44308e-06	0	0.516331	2.30006e-06	0.647265	0	1.84836e-06	0.374356	1.77942e-06	3.3	0.759905	1.31224e-06	0	0.467725	1.68478e-06
homocitrulline	id467	0.493152	0	3.05173e-11	0.363773	2.81641e-11	10.11	0.331885	2.99541e-11	2.97642e-08	0.220398	2.74534e-11	0.719097	0	2.28492e-11	0.509524	1.41891e-11	6.41	0.655612	2.56719e-11	0	0.48719	1.37606e-11	0.74673	0	2.37471e-11	0.421995	1.36136e-11	4.06	0.674051	2.50476e-11	0	0.357255	1.35508e-11
hydroxycotinine	id468	0.555005	3.90837e-23	3.08556e-11	0.409606	3.12093e-12	11.3	0.354908	3.00501e-11	2.09921e-09	0.235741	3.00563e-12	0.855821	0	2.60316e-11	0.467404	4.0725e-13	6.8	0.448745	2.79404e-11	9.23507e-12	0.123608	4.41382e-13	0.577039	0	2.05159e-11	0.20155	3.78576e-11	4.11	0.424944	2.03277e-11	3.22371e-10	0.156399	3.72677e-11
imidazole propionate	id469	0.60202	0	3.39526e-07	0.455077	4.33325e-07	10.63	0.631645	2.68535e-07	0	0.391085	4.11653e-07	0.58547	0	2.72272e-07	0.334641	5.90497e-07	6.33	0.643501	1.9678e-07	0	0.430852	5.07603e-07	0.554655	0	2.22984e-07	0.313455	7.14432e-07	3.9	0.608064	1.68054e-07	0	0.493721	6.39241e-07
chenodeoxycholate	id47	0.570044	0	6.94237e-07	0.344594	8.40675e-07	6.36	0.625009	5.22201e-07	0	0.34461	7.26226e-07	0.799069	0	5.09869e-07	0.435178	6.47336e-07	4.22	0.770654	4.08085e-07	0	0.436486	6.2648e-07	0.645103	0	6.35883e-07	0.540482	8.12714e-07	3.78	0.777006	3.61134e-07	0	0.600679	6.35394e-07
imidazoleacetic acid	id470	0.725104	0	7.94366e-06	0.393933	1.381e-05	10.55	NA	9.99022e-06	NA	NA	1.46693e-05	0.536894	0	1.10483e-05	0.441247	1.61095e-05	6.99	NA	NA	NA	NA	NA	0.708213	0	1.03966e-05	0.633164	1.56969e-05	3.5	NA	NA	NA	NA	NA
linoleoyl ethanolamide	id471	0.598115	0	9.5519e-07	0.569511	1.90852e-06	10.02	0.423497	9.63539e-07	3.93066e-13	0.473367	1.84192e-06	0.809337	0	7.60009e-07	0.71395	1.97847e-06	5.91	0.723497	7.68089e-07	0	0.615091	1.98664e-06	0.835101	0	8.59692e-07	0.690194	1.66529e-06	3.75	0.604237	9.94549e-07	0	0.678551	1.80418e-06
urobilin	id472	0.917962	0	0.00663099	0.736609	0.017408	9.76	0.842644	0.00617503	9.60396e-74	0.718841	0.013593	0.915797	0	0.00918867	0.722368	0.00854836	5.96	0.879668	0.00744334	2.17687e-69	0.771999	0.00851028	0.939353	0	0.00734729	0.860137	0.00788812	3.04	0.883817	0.00722006	1.42285e-67	0.835248	0.00577451
metformin	id473	0.327473	4.61036e-08	3.57058e-05	0.158859	4.595e-12	15.21	NA	NA	NA	NA	NA	0.620725	0	4.55178e-05	0.358317	2.24456e-12	7.74	NA	NA	NA	NA	NA	0.415048	1.28339e-09	4.77843e-05	0.245982	1.04538e-12	4.29	NA	NA	NA	NA	NA
methylimidazole acetic acid	id474	0.608516	0	0.0164532	0.477713	0.0252953	10.05	0.572193	0.0160059	8.56321e-25	0.265198	0.0256424	0.732509	0	0.0140496	0.728538	0.0182468	5.94	0.693572	0.0143324	0	0.695674	0.01738	0.576094	3.63068e-19	0.0179818	0.593738	0.0198454	3.6	0.68931	0.0155643	0	0.682025	0.0199243
metronidazole	id475	0.526993	1.25729e-20	9.76771e-08	0.258575	9.46414e-09	11.82	NA	NA	NA	NA	NA	0.584653	0	6.81002e-09	0.30218	3.61998e-07	7.35	NA	6.81688e-09	NA	NA	3.62006e-07	0.585895	0	4.23745e-09	0.359087	3.86516e-07	4.22	0.132822	4.23716e-09	0.0601526	0.0492723	3.86482e-07
N1/N12-diacetylspermine	id476	0.846357	0	0.000844518	0.584558	0.00230494	9.44	0.819337	0.0006684	0	0.623575	0.00196561	0.730445	0	0.00180054	0.662039	0.00108085	5.95	0.764151	0.00152518	0	0.705064	0.000902201	0.848264	0	0.00140115	0.68107	0.000919173	3.62	0.792876	0.00137226	0	0.697255	0.000820679
N1-acetylspermidine	id477	0.602116	0	7.23044e-07	0.402576	1.0232e-06	9.55	0.661513	5.95123e-07	0	0.469729	9.20663e-07	0.728317	0	5.74184e-07	0.632763	5.15156e-07	6.38	0.779706	4.92359e-07	0	0.655298	5.04835e-07	0.818602	0	4.82893e-07	0.60755	5.5429e-07	3.6	0.768277	5.30201e-07	0	0.61278	5.41464e-07
N1-acetylspermine	id478	0.580242	0	1.67812e-05	0.436227	5.6442e-05	9.65	0.530947	1.42583e-05	5.74765e-21	0.37313	5.30902e-05	0.627015	0	2.87462e-05	0.579477	2.1308e-05	6.01	0.629192	2.73188e-05	0	0.57609	2.00661e-05	0.745983	0	2.80535e-05	0.389701	2.16504e-05	3.61	0.68683	2.4708e-05	0	0.412986	2.00428e-05
N1-methyl-2-pyridone-5-carboxamide	id479	0.5332	0	6.03973e-09	0.349187	2.55229e-08	10.12	NA	NA	NA	NA	NA	0.526996	0	7.89741e-09	0.298524	1.88223e-09	6.36	NA	NA	NA	NA	NA	0.61396	0	7.52149e-09	0.320228	1.59615e-09	3.24	NA	NA	NA	NA	NA
deoxycholate	id48	0.592017	7.82884e-27	1.88161e-05	0.388787	2.13642e-05	6.57	0.627999	1.84057e-05	6.47724e-31	0.464856	1.95556e-05	0.679319	0	1.99756e-05	0.53776	7.33524e-06	4.54	0.823201	1.06141e-05	0	0.612274	6.75766e-06	0.761201	0	1.21418e-05	0.629614	1.72449e-05	3.38	0.757675	1.29799e-05	0	0.613887	1.83062e-05
N2/N2-dimethylguanosine	id480	0.486255	0	1.00986e-10	0.184064	1.12144e-09	11.42	NA	NA	NA	NA	NA	0.614678	0	5.85541e-10	0.32163	4.20987e-11	6.54	NA	NA	NA	NA	NA	0.757615	0	5.94348e-10	0.28843	2.87435e-11	3.61	0.202131	6.20065e-10	0.0040073	NA	2.74831e-11
N6-acetyllysine	id481	0.664937	0	1.60239e-05	0.208396	3.85072e-05	10.58	0.661987	1.73936e-05	0	0.213928	3.69e-05	0.759742	0	1.45475e-05	0.467639	2.40449e-05	6.53	0.754128	1.42871e-05	0	0.46167	2.43183e-05	0.510786	0	2.71666e-05	0.240486	1.69477e-05	3.85	0.464777	3.03133e-05	3.63645e-12	0.226056	1.69475e-05
N-acetyalanine	id482	0.645892	0	4.07023e-14	0.334864	6.84847e-14	9.72	0.662373	3.54359e-14	0	0.365502	6.20132e-14	0.757609	0	3.84273e-14	0.457746	8.52024e-14	5.88	0.638538	4.07734e-14	0	0.424346	7.78204e-14	0.597247	0	5.32723e-14	0.50563	6.78809e-14	3.67	0.80424	2.50259e-14	0	0.512043	4.79166e-14
N-acetylaspartic acid	id483	0.522037	3.30565e-20	4.87918e-13	0.103149	1.02451e-13	11.27	NA	NA	NA	NA	NA	0.699598	0	5.22236e-13	0.329309	6.77334e-14	6.31	NA	NA	NA	NA	NA	0.784179	0	4.90965e-13	0.326869	9.7942e-14	3.72	NA	NA	NA	NA	NA
N-acetylglutamine	id484	0.363036	1.11202e-09	2.25319e-08	0.0430259	2.7781e-08	11.14	NA	NA	NA	NA	NA	0.517409	0	3.01727e-08	0.242891	1.39798e-08	6.61	NA	NA	NA	NA	NA	0.49515	0	3.06956e-08	0.119518	1.03234e-08	3.82	0.369827	3.15609e-08	6.5424e-08	0.130344	1.044e-08
N-acetylhistamine	id485	0.493559	0	0.0035895	0.360168	0.00679268	10.87	NA	NA	NA	NA	NA	0.646368	0	0.00359408	0.469316	0.00566719	6.63	0.126663	0.00429021	0.0663038	0.180097	0.00574591	0.481559	0	0.00329629	0.280185	0.00580571	4.21	0.571037	0.00324086	0	0.298126	0.00557537
N-acetylhistidine	id486	0.432139	1.15144e-13	3.91367e-10	0.106428	1.83665e-10	11	NA	NA	NA	NA	NA	0.514343	0	4.93732e-10	0.369685	1.86477e-10	6.95	NA	NA	NA	NA	NA	0.55467	0	1.99266e-10	0.251556	1.04996e-09	3.94	0.481974	2.13741e-10	0	0.318166	1.04643e-09
N-acetylornithine	id487	0.521776	0	9.49675e-13	0.214356	1.42683e-12	10.5	0.334741	1.12137e-12	1.82541e-08	0.130375	1.45202e-12	0.624394	0	9.80377e-13	0.274078	1.00391e-12	6.17	0.510786	1.18548e-12	0	0.232931	9.80114e-13	0.474724	4.78278e-15	1.33948e-12	0.362637	7.53978e-13	3.37	NA	NA	NA	NA	NA
N-acetylputrescine	id488	0.798649	0	2.36747e-06	0.581463	3.23169e-06	9.7	0.795855	1.62473e-06	0	0.510079	2.69847e-06	0.703876	0	2.75399e-06	0.617941	2.22815e-06	5.86	0.727156	2.26366e-06	0	0.494869	1.86343e-06	0.85063	0	2.11071e-06	0.617895	3.07213e-06	3.22	0.796867	1.82233e-06	0	0.514601	2.80188e-06
N-alpha-acetylarginine	id489	0.536846	0	7.2279e-09	0.425131	8.86932e-09	11.18	0.44499	7.22479e-09	0	0.405902	8.38567e-09	0.598292	0	6.37092e-09	0.441113	1.1776e-08	6.39	0.458996	7.15185e-09	1.75483e-12	0.46395	1.19582e-08	0.694154	0	6.47178e-09	0.455663	1.11872e-08	3.3	NA	NA	NA	NA	NA
hyodeoxycholate/ursodeoxycholate	id49	0.636965	0	4.23423e-07	0.293559	2.94601e-07	7	0.614968	3.82606e-07	0	0.245899	2.78412e-07	0.535282	0	4.97112e-07	0.14772	3.49358e-07	4.44	0.509249	4.64721e-07	0	0.0364856	3.39895e-07	0.757297	0	3.02738e-07	0.428828	6.17689e-07	3.62	0.711206	3.09654e-07	0	0.457533	5.82316e-07
N6/N6-dimethyllysine	id490	0.693572	6.54126e-40	2.48375e-09	0.247512	7.20388e-09	9.57	0.62338	2.47866e-09	2.3183e-30	0.162679	6.93822e-09	0.617478	0	4.22776e-09	0.544668	3.10041e-09	6.33	0.591478	4.48275e-09	0	0.551274	3.18505e-09	0.597637	0	4.78955e-09	0.519945	1.3782e-09	3.86	0.600522	4.86223e-09	0	0.577471	1.43678e-09
N6/N6/N6-trimethyllysine	id491	0.519312	5.58737e-20	3.20616e-07	0.299082	2.03672e-07	9.82	0.413772	3.11917e-07	1.50157e-12	0.315607	1.85827e-07	0.789153	0	3.7781e-07	0.613649	1.0057e-07	5.9	0.654649	3.78569e-07	0	0.546915	1.00931e-07	0.798476	0	3.25322e-07	0.674314	2.60545e-07	3.68	0.582326	3.53085e-07	0	0.575867	2.61239e-07
nicotinuric acid	id492	0.556915	2.58436e-23	2.99162e-06	0.230489	1.10754e-06	9.61	0.565181	2.46259e-06	4.18063e-24	0.216529	1.0304e-06	0.570218	0	2.00097e-06	0.361838	6.02745e-06	6.02	0.703668	1.25611e-06	0	0.496579	5.3463e-06	0.582604	0	1.78862e-06	0.291178	6.47552e-06	3.67	0.621246	1.49813e-06	0	0.42711	6.05956e-06
N-methylproline	id493	0.643907	0	1.03782e-06	0.213483	4.20583e-07	10.21	NA	NA	NA	NA	NA	0.896074	0	3.49885e-07	0.561972	4.27818e-07	6.44	0.694572	4.65071e-07	0	0.534239	3.86001e-07	0.708311	0	3.5403e-07	0.330725	6.10685e-07	3.42	0.540111	3.75775e-07	0	0.088827	5.87928e-07
phytosphingosine	id494	0.599044	0	0.000219618	0.387612	0.000171712	8.84	0.630102	0.000168645	0	0.429806	0.000162561	0.844758	0	0.0001272	0.486955	0.000136223	6.21	0.742095	0.000145738	0	0.435278	0.000133344	0.695527	0	0.000134875	0.409054	9.65067e-05	3.74	0.695907	0.000135507	0	0.401305	8.92886e-05
piperine	id495	0.28851	1.6576e-06	1.48348e-05	0.0207845	4.55248e-06	14.33	NA	NA	NA	NA	NA	0.694822	0	7.88279e-06	0.165023	3.03001e-05	6.48	NA	NA	NA	NA	NA	0.602848	0	8.33747e-06	0.130817	3.10712e-05	3.63	NA	NA	NA	NA	NA
proline betaine	id496	0.466574	0	5.46439e-07	0.162152	2.83474e-07	8.72	NA	NA	NA	NA	NA	0.573434	0	5.65644e-07	0.381154	5.91553e-07	6.72	NA	NA	NA	NA	NA	0.575376	0	6.56627e-07	0.361797	2.26031e-07	3.56	NA	6.848e-07	NA	NA	2.23808e-07
pterin	id497	0.38426	9.49052e-11	2.81484e-06	0.275861	1.99815e-06	7.02	0.528117	2.4008e-06	0	0.395382	1.8551e-06	0.469618	0	3.16143e-06	0.379913	1.77335e-06	6.48	0.490571	3.26812e-06	0	0.399061	1.85888e-06	0.677384	0	1.99463e-06	0.32122	2.61249e-06	3.47	NA	NA	NA	NA	NA
pyridoxine	id498	0.472991	0	5.71289e-05	0.321019	7.52251e-05	7.63	0.395279	5.40266e-05	1.70965e-11	0.239186	7.31219e-05	0.595021	0	2.86526e-05	0.482797	0.000188829	6.73	NA	NA	NA	NA	NA	0.57464	0	2.95797e-05	0.432645	0.000196589	4.18	NA	NA	NA	NA	NA
quinine	id499	0.452341	0	2.34041e-08	0.296769	1.45791e-07	9.26	NA	NA	NA	NA	NA	0.553814	0	1.54079e-08	0.153186	1.79818e-07	6.67	NA	NA	NA	NA	NA	0.701961	0	7.81972e-08	0.00900867	4.17783e-09	3.6	NA	7.81427e-08	NA	NA	4.12783e-09
hydrocinnamate	id5	0.76953	0	6.82459e-09	0.451208	4.77801e-09	9.61	0.539479	7.34326e-09	0	0.402099	4.40391e-09	0.692056	0	9.35527e-09	0.649497	1.48137e-09	4.24	0.677669	8.48379e-09	0	0.627733	1.20858e-09	0.722221	0	7.69454e-09	0.584685	7.68803e-09	3.1	0.699005	6.81781e-09	0	0.448395	7.1965e-09
ketodeoxycholate	id50	0.536241	0	2.37182e-06	0.522707	2.37874e-06	6.98	0.510903	2.06614e-06	0	0.378113	2.09827e-06	0.733225	0	2.07174e-06	0.590812	3.22555e-06	4.22	0.667858	1.88816e-06	0	0.568276	3.00255e-06	0.725954	0	2.22057e-06	0.569149	2.36246e-06	3.66	0.715157	1.60268e-06	0	0.581822	1.9694e-06
S-adenosylmethionine	id500	0.63549	0	4.60261e-08	0.415088	3.76457e-08	6.79	0.669803	3.90417e-08	0	0.455636	3.32203e-08	0.623022	0	5.10716e-08	0.59165	2.51981e-08	6.2	0.719932	3.51689e-08	0	0.633065	1.97985e-08	0.707356	0	4.96929e-08	0.43421	1.97391e-08	3.33	0.697693	4.42332e-08	0	0.471543	1.67339e-08
S-methylcysteine-S-oxide	id501	0.704026	0	2.55784e-13	0.436408	4.01984e-13	7.24	0.452743	3.88322e-13	5.33507e-15	0.359427	4.05508e-13	0.583994	0	2.37794e-13	0.227398	3.67807e-13	6.46	0.672235	2.20076e-13	0	0.313045	3.59557e-13	0.600412	0	2.61325e-13	0.457724	2.70446e-13	3.88	0.683439	2.44598e-13	0	0.380502	2.85693e-13
sphinganine	id502	0.794972	0	1.59743e-06	0.605285	1.02103e-06	6.3	0.671224	1.89695e-06	1.38269e-36	0.575602	1.16147e-06	0.717338	0	1.5611e-06	0.561066	2.74977e-06	5.77	0.729435	1.16885e-06	0	0.499933	2.65819e-06	0.862268	0	7.6016e-07	0.475551	4.04045e-06	3.56	0.813171	7.76845e-07	0	0.457877	4.00061e-06
threosphingosine	id504	0.512852	0	1.89091e-06	0.330271	1.00047e-06	6.56	0.493097	1.78294e-06	6.89668e-18	0.307997	9.32051e-07	0.587637	0	1.88237e-06	0.386117	2.06525e-06	6	0.47767	1.99095e-06	0	0.227867	2.03951e-06	0.833403	0	1.16934e-06	0.224682	2.27557e-06	3.69	0.74537	1.22375e-06	0	0.198076	2.17548e-06
trigonelline	id505	0.435703	1.66681e-14	7.03871e-08	0.182385	6.18979e-08	6.85	0.0401184	7.00247e-08	0.512345	0.0285791	6.03456e-08	0.399294	2.44463e-09	9.42796e-08	0.265526	2.18287e-08	6.81	NA	NA	NA	NA	NA	0.55525	0	9.72726e-08	0.185632	1.83667e-08	3.49	NA	NA	NA	NA	NA
urobilin	id506	0.905253	0	4.1911e-05	0.734585	9.90773e-05	6.51	0.836874	3.71025e-05	7.78526e-72	0.71945	8.1819e-05	0.91973	0	4.80277e-05	0.802046	5.51024e-05	6.07	0.863868	4.46586e-05	3.64226e-64	0.783501	5.21863e-05	0.94441	0	4.06146e-05	0.859602	4.53511e-05	3.67	0.87359	4.37217e-05	3.70222e-64	0.82582	3.51501e-05
C14:0 LPC	id507	0.544861	0	1.07037e-09	0.42057	1.40869e-09	8.88	NA	1.12363e-09	NA	NA	1.46788e-09	0.752168	0	1.24779e-09	0.471999	6.42898e-10	6.19	0.644847	1.39667e-09	0	0.462944	6.00441e-10	0.777138	0	1.45676e-09	0.561553	4.03899e-10	3.67	0.745679	1.26006e-09	0	0.534145	3.46395e-10
C16:1 LPC	id508	0.548069	0	3.5057e-09	0.469367	2.90618e-08	9.89	0.339695	3.39679e-09	1.0884e-08	0.406495	2.90574e-08	0.733381	0	1.19337e-08	0.500369	3.5406e-09	6.03	0.694903	1.23387e-08	0	0.491818	3.2667e-09	0.785203	0	1.04375e-08	0.587777	4.35596e-09	3.61	0.616631	1.18249e-08	0	0.558079	4.24835e-09
C16:0 LPC	id509	0.455384	3.54434e-15	0.00188975	0.554085	0.00404258	10.02	0.412759	0.00182184	1.72226e-12	0.494654	0.00397273	0.810915	0	0.00156997	0.53387	0.0014349	6.31	0.71715	0.0018985	0	0.463112	0.00127949	0.763671	0	0.00222349	0.633966	0.00128348	3.74	0.736084	0.00209368	0	0.649464	0.00117258
alpha-muricholate	id51	0.699787	0	7.15096e-07	0.577084	9.73358e-07	6.55	0.630005	6.40409e-07	0	0.567568	8.76568e-07	0.82106	0	6.40561e-07	0.484406	8.9845e-07	4.22	0.874552	2.22977e-07	1.27739e-67	0.404497	6.60518e-07	0.852131	0	7.30085e-07	0.593618	7.68174e-07	3.71	0.809947	4.81922e-07	0	0.55598	6.50678e-07
C18:3 LPC	id510	0.538821	0	3.55174e-05	0.39637	3.74162e-05	9.98	NA	3.58e-05	NA	NA	3.62273e-05	0.776918	0	1.02102e-05	0.55114	8.3303e-06	5.02	0.735307	1.04769e-05	0	0.536385	8.00034e-06	0.76378	0	1.26095e-05	0.479062	4.81696e-06	3.66	0.741425	1.17188e-05	0	0.483452	4.56117e-06
C18:2 LPC	id511	0.597165	0	0.000393861	0.28676	0.000324151	10.25	NA	NA	NA	NA	NA	0.591248	0	0.000300989	0.347653	0.000381748	5.13	0.569492	0.000261679	0	0.334239	0.000355479	0.64291	0	0.000319547	0.312517	0.000394059	3.76	0.597475	0.000275249	0	0.334122	0.00036141
C18:1 LPC	id512	0.464629	8.23231e-16	1.73579e-06	0.415648	1.35227e-06	10.26	NA	NA	NA	NA	NA	0.721275	0	8.28475e-07	0.430584	2.51812e-06	6.4	0.665083	7.95322e-07	0	0.467304	2.37256e-06	0.646226	0	1.58009e-06	0.485475	8.60104e-07	3.72	0.445773	1.58539e-06	3.32215e-11	0.397793	8.40235e-07
C18:0 LPC	id513	0.678564	0	5.44159e-07	0.622702	9.83711e-07	9.29	0.583291	5.34126e-07	6.43245e-26	0.632811	9.44679e-07	0.753073	0	4.64432e-07	0.450973	4.13907e-07	6.35	0.743237	4.92639e-07	0	0.524346	3.75282e-07	0.781218	0	5.23912e-07	0.61488	3.55605e-07	3.78	0.71039	5.63014e-07	0	0.609803	3.38556e-07
C20:1 LPC	id514	0.479388	7.29408e-17	1.16584e-09	0.650741	4.5449e-10	9.39	0.525113	8.96152e-10	1.81774e-20	0.691452	3.03938e-10	0.621203	0	9.02775e-10	0.529247	6.15997e-10	6	0.702418	7.04797e-10	0	0.517773	5.29117e-10	0.759248	0	9.06619e-10	0.558919	5.54192e-10	3.61	0.699982	8.38878e-10	0	0.588922	4.93974e-10
C16:1 LPC plasmalogen	id515	0.63937	2.5549e-32	3.83402e-08	0.607096	1.0833e-08	9.34	0.60029	3.886e-08	1.00144e-27	0.61039	1.1055e-08	0.80277	0	5.85202e-09	0.229645	7.88061e-09	5.97	0.782579	4.44217e-09	0	0.254728	7.06943e-09	0.716897	0	7.62391e-09	0.494866	8.40097e-09	3.3	0.631071	8.97165e-09	0	0.488186	8.07068e-09
C18:1 LPC plasmalogen	id516	0.69462	4.49005e-40	5.93095e-08	0.682208	7.95372e-08	9.19	0.679142	5.56373e-08	9.9171e-38	0.706109	6.6739e-08	0.743979	0	6.55261e-08	0.305231	4.04514e-08	5.78	0.71487	6.03115e-08	0	0.362978	3.67655e-08	0.639987	0	7.16249e-08	0.441844	4.24069e-08	3.74	NA	NA	NA	NA	NA
C16:0 LPE	id517	0.738651	1.21853e-47	8.23688e-07	0.621484	8.08273e-07	9.27	0.736418	8.18223e-07	3.20604e-47	0.618603	8.11836e-07	0.783647	0	7.48939e-07	0.569048	6.33137e-07	5.94	0.780231	7.47228e-07	0	0.47002	6.83034e-07	0.872407	0	3.6245e-07	0.729855	1.38093e-06	3.55	0.86919	3.56334e-07	0	0.709012	1.39713e-06
C18:0 LPE-A	id518	0.568893	1.8144e-24	1.21076e-05	0.636202	1.66214e-05	10.07	0.67103	8.63602e-06	0	0.595571	1.47942e-05	0.716526	0	9.85739e-06	0.458149	6.11996e-06	6.48	0.767891	7.50544e-06	0	0.429007	5.67276e-06	0.771974	0	8.95813e-06	0.534756	8.35788e-06	3.86	0.765295	7.24773e-06	0	0.54197	7.17269e-06
C18:0 LPE-B	id519	0.62433	0	1.72996e-07	0.464741	1.51428e-07	10.27	0.532479	1.77381e-07	0	0.461399	1.53643e-07	0.655717	0	1.6043e-07	0.355835	1.08639e-07	5.78	0.692039	1.41443e-07	0	0.334038	9.95719e-08	0.857689	0	1.05159e-07	0.400275	9.42122e-08	3.62	0.795757	1.12632e-07	0	0.450891	8.54877e-08
cholate	id52	0.533601	0	6.71362e-06	0.385257	9.12715e-06	6.72	0.545539	5.65341e-06	0	0.350735	7.95655e-06	0.842691	0	4.51772e-06	0.501677	8.08866e-06	4.13	0.796879	3.41179e-06	0	0.498089	7.1969e-06	0.728899	0	6.1857e-06	0.617666	8.91072e-06	3.65	0.74373	3.68727e-06	0	0.621369	6.83506e-06
C22:6 LPE	id520	0.466027	0	3.46636e-05	0.188723	1.25549e-05	11.3	NA	NA	NA	NA	NA	0.587402	0	3.93135e-05	0.330718	6.45097e-06	7.01	NA	NA	NA	NA	NA	0.613878	0	3.28707e-05	0.443906	3.06962e-05	4.06	NA	NA	NA	NA	NA
C36:2 PC	id521	0.60551	0	1.60186e-08	0.27247	1.64786e-08	9.68	NA	NA	NA	NA	NA	0.660541	0	6.90386e-09	0.321831	1.36794e-08	6.23	NA	NA	NA	NA	NA	0.671111	0	7.55267e-09	0.506432	1.33459e-08	3.4	NA	NA	NA	NA	NA
sphingosine-isomer1	id522	0.606299	0	1.29462e-05	0.550973	2.90594e-05	9.53	0.584228	1.09264e-05	0	0.624382	2.70391e-05	0.758577	0	1.12994e-05	0.542421	3.26804e-05	6.19	0.727953	1.01177e-05	0	0.472569	3.22847e-05	0.78429	0	1.16129e-05	0.627362	3.41066e-05	3.73	0.703567	1.05762e-05	0	0.417376	3.35765e-05
sphingosine-isomer2	id523	0.625191	0	3.80259e-06	0.532897	1.19481e-05	9.78	0.569277	3.47307e-06	0	0.574005	1.14626e-05	0.726335	0	3.55149e-06	0.49782	1.41917e-05	6.25	0.732408	3.09715e-06	0	0.455533	1.4012e-05	0.697411	0	3.45014e-06	0.456197	1.48249e-05	3.77	0.691463	3.16228e-06	0	0.418483	1.4329e-05
sphingosine-isomer3	id524	0.51993	0	0.00394408	0.339178	0.00208866	9.82	0.490259	0.00374649	1.13362e-17	0.306169	0.00196833	0.575092	0	0.00406708	0.34004	0.00447219	6.08	0.435244	0.00427602	3.65085e-11	0.195272	0.00433106	0.844445	0	0.00236506	0.219643	0.00483231	3.65	0.717514	0.00274031	0	0.177234	0.00462848
C14:0 SM	id525	0.655057	2.34772e-34	4.39787e-10	0.628086	1.98678e-10	9.41	0.543604	4.04723e-10	4.37436e-22	0.560077	1.6533e-10	0.684895	0	1.67066e-10	0.431757	1.80261e-10	6.36	0.534086	1.35982e-10	0	0.442153	1.61983e-10	0.666609	0	1.63193e-10	0.623087	1.91704e-10	3.85	0.664718	1.12797e-10	0	0.541016	1.64489e-10
C16:0 SM	id526	0.793575	0	2.34913e-08	0.703766	3.3448e-08	9.07	0.683721	2.43245e-08	2.08014e-38	0.633716	2.96458e-08	0.617295	0	3.63373e-08	0.566365	2.09453e-08	6.08	0.715184	2.78388e-08	0	0.585949	1.74665e-08	0.646716	0	2.97223e-08	0.60778	3.48931e-08	3.69	0.762109	1.8788e-08	0	0.669733	3.00659e-08
glycolithocholate	id53	0.435714	6.85714e-14	2.65512e-10	0.213681	1.23257e-10	6.87	0.412729	2.62815e-10	1.72943e-12	0.159176	1.1609e-10	0.635365	0	1.78989e-10	0.540744	9.33161e-11	4.32	0.652089	1.84088e-10	0	0.516834	1.01052e-10	0.629271	0	1.43331e-10	0.534336	2.34923e-10	3.28	0.637486	1.45485e-10	0	0.50899	2.34188e-10
glycochenodeoxycholate	id54	0.675412	0	2.33205e-06	0.332625	3.28573e-07	6.62	NA	NA	NA	NA	NA	0.59891	0	1.52918e-06	0.45674	4.22688e-06	4.41	NA	1.52753e-06	NA	NA	4.21958e-06	0.609981	0	8.00457e-07	0.589533	6.73773e-06	3.25	NA	8.05472e-07	NA	NA	6.7699e-06
glycodeoxycholate	id55	0.446716	0	3.49303e-07	0.392007	1.12441e-07	7.82	NA	NA	NA	NA	NA	0.559932	8.24423e-19	4.05432e-07	0.560798	1.17766e-07	4.76	NA	NA	NA	NA	NA	0.549667	2.8997e-17	3.20337e-07	0.582839	4.40765e-07	3.95	0.125938	3.15222e-07	0.0748395	NA	4.35575e-07
glycoursodeoxycholate	id56	0.522464	0	3.70351e-07	0.348973	6.10196e-08	6.71	NA	NA	NA	NA	NA	0.597552	0	4.93199e-07	0.348826	6.20396e-09	4.59	0.228965	4.92586e-07	0.000805834	0.139513	5.92296e-09	0.789066	0	3.94418e-08	0.625568	1.41378e-06	3.42	NA	NA	NA	NA	NA
glycocholate	id57	0.531433	0	2.69974e-06	0.33358	8.56441e-07	6.7	NA	NA	NA	NA	NA	0.77162	0	6.67591e-07	0.493159	8.34864e-06	4.27	0.570958	7.3815e-07	1.1913e-19	0.429209	8.38533e-06	0.72458	0	6.87746e-07	0.539184	8.83144e-06	3.14	0.625219	7.39765e-07	0	0.462228	8.89061e-06
taurolithocholate	id58	0.449698	0	1.38968e-07	0.342026	3.72637e-08	7.46	0.246581	1.33239e-07	4.33776e-05	-0.0517027	3.49596e-08	0.566584	0	1.30027e-07	-0.00342052	1.41347e-07	4.3	0.540311	1.0437e-07	0	-0.0888665	1.37372e-07	0.522632	0	1.65937e-07	0.17815	6.23412e-08	3.74	0.561094	1.21187e-07	0	0.280948	5.81653e-08
taurochenodeoxycholate	id59	0.606937	0	3.9804e-06	0.360563	7.64676e-06	6.88	NA	3.99835e-06	NA	NA	7.50778e-06	0.768056	0	5.15518e-06	0.596412	1.82011e-06	3.84	0.703105	5.37446e-06	0	0.560127	1.79541e-06	0.745583	0	4.51876e-06	0.693934	6.04895e-06	3.04	0.686733	4.33e-06	0	0.634653	5.78581e-06
mandelate	id6	0.459785	0	2.29924e-13	0.304935	5.97854e-13	10	0.24771	2.46098e-13	3.99044e-05	NA	6.0342e-13	0.539086	0	2.25785e-13	0.212073	1.61548e-13	4.35	0.539096	2.2531e-13	0	0.22185	1.59593e-13	0.528728	0	1.6105e-13	0.249897	3.91304e-13	3.79	NA	NA	NA	NA	NA
taurodeoxycholate	id60	0.491823	0	9.00111e-07	0.41033	4.86881e-07	7.07	NA	NA	NA	NA	NA	0.680868	0	1.06696e-06	0.183736	3.11613e-07	4.25	0.665684	9.7427e-07	0	0.0852783	2.93906e-07	0.683182	0	1.04965e-06	0.411039	5.97638e-07	3.77	0.62098	9.68392e-07	0	0.308318	5.78088e-07
taurohyodeoxycholate/tauroursodeoxycholate	id61	0.581202	0	5.10508e-06	0.228909	2.01902e-07	7.53	NA	NA	NA	NA	NA	0.648148	0	6.51487e-06	0.355586	2.17788e-08	5.44	NA	NA	NA	NA	NA	0.646725	0	1.09586e-07	0.508493	1.99754e-05	3.96	0.513742	1.11231e-07	0	0.495209	1.99792e-05
tauro-alpha-muricholate/tauro-beta-muricholate	id62	0.632179	0	1.31425e-08	0.443503	4.10763e-07	6.52	0.355925	1.25139e-08	2.4309e-09	0.187225	4.08141e-07	0.834928	0	1.85159e-07	0.620523	1.25473e-08	4.51	NA	NA	NA	NA	NA	0.831908	0	1.9235e-07	0.584456	1.7886e-08	3.53	NA	NA	NA	NA	NA
taurocholate	id63	0.519528	0	2.88899e-06	0.255711	3.30591e-05	6.74	NA	NA	NA	NA	NA	0.768935	0	1.50231e-05	0.603018	4.12858e-06	4.1	0.600821	1.52651e-05	0	0.509826	4.09007e-06	0.752415	0	5.31742e-06	0.661373	3.59259e-05	3.25	0.71254	4.94975e-06	0	0.612856	3.5236e-05
salicylate	id64	0.549431	0	4.64061e-10	0.204346	2.00787e-10	6.23	NA	NA	NA	NA	NA	0.662184	0	5.8803e-10	0.487793	3.20064e-11	3.97	NA	NA	NA	NA	NA	0.635239	0	6.23442e-10	0.353132	2.95048e-11	3.53	NA	NA	NA	NA	NA
theophylline	id65	0.552172	0	6.47447e-08	0.28136	8.32028e-08	6.34	0.569744	5.41058e-08	0	0.328477	7.56659e-08	0.713316	0	6.26435e-08	0.563347	4.95326e-08	4.89	0.684925	5.36327e-08	0	0.560463	4.16784e-08	0.701609	0	6.62073e-08	0.650265	3.77212e-08	3.56	0.560355	6.50793e-08	0	0.592396	3.27552e-08
saccharin	id66	0.270662	7.27024e-06	3.17469e-07	0.0746347	5.23587e-07	8.04	NA	NA	NA	NA	NA	0.551878	0	2.39346e-07	0.20104	6.09875e-07	6.19	NA	NA	NA	NA	NA	0.477844	0	1.12155e-07	0.196626	1.05101e-06	4.11	NA	NA	NA	NA	NA
azelate	id67	0.518277	6.81144e-20	1.92688e-08	0.463242	1.68043e-08	6.53	NA	NA	NA	NA	NA	0.610243	0	1.57634e-08	0.533367	9.59845e-09	5.45	0.580898	1.49373e-08	0	0.538833	8.69278e-09	0.691911	0	1.36729e-08	0.427492	8.53902e-09	3.18	0.491704	1.56705e-08	1.24098e-13	0.555903	7.63869e-09
sebacate	id68	0.689362	0	7.7364e-09	0.392435	8.04119e-10	6.99	0.552471	7.70131e-09	0	0.350735	7.56754e-10	0.627349	0	2.78469e-08	0.442824	6.59303e-10	4.89	NA	2.81211e-08	NA	NA	7.11388e-10	0.621809	0	4.74408e-09	0.586327	1.58851e-08	3.88	NA	NA	NA	NA	NA
2-hydroxyibuprofen	id69	0.271257	6.38803e-06	5.91924e-08	-0.0820595	3.318e-08	7.76	NA	NA	NA	NA	NA	0.344059	3.53892e-07	8.62285e-08	-0.000771294	4.98835e-09	6.38	NA	NA	NA	NA	NA	0.249258	0.000373881	2.53263e-08	-0.0276368	1.97866e-07	4.16	NA	NA	NA	NA	NA
2-hydroxyoctanoate	id7	0.539207	1.08356e-21	5.9937e-09	0.0572501	4.07361e-09	9.8	0.504908	5.42003e-09	8.29162e-19	0.0485245	3.75668e-09	0.576012	0	2.57946e-09	0.303689	2.79587e-09	4.55	0.454645	2.45996e-09	3.80259e-12	0.417438	2.56613e-09	0.564254	0	2.61435e-09	0.142116	1.78894e-09	3.78	NA	NA	NA	NA	NA
carboxyibuprofen	id70	0.82056	0	2.39172e-09	0.306005	1.46161e-09	8.35	NA	2.58932e-09	NA	NA	1.4482e-09	0.62006	0	1.67184e-09	0.42951	9.3762e-11	6.63	NA	NA	NA	NA	NA	0.569608	0	9.49415e-10	0.382334	2.47648e-09	4.25	NA	NA	NA	NA	NA
cetrizine	id73	0.459318	1.91456e-15	2.74211e-10	0.243479	3.19533e-10	6.99	NA	2.7324e-10	NA	NA	3.18596e-10	0.5918	0	2.5314e-10	0.384105	6.79763e-10	6.24	NA	NA	NA	NA	NA	0.612208	0	4.50538e-10	0.36195	1.63341e-10	3.33	NA	NA	NA	NA	NA
olmesartan	id74	0.459896	0	3.60775e-09	0.247298	3.51599e-13	7.56	NA	NA	NA	NA	NA	0.519473	0	4.59927e-09	0.0813548	5.01132e-12	5.6	NA	NA	NA	NA	NA	0.533217	0	4.82802e-09	0.257091	4.92729e-13	4.13	NA	NA	NA	NA	NA
1.2.3.4-tetrahydro-beta-carboline-1.3-dicarboxylate	id75	0.535269	0	2.69261e-11	0.236251	3.41937e-11	6.78	0.609416	1.99322e-11	0	0.273408	2.88144e-11	0.58162	0	5.11218e-11	0.344467	8.22925e-12	4.94	0.592007	4.81726e-11	0	0.328605	7.12933e-12	0.579966	0	4.27225e-11	0.337176	1.61566e-11	3.62	0.655716	3.86221e-11	0	0.370195	1.41786e-11
4-hydroxystyrene	id76	0.680601	0	1.1703e-08	0.4074	3.18381e-08	6.3	0.763838	7.47856e-09	0	0.396337	2.91743e-08	0.684422	0	1.30366e-08	0.486385	2.42065e-08	5.14	0.395547	1.39192e-08	3.53132e-09	0.391938	2.37593e-08	0.811402	0	1.63407e-08	0.346185	8.87246e-09	3.56	0.657893	1.63864e-08	0	0.236058	8.94958e-09
acetytyrosine	id77	0.399935	1.32322e-11	2.63853e-11	0.0322097	4.33632e-11	7.06	NA	NA	NA	NA	NA	0.567675	0	3.05691e-11	0.396781	4.00542e-11	4.93	0.47866	2.94809e-11	0	0.286553	3.82708e-11	0.689014	0	2.79974e-11	0.397603	3.46931e-11	3.38	NA	NA	NA	NA	NA
alpha-CEHC	id78	0.742999	0	9.65686e-12	0.554727	1.154e-12	6.91	0.242997	1.16495e-11	5.63934e-05	0.285868	1.38667e-12	0.549322	0	1.42109e-11	0.25721	1.74528e-12	5.73	NA	NA	NA	NA	NA	0.645509	0	1.45601e-11	0.24686	9.11086e-13	3.71	NA	NA	NA	NA	NA
carnosol	id79	0.472563	0	1.31842e-08	0.225863	1.95517e-08	7.13	NA	NA	NA	NA	NA	0.551456	0	1.23542e-08	0.0963783	1.51668e-08	4.93	NA	NA	NA	NA	NA	0.640374	0	9.01644e-09	0.304157	2.51567e-08	3.67	NA	NA	NA	NA	NA
3-hydroxyoctanoate	id8	0.415226	1.56453e-12	2.4122e-13	0.298646	9.28123e-14	10.22	NA	NA	NA	NA	NA	0.555257	1.83267e-18	1.60425e-13	0.237528	4.40276e-13	4.36	NA	NA	NA	NA	NA	0.727881	0	2.21897e-13	0.286216	2.16231e-13	3.81	NA	NA	NA	NA	NA
carnosol_isomer	id80	0.451378	6.58091e-15	2.53369e-13	0.188624	8.76414e-13	6.72	NA	NA	NA	NA	NA	0.426704	1.38766e-10	2.33921e-13	0.0437626	7.9447e-13	5.16	NA	NA	NA	NA	NA	0.518707	0	3.79489e-13	0.0213383	4.32369e-13	3.82	NA	NA	NA	NA	NA
crustecdysone	id81	0.473699	0	2.19151e-09	0.313775	4.12447e-11	6.59	NA	NA	NA	NA	NA	0.486444	0	2.49061e-09	-0.0546613	5.45487e-10	5.68	0.135412	2.48468e-09	0.0494896	NA	5.39976e-10	0.558095	0	2.595e-09	0.17334	5.61643e-10	3.8	NA	NA	NA	NA	NA
oxypurinol	id82	0.31836	9.46643e-08	1.61199e-09	0.043411	1.10601e-09	8.36	NA	NA	NA	NA	NA	0.654579	0	1.56196e-09	0.334876	7.39481e-10	4.89	0.65869	1.51285e-09	0	0.319785	7.39368e-10	0.604286	0	9.88721e-10	0.281903	1.87057e-09	3.37	0.636533	9.51809e-10	0	0.321144	1.8588e-09
palmitoylethanolamide	id83	0.596062	0	9.87087e-11	0.46237	8.87663e-11	6.39	0.597893	7.82608e-11	0	0.550216	7.69809e-11	0.716368	0	9.18566e-11	0.579779	1.06276e-10	4.68	0.753588	7.61871e-11	0	0.478236	1.01419e-10	0.801255	0	8.72269e-11	0.608772	1.11642e-10	3.59	0.705048	8.64448e-11	0	0.527083	1.07285e-10
phenyllactate	id84	0.836767	0	4.0835e-07	0.470157	2.30674e-06	6.21	0.764873	3.50053e-07	0	0.416142	2.21449e-06	0.644059	0	9.45638e-07	0.457646	1.18803e-06	4.29	NA	NA	NA	NA	NA	0.7931	0	1.07058e-06	0.387602	3.86134e-07	3.55	0.579116	1.17237e-06	0	0.270794	4.12896e-07
p-hydroxyphenylacetate	id85	0.527005	0	2.55107e-09	0.387595	3.7469e-09	6.71	0.360992	2.65765e-09	1.06021e-09	0.290908	3.64056e-09	0.72631	0	3.10014e-09	0.336419	2.12585e-09	4.12	0.674308	3.15809e-09	0	0.281657	2.06809e-09	0.69254	0	2.99288e-09	0.387678	3.76406e-09	3.71	0.657378	2.86632e-09	0	0.337291	3.56507e-09
porphobilinogen	id86	0.544448	0	4.7444e-07	0.497354	9.74011e-08	6.72	NA	NA	NA	NA	NA	0.735366	0	5.06159e-07	0.486922	1.4361e-07	4.26	0.156788	5.48948e-07	0.0227235	NA	1.41461e-07	0.780659	0	3.28507e-07	0.516395	6.97276e-07	3.61	0.611407	3.59267e-07	0	0.464824	6.76385e-07
urobilin	id87	0.898487	0	5.05931e-07	0.748924	1.17339e-06	6.22	0.880934	3.52958e-07	9.75551e-89	0.762914	8.25379e-07	0.895415	0	6.40611e-07	0.808249	4.63717e-07	4.59	0.858446	4.87175e-07	1.60129e-62	0.80285	3.1702e-07	0.933427	0	4.76108e-07	0.861053	4.82596e-07	3.01	0.871866	4.74154e-07	1.30231e-63	0.833034	3.63377e-07
nervonic acid	id88	0.462486	0	4.19991e-10	0.388188	8.00532e-10	6.59	NA	NA	NA	NA	NA	0.569717	0	5.70615e-10	0.321395	3.61454e-10	5.34	0.451017	5.5618e-10	6.66038e-12	0.278102	3.27652e-10	0.687274	0	4.98533e-10	0.174715	2.47974e-10	3.75	NA	5.70119e-10	NA	NA	2.30204e-10
acesulfame	id89	0.25897	1.81545e-05	1.3239e-09	-0.129934	9.55735e-09	9.08	NA	NA	NA	NA	NA	0.488981	0	5.38123e-09	0.183467	1.27497e-10	4.73	NA	NA	NA	NA	NA	0.482731	0	3.43438e-09	0.0541283	3.76234e-09	3.86	NA	3.39507e-09	NA	NA	3.7071e-09
caprate	id9	0.10165	0.0961523	4.75866e-09	0.203869	4.13874e-09	13.62	NA	NA	NA	NA	NA	0.500096	0	5.10553e-09	0.187626	3.15353e-09	5.21	NA	NA	NA	NA	NA	0.439511	9.64411e-11	5.30696e-09	0.0619155	3.30679e-09	4.6	NA	NA	NA	NA	NA
oxymetazoline	id90	0.891637	0	7.42688e-11	0.7414	8.42565e-11	6.6	0.882525	5.85951e-11	1.80985e-89	0.7131	7.49004e-11	0.90286	0	1.1145e-10	0.758954	6.86559e-11	4.19	0.893856	7.12612e-11	9.51754e-75	0.758149	5.78096e-11	0.889014	0	1.08946e-10	0.813605	1.54111e-10	3.66	0.887942	7.26907e-11	4.82385e-69	0.829293	1.22116e-10
13-cis-retinoic acid	id91	0.48502	2.80324e-17	6.6842e-14	0.115282	1.59027e-14	6.78	NA	NA	NA	NA	NA	0.471338	0	7.3686e-14	0.176358	2.96429e-14	4.3	NA	NA	NA	NA	NA	0.669574	0	5.60983e-14	0.337329	6.85485e-14	3.89	0.503248	5.6809e-14	0	0.10807	6.50838e-14
C14:0 LPC	id92	0.531651	0	1.17726e-10	0.418562	1.73624e-10	9.7	0.410468	1.19424e-10	2.34477e-12	0.36696	1.70903e-10	0.695008	0	1.68413e-10	0.637928	4.62558e-11	4	0.675363	1.48058e-10	0	0.543561	4.23298e-11	0.711423	0	1.38332e-10	0.612475	1.3699e-10	3.02	0.644588	1.32913e-10	0	0.562736	1.33964e-10
C16:1 LPC	id93	0.424961	3.13834e-13	4.28675e-10	0.0711446	6.26978e-09	7.66	NA	NA	NA	NA	NA	0.51547	0	2.90346e-09	0.0482231	5.56534e-10	4.39	NA	NA	NA	NA	NA	0.476204	0	1.91088e-09	0.232223	3.24647e-09	3.95	NA	NA	NA	NA	NA
C16:0 LPC	id94	0.420452	6.87757e-13	6.78032e-07	0.407779	2.06314e-06	6.78	0.301726	7.164e-07	4.56697e-07	0.33644	2.11904e-06	0.611203	0	1.16963e-06	0.529538	7.48749e-07	4.8	0.570371	1.15157e-06	0	0.526587	7.06232e-07	0.573781	5.4119e-19	1.20483e-06	0.511643	1.21247e-06	3.68	0.621365	1.13253e-06	0	0.480131	1.14507e-06
C18:2 LPC	id95	0.420072	7.31986e-13	3.18541e-07	0.168375	2.14396e-07	7.28	NA	NA	NA	NA	NA	0.563229	0	3.08664e-07	0.197233	3.29589e-07	4.56	0.452204	2.942e-07	4.96455e-12	0.123586	3.14177e-07	0.5883	4.18759e-20	3.68949e-07	0.267953	2.47619e-07	3.78	NA	NA	NA	NA	NA
C18:1 LPC	id96	0.501817	0	4.80878e-07	0.330074	9.19799e-07	6.99	NA	NA	NA	NA	NA	0.528361	0	3.2643e-07	0.338241	1.6522e-06	4.74	NA	NA	NA	NA	NA	0.575429	0	7.6927e-07	0.400237	4.19736e-07	3.32	NA	7.67742e-07	NA	NA	4.13061e-07
C18:0 LPC	id97	0.437877	4.99657e-14	2.03798e-07	0.486192	5.49232e-07	6.54	0.437267	1.87757e-07	5.46441e-14	0.486192	5.25609e-07	0.662221	0	3.01433e-07	0.5777	2.40974e-07	5.12	0.641879	2.908e-07	0	0.498424	2.24234e-07	0.707498	0	2.71875e-07	0.602015	3.2557e-07	3.75	0.703619	2.41705e-07	0	0.52506	3.07573e-07
C20:5 LPC	id98	0.442836	0	2.0356e-08	0.154299	1.38623e-08	7.14	NA	NA	NA	NA	NA	0.57936	2.59636e-20	1.83535e-08	0.197712	2.32739e-08	4.39	0.486257	1.74649e-08	6.3804e-14	0.175608	2.19584e-08	0.599659	0	2.2027e-08	0.260182	1.66269e-08	3.86	0.56987	2.21988e-08	0	0.258083	1.55657e-08
C20:4 LPC	id99	0.349524	3.79635e-09	2.12106e-11	0.282102	3.57151e-11	6.33	0.115914	1.97104e-11	0.0576073	0.249952	3.35368e-11	0.422606	2.18268e-10	2.86354e-11	0.370691	1.32533e-11	4.4	NA	NA	NA	NA	NA	0.68876	0	2.08754e-11	0.480818	3.01251e-11	3.2	0.491358	2.0172e-11	0	0.313204	2.8743e-11

## Sheet: Mallick
colnames.metab.train.	Train_spearman_cor	Train_P_cortest	Train_mse	Test_spearman_cor	Test_mse	Time_mins	Melonn_train_cor	Melonn_train_mse	Melonn_train_p_cortest	Melonn_test_cor	Melonn_test_mse
C18.neg_Cluster_2021	0.850309	0	9.10871e-06	0.803319	1.19611e-05	4.79	0.872117	5.14442e-06	1.79534e-52	0.83007	8.07597e-06
C18.neg_Cluster_0927	0.660594	0	2.38787e-06	0.760317	1.63201e-06	3.5	0.608772	2.11989e-06	4.15646e-18	0.681723	1.43647e-06
C8.pos_Cluster_0339	0.719381	0	1.03982e-06	0.759091	6.89314e-07	4.6	0.709021	8.98533e-07	1.64299e-26	0.765995	5.93219e-07
HILIC.pos_Cluster_2093	0.868862	0	2.96628e-06	0.757287	2.43934e-06	5.09	0.84511	2.34714e-06	3.4277e-46	0.796102	1.73457e-06
HILIC.pos_Cluster_0038	0.772874	0	3.80016e-07	0.734776	2.85035e-07	4.52	0.689643	3.6768e-07	0	0.645743	2.70955e-07
C18.neg_Cluster_0361	0.756149	7.88828e-32	6.33193e-08	0.730861	2.62036e-08	4.73	0.766086	5.81906e-08	0	0.732251	2.47226e-08
HILIC.pos_Cluster_0121	0.653851	0	1.1392e-06	0.729004	1.12471e-06	5.24	0.497382	1.18455e-06	5.21206e-12	0.737351	1.15527e-06
HILIC.pos_Cluster_1486	0.785876	0	1.32258e-08	0.726551	9.98413e-10	3.17	0.6448	1.41665e-08	9.09614e-21	0.586436	1.31609e-09
HILIC.pos_Cluster_0177	0.701555	0	2.37397e-10	0.723593	1.77288e-10	3.28	0.642666	3.07541e-10	0	0.681313	2.18805e-10
HILIC.neg_Cluster_1126	0.782462	0	8.12154e-07	0.720996	1.09292e-07	3.14	0.733553	8.35852e-07	0	0.661255	1.11634e-07
HILIC.neg_Cluster_0441	0.790013	1.82971e-36	1.44253e-09	0.713577	1.13194e-09	4.12	0.787663	1.37692e-09	0	0.712049	1.12323e-09
C8.pos_Cluster_0168	0.688555	1.61239e-24	1.00295e-08	0.712554	4.99353e-09	4.47	0.652587	8.43794e-09	0	0.671717	4.28798e-09
HILIC.neg_Cluster_1088	0.680317	0	2.50656e-08	0.697403	3.13832e-08	4.77	0.648967	2.10101e-08	0	0.677056	2.7188e-08
C18.neg_Cluster_1258	0.804536	0	3.7715e-05	0.696405	4.9537e-05	3.19	0.776791	2.54017e-05	0	0.634848	3.76531e-05
C18.neg_Cluster_0045	0.690387	1.08604e-24	6.79701e-07	0.695142	5.55066e-07	3.09	0.68562	6.25823e-07	0	0.673593	5.18629e-07
C8.pos_Cluster_0264	0.619857	0	2.56638e-06	0.684199	2.10227e-06	5.02	0.60849	2.41058e-06	0	0.641558	1.98871e-06
C18.neg_Cluster_0111	0.55925	5.83799e-15	1.76555e-08	0.683766	3.85654e-08	5.8	0.539562	1.7261e-08	7.55585e-14	0.672367	3.76759e-08
C18.neg_Cluster_0930	0.79747	0	1.98529e-05	0.681361	2.58427e-05	3.2	0.778439	1.22625e-05	0	0.649567	1.84001e-05
HILIC.pos_Cluster_0086	0.744632	0	8.06701e-06	0.68088	6.2434e-06	4.66	0.672522	7.21867e-06	0	0.644733	5.447e-06
C18.neg_Cluster_0900	0.591155	6.31383e-17	5.83374e-06	0.678439	8.08422e-06	5.19	0.582462	4.98526e-06	0	0.690188	6.90024e-06
C18.neg_Cluster_1178	0.744242	0	2.66586e-08	0.670707	2.79027e-08	3.36	0.762394	1.35546e-08	0	0.616955	1.81e-08
C8.pos_Cluster_0478	0.670465	0	1.23551e-05	0.667027	4.85309e-05	2.98	0.682959	1.18128e-05	0	0.664646	4.92117e-05
C18.neg_Cluster_0863	0.712548	7.1579e-27	4.29859e-09	0.6652	9.445e-10	3.48	0.741201	3.81166e-09	5.11409e-30	0.626236	8.5273e-10
HILIC.neg_Cluster_0049	0.70004	0	3.80475e-07	0.665164	4.42539e-07	5.16	0.697505	3.73033e-07	0	0.644805	4.50285e-07
HILIC.neg_Cluster_1403	0.69824	1.93109e-25	7.82263e-06	0.661448	1.07371e-05	3.35	0.711017	5.60005e-06	0	0.636291	8.7825e-06
C18.neg_Cluster_0490	0.754275	1.35287e-31	1.96021e-07	0.660762	2.63415e-08	3.3	0.731685	1.98172e-07	6.28591e-29	0.6329	2.78043e-08
C18.neg_Cluster_0079	0.721112	0	6.06829e-09	0.660678	3.33742e-09	4.43	0.749715	5.49017e-09	0	0.665152	3.10671e-09
HILIC.pos_Cluster_1148	0.590748	6.71074e-17	2.79699e-07	0.637818	1.75557e-07	4.83	0.579582	2.62768e-07	0	0.668254	1.63168e-07
HILIC.neg_Cluster_0064	0.585433	1.47505e-16	1.08153e-06	0.63742	5.9492e-07	3.22	NA	1.10006e-06	NA	NA	6.19758e-07
HILIC.neg_Cluster_0187	0.750616	0	9.44179e-07	0.629076	1.30228e-06	4.65	0.740058	9.93076e-07	0	0.627561	1.29809e-06
C18.neg_Cluster_1722	0.767101	0	6.63536e-09	0.628619	6.68008e-09	4.57	0.731617	3.20199e-09	6.39671e-29	0.545455	3.92612e-09
HILIC.pos_Cluster_1370	0.759146	0	8.88597e-10	0.623713	1.03544e-09	4.54	0.730874	5.90818e-10	0	0.655628	7.4473e-10
HILIC.neg_Cluster_1325	0.694016	0	4.64714e-07	0.620924	6.68315e-07	4.52	0.577589	4.26654e-07	0	0.562266	6.24108e-07
HILIC.pos_Cluster_0374	0.713704	5.4377e-27	1.23279e-06	0.620491	1.28097e-06	4.47	0.734084	1.08987e-06	3.37349e-29	0.618687	1.23027e-06
HILIC.neg_Cluster_0123	0.6186	8.45288e-19	5.045e-07	0.619192	3.14231e-07	4.65	0.681126	4.44901e-07	0	0.637518	3.06997e-07
HILIC.pos_Cluster_0116	0.689795	0	1.16425e-06	0.615729	8.69018e-07	4.56	0.741931	9.88479e-07	0	0.614874	9.0259e-07
C18.neg_Cluster_0901	0.741613	0	2.2436e-10	0.61307	3.3374e-10	4.01	0.765362	1.55828e-10	0	0.639838	2.19918e-10
C8.pos_Cluster_1833	0.600946	0	5.40532e-10	0.609091	3.78011e-10	4.5	0.623076	3.84521e-10	0	0.604878	2.43865e-10
HILIC.neg_Cluster_0296	0.762712	0	1.0966e-07	0.607431	1.37131e-07	4.72	0.66553	1.50419e-07	0	0.625397	1.33884e-07
HILIC.pos_Cluster_1899	0.573535	8.17178e-16	4.32305e-08	0.607262	3.16027e-08	3.64	0.504376	4.19589e-08	4.94854e-12	0.557261	3.11421e-08
HILIC.neg_Cluster_0365	0.665436	1.85525e-22	1.51552e-08	0.603582	1.65265e-08	3.16	0.620094	1.41407e-08	6.60336e-19	0.587096	1.64112e-08
C18.neg_Cluster_1129	0.779272	0	2.49877e-06	0.602597	2.781e-06	3.27	0.765245	2.31846e-06	0	0.617027	2.16947e-06
HILIC.pos_Cluster_0007	0.609374	0	3.30435e-08	0.599784	5.4178e-08	4.6	0.587097	3.4683e-08	0	0.573665	5.94132e-08
HILIC.neg_Cluster_1571	0.512668	0	7.86398e-07	0.597042	2.56215e-06	6.64	0.432722	7.32753e-07	9.21864e-09	0.41912	2.5458e-06
C8.pos_Cluster_0554	0.667132	1.32897e-22	5.05519e-07	0.593982	7.06604e-07	3.16	0.745591	4.16634e-07	0	0.676912	6.65165e-07
C18.neg_Cluster_0563	0.62319	3.94099e-19	3.62135e-09	0.590765	2.23368e-09	4.87	0.653531	3.2008e-09	1.81846e-21	0.612382	2.12967e-09
C18.neg_Cluster_0832	0.720975	9.34027e-28	1.18773e-06	0.589725	8.62642e-07	3.81	0.769398	6.05169e-07	1.50762e-33	0.645238	5.11806e-07
HILIC.neg_Cluster_0156	0.592544	0	2.35418e-06	0.589585	2.17552e-07	3.5	NA	NA	NA	NA	NA
C8.pos_Cluster_0341	0.629405	0	1.07249e-07	0.589177	8.65449e-08	4.36	0.686694	9.73336e-08	0	0.697619	7.93468e-08
HILIC.neg_Cluster_0220	0.759215	0	4.61717e-08	0.587662	3.62893e-08	4.24	0.758526	3.71111e-08	0	0.577994	2.6571e-08
HILIC.pos_Cluster_1580	0.731245	0	3.35393e-09	0.587374	3.28654e-10	5.42	0.668018	3.37659e-09	1.11527e-22	0.499062	3.51527e-10
C18.neg_Cluster_1060	0.700646	0	4.99498e-09	0.582839	3.50971e-09	4.89	0.729305	2.73952e-09	1.15788e-28	0.586941	2.0897e-09
C8.pos_Cluster_0629	0.555526	0	1.4739e-10	0.582684	2.83766e-10	6.79	0.58968	9.4514e-11	0	0.653824	2.11036e-10
HILIC.pos_Cluster_0184	0.725523	0	1.15848e-09	0.58189	1.04187e-09	4.8	0.710427	1.13979e-09	0	0.528211	1.05305e-09
C8.pos_Cluster_0410	0.702115	8.06627e-26	3.83838e-07	0.581457	4.74566e-07	2.97	0.687219	3.63997e-07	2.14664e-24	0.52133	4.81322e-07
HILIC.pos_Cluster_0734	0.67819	0	3.44501e-09	0.581241	2.69573e-09	3.49	0.666273	2.89893e-09	0	0.523449	2.39137e-09
C8.pos_Cluster_0705	0.587006	0	3.94199e-10	0.580375	6.66143e-10	6.69	0.632274	2.33973e-10	0	0.611771	4.71112e-10
HILIC.pos_Cluster_1113	0.762584	0	4.35634e-09	0.579798	1.08374e-08	4.36	0.633834	4.72325e-09	0	0.534704	1.07904e-08
C18.neg_Cluster_0506	0.687526	2.01034e-24	1.74885e-08	0.579768	6.10751e-09	3.33	0.728828	1.58176e-08	0	0.613997	5.35603e-09
HILIC.neg_Cluster_0082	0.654661	1.47077e-21	2.26222e-08	0.576706	1.24632e-08	4.56	0.652825	2.21513e-08	0	0.612121	1.2115e-08
HILIC.pos_Cluster_0384	0.609409	0	6.40192e-09	0.568831	3.69275e-09	4.63	0.612615	5.68347e-09	2.24444e-18	0.59531	3.13926e-09
C18.neg_Cluster_0731	0.711332	0	5.35262e-07	0.564141	6.99482e-07	5.46	0.716304	5.02886e-07	0	0.578571	6.76975e-07
C18.neg_Cluster_1273	0.757575	0	9.41114e-08	0.562564	1.16779e-07	3.42	0.759271	6.43565e-08	0	0.564502	9.05833e-08
HILIC.pos_Cluster_0090	0.738544	0	2.70264e-06	0.562482	3.25112e-06	5.39	0.678567	1.79342e-06	0	0.555844	2.59902e-06
HILIC.neg_Cluster_0288	0.843694	0	2.94862e-10	0.562193	6.62201e-10	4.45	0.751943	3.44019e-10	0	0.57482	6.46815e-10
HILIC.pos_Cluster_1673	0.59072	6.73895e-17	7.92439e-08	0.5614	4.4331e-08	3.83	0.68372	6.85807e-08	0	0.649711	3.61618e-08
C8.pos_Cluster_1849	0.622681	0	2.60604e-07	0.560328	1.85634e-06	4.16	0.31731	2.54444e-07	3.28475e-05	NA	1.84004e-06
HILIC.pos_Cluster_0521	0.657527	8.54966e-22	2.65542e-10	0.553581	2.88809e-10	4.58	0.699492	2.51229e-10	0	0.599495	2.74098e-10
C18.neg_Cluster_1292	0.710881	0	1.22445e-07	0.553076	1.08485e-07	3.04	0.77475	6.25426e-08	0	0.581602	8.31708e-08
HILIC.pos_Cluster_0447	0.744811	1.91762e-30	5.93826e-08	0.55303	1.82708e-08	3.18	0.682823	4.98042e-08	0	0.553175	1.98141e-08
C18.neg_Cluster_1045	0.713777	0	5.47393e-08	0.552716	3.64846e-08	3.62	0.747017	3.51867e-08	0	0.59026	2.44144e-08
C18.neg_Cluster_0064	0.76513	0	5.01183e-08	0.550289	4.80993e-08	4.49	0.65657	6.20381e-08	1.02552e-21	0.639694	4.67173e-08
HILIC.pos_Cluster_0254	0.574247	0	4.68985e-09	0.548268	5.19017e-09	3.45	0.559482	4.01745e-09	0	0.507576	4.55675e-09
C8.pos_Cluster_0878	0.577026	0	5.31946e-06	0.544805	2.96109e-06	3.4	0.571207	4.88125e-06	0	0.489033	2.75787e-06
C18.neg_Cluster_0268	0.501802	6.59723e-12	3.24214e-10	0.538856	3.86332e-10	4.94	NA	NA	NA	NA	NA
HILIC.pos_Cluster_1160	0.625689	2.58721e-19	1.92952e-08	0.538672	1.26911e-08	4.72	0.593129	1.765e-08	4.69304e-17	0.611039	1.12462e-08
HILIC.pos_Cluster_0790	0.683371	4.85435e-24	9.92588e-09	0.537528	4.93528e-09	4.59	0.623637	9.29645e-09	0	0.469697	4.51061e-09
HILIC.pos_Cluster_0062	0.697358	0	5.85177e-07	0.534776	4.63917e-07	4.76	0.692007	6.07699e-07	0	0.536652	4.62431e-07
HILIC.pos_Cluster_0268	0.680028	0	1.73987e-08	0.534704	1.92435e-08	4.72	0.737804	1.50375e-08	0	0.575902	1.77894e-08
HILIC.neg_Cluster_0161	0.716722	2.63463e-27	6.39488e-09	0.531784	1.03836e-06	3.39	0.703313	6.29532e-09	0	0.491856	1.03437e-06
C18.neg_Cluster_0177	0.568472	0	1.29996e-09	0.530447	7.89622e-10	5.21	NA	NA	NA	NA	NA
HILIC.pos_Cluster_1586	0.655502	0	7.78284e-09	0.528499	7.44113e-10	3.31	0.635111	7.84752e-09	0	0.595022	7.8857e-10
HILIC.neg_Cluster_0166	0.566821	0	4.20632e-06	0.527345	4.91955e-06	4.67	0.51921	5.13816e-06	0	0.534055	5.49796e-06
C18.neg_Cluster_1621	0.613584	0	1.70124e-08	0.526768	1.42979e-08	5.32	0.62594	1.15266e-08	0	0.487302	1.03508e-08
HILIC.pos_Cluster_0046	0.76108	1.86378e-32	1.40202e-06	0.523665	1.91167e-06	4.83	0.761083	1.40354e-06	1.8623e-32	0.523665	1.91376e-06
C8.pos_Cluster_1900	0.667001	1.36351e-22	3.49575e-07	0.519742	1.1589e-06	3.95	0.699538	3.07699e-07	0	0.686436	1.03286e-06
HILIC.neg_Cluster_0176	0.607122	0	9.86062e-10	0.51912	8.73502e-10	4.72	0.655053	8.48582e-10	0	0.52684	7.73503e-10
C18.neg_Cluster_0256	0.571707	0	1.2125e-06	0.516017	2.5825e-06	4.71	0.573189	9.84426e-07	0	0.499639	2.21613e-06
HILIC.neg_Cluster_0125	0.540194	0	3.25495e-09	0.514502	3.23126e-09	5.34	0.570189	3.25197e-09	0	0.510967	3.27543e-09
C18.neg_Cluster_0515	0.653146	0	3.91393e-10	0.512771	1.39862e-10	5.85	0.656336	2.86552e-10	1.07191e-21	0.520873	9.19167e-11
C18.neg_Cluster_1324	0.691102	9.30216e-25	9.45814e-10	0.512338	3.28817e-10	5.32	0.789344	5.69835e-10	0	0.593218	2.76068e-10
HILIC.pos_Cluster_0446	0.608094	0	2.04847e-08	0.511625	9.42559e-09	3.23	0.58497	2.03867e-08	0	0.538889	9.4459e-09
C8.pos_Cluster_0277	0.718174	0	3.40694e-09	0.511111	1.55859e-09	4.41	0.705193	3.3326e-09	0	0.509452	1.4891e-09
C18.neg_Cluster_0219	0.614362	1.69139e-18	4.39915e-06	0.510462	6.43225e-06	3.32	0.613005	3.88817e-06	2.1074e-18	0.509452	5.86907e-06
HILIC.pos_Cluster_0152	0.535581	0	1.81989e-06	0.509668	8.40546e-06	3.33	NA	1.83346e-06	NA	0.15635	8.37905e-06
C8.pos_Cluster_0416	0.695002	0	7.09124e-07	0.505772	4.65737e-07	4.64	0.640227	6.9467e-07	0	0.507071	4.4268e-07
HILIC.neg_Cluster_0677	0.582545	2.24938e-16	1.39416e-08	0.504834	2.53004e-10	6	0.540542	1.13012e-08	0	0.327706	2.42458e-10
HILIC.neg_Cluster_0622	0.48282	6.42557e-11	1.17709e-09	0.502886	6.26609e-10	3.58	0.524331	1.1799e-09	0	0.515657	6.37854e-10
HILIC.neg_Cluster_1303	0.71333	0	4.41488e-06	0.50202	5.01438e-06	5.56	0.716787	3.67204e-06	0	0.528725	4.07826e-06
HILIC.pos_Cluster_0419	0.526537	3.75919e-13	1.38051e-07	0.501659	9.73739e-08	4.79	0.49586	1.39461e-07	1.26952e-11	0.467278	1.00543e-07
C8.pos_Cluster_0288	0.573935	0	4.36976e-09	0.501299	3.83549e-08	5.09	0.576112	4.05761e-09	0	0.49127	3.79426e-08
HILIC.neg_Cluster_0087	0.620883	0	6.48242e-08	0.501082	5.02561e-08	4.6	0.679505	5.05625e-08	0	0.521573	4.1944e-08
HILIC.neg_Cluster_0740	0.738832	0	3.01423e-08	0.500433	2.14963e-08	3.48	0.682238	3.13304e-08	0	0.476551	1.90308e-08
HILIC.neg_Cluster_0321	0.513827	0	1.89749e-08	0.499134	2.53292e-08	5.16	0.582895	1.60075e-08	0	0.424315	2.42763e-08
C8.pos_Cluster_1490	0.68703	0	1.68595e-08	0.493001	4.05448e-08	3.13	0.601114	1.95692e-08	0	0.412771	4.01445e-08
C18.neg_Cluster_0144	0.652506	2.20267e-21	3.13254e-09	0.491198	3.33344e-09	3.25	0.671693	2.91153e-09	5.35787e-23	0.528355	3.05405e-09
C18.neg_Cluster_0830	0.318174	3.42649e-05	4.97674e-07	0.490188	4.70746e-07	5.47	NA	NA	NA	NA	NA
HILIC.pos_Cluster_0033	0.454228	1.3339e-09	4.46241e-07	0.487807	2.65281e-06	6.11	NA	NA	NA	NA	NA
C8.pos_Cluster_0949	0.621542	0	2.16203e-06	0.484848	1.11704e-06	3.34	0.561435	2.00217e-06	0	0.416999	1.06305e-06
C18.neg_Cluster_0591	0.698465	1.83651e-25	5.77793e-10	0.484595	2.33332e-10	6.16	0.719819	4.04313e-10	0	0.562049	1.61536e-10
HILIC.pos_Cluster_0009	0.597827	2.29783e-17	7.93568e-09	0.48446	5.6084e-09	4.42	NA	NA	NA	NA	NA
HILIC.neg_Cluster_0372	0.634104	0	4.62089e-08	0.482828	6.1497e-08	4.76	0.651166	4.55186e-08	0	0.499639	6.20102e-08
HILIC.pos_Cluster_0936	0.616047	1.28527e-18	8.59122e-08	0.482684	7.53688e-08	3.27	0.634442	7.93939e-08	5.74812e-20	0.557864	6.86978e-08
HILIC.pos_Cluster_0036	0.575578	0	8.67486e-06	0.482323	4.37245e-06	5.2	0.598955	7.27533e-06	0	0.572078	3.43747e-06
HILIC.neg_Cluster_0181	0.66814	0	2.17954e-06	0.477201	1.18927e-06	4.62	0.656675	1.97993e-06	1.00521e-21	0.556421	1.04018e-06
HILIC.pos_Cluster_0150	0.50522	0	1.23922e-09	0.476912	1.53686e-09	3.7	NA	NA	NA	NA	NA
HILIC.pos_Cluster_0032	0.560035	0	1.36443e-08	0.476696	2.79065e-08	5.57	0.536452	1.38911e-08	0	0.418543	2.69692e-08
HILIC.neg_Cluster_0118	0.627604	0	1.9821e-06	0.475902	1.7918e-06	4.75	0.651249	1.84678e-06	0	0.468687	1.73942e-06
C8.pos_Cluster_1514	0.647114	5.96771e-21	6.09576e-08	0.475648	1.29587e-07	3.15	0.632073	5.63653e-08	0	0.438889	1.25853e-07
HILIC.neg_Cluster_0841	0.592834	4.90686e-17	1.04552e-07	0.473521	1.71145e-07	4.65	0.67437	8.00108e-08	0	0.470418	1.54414e-07
HILIC.pos_Cluster_2372	0.493482	1.28703e-11	1.75569e-08	0.469481	3.67459e-10	4.01	NA	NA	NA	NA	NA
HILIC.pos_Cluster_0066	0.615509	1.40336e-18	2.55869e-06	0.468952	1.21339e-06	4.87	0.605631	2.34598e-06	6.8356e-18	0.485694	1.05918e-06
C8.pos_Cluster_0515	0.529154	2.73835e-13	1.80812e-08	0.467927	3.82772e-08	3.32	0.468816	1.76222e-08	2.14092e-10	0.232504	3.7211e-08
C18.neg_Cluster_1197	0.582398	0	7.06444e-06	0.467902	4.50594e-08	6.51	NA	NA	NA	NA	NA
HILIC.neg_Cluster_0061	0.51128	2.26132e-12	3.12829e-08	0.462554	2.37662e-08	4.82	0.636999	2.65816e-08	0	0.478283	2.33615e-08
HILIC.pos_Cluster_1893	0.531889	0	3.48791e-08	0.461472	1.62837e-08	4.37	NA	NA	NA	NA	NA
HILIC.neg_Cluster_0324	0.527115	0	6.32472e-07	0.461255	1.17839e-06	4.74	0.489827	7.06762e-07	2.41679e-11	0.439899	1.23119e-06
HILIC.neg_Cluster_0085	0.628508	1.60219e-19	2.61528e-06	0.460856	1.56349e-06	4.81	0.616905	2.29768e-06	1.11705e-18	0.496049	1.32292e-06
HILIC.neg_Cluster_0003	0.665659	0	4.67757e-08	0.460823	4.84159e-08	4.69	0.654019	4.68194e-08	0	0.477128	4.81278e-08
C18.neg_Cluster_0729	0.633769	6.46412e-20	7.06152e-10	0.460101	1.2747e-10	6.08	0.637093	5.73005e-10	0	0.457215	9.01528e-11
HILIC.pos_Cluster_0246	0.554837	0	6.57296e-08	0.457864	7.07911e-08	3.61	0.49244	7.46039e-08	1.56143e-11	0.430952	7.58923e-08
HILIC.neg_Cluster_0122	0.606075	0	7.26942e-08	0.455411	2.77269e-08	4.46	0.588751	6.75954e-08	0	0.522727	2.46108e-08
C8.pos_Cluster_2147	0.296193	0.000120047	1.71092e-07	0.454978	2.06655e-07	4.44	NA	NA	NA	NA	NA
HILIC.neg_Cluster_0401	0.518072	0	4.29964e-08	0.45404	1.70282e-08	5.32	NA	NA	NA	NA	NA
C8.pos_Cluster_1495	0.577249	4.82476e-16	1.04773e-08	0.452642	6.35072e-09	8.02	0.498635	9.94499e-09	9.36585e-12	0.387588	5.9161e-09
C18.neg_Cluster_1372	0.674586	2.98594e-23	1.94627e-08	0.4499	1.80299e-08	4.57	0.625336	1.14849e-08	0	0.481385	1.22852e-08
HILIC.neg_Cluster_0697	0.710907	0	5.19122e-06	0.446392	8.9993e-06	4.66	0.759813	4.77108e-06	2.70948e-32	0.443074	8.86299e-06
HILIC.pos_Cluster_0298	0.642889	1.28503e-20	8.98807e-08	0.445743	4.48e-08	3.28	0.625679	8.3959e-08	2.59142e-19	0.422555	4.30575e-08
HILIC.pos_Cluster_1374	0.690041	0	3.15217e-09	0.4443	1.81375e-10	5.34	0.666017	3.02067e-09	0	0.422006	1.4904e-10
C18.neg_Cluster_1574	0.467502	3.61388e-10	2.63474e-05	0.443074	6.45686e-05	5.73	0.430249	2.4857e-05	1.13942e-08	0.462626	6.35971e-05
HILIC.neg_Cluster_0480	0.39065	2.69399e-07	1.17704e-06	0.442352	2.959e-06	3.98	0.362103	1.12764e-06	1.76059e-06	0.33076	2.86534e-06
HILIC.pos_Cluster_0108	0.655566	1.23992e-21	1.37922e-05	0.442063	1.78069e-05	4.65	0.686646	1.33015e-05	2.42585e-24	0.45762	1.76837e-05
HILIC.neg_Cluster_0299	0.518954	0	1.58333e-06	0.440043	1.71931e-06	3.41	0.637205	1.35164e-06	0	0.474098	1.51936e-06
HILIC.neg_Cluster_0133	0.479679	7.0892e-11	1.67754e-08	0.439582	1.02572e-08	4.22	0.325674	1.63951e-08	1.96776e-05	NA	9.92265e-09
C18.neg_Cluster_0354	0.63631	0	3.18984e-06	0.433838	1.60295e-06	3.24	0.653589	2.62906e-06	0	0.361039	1.531e-06
HILIC.pos_Cluster_0540	0.670697	0	8.93411e-08	0.432612	2.21639e-08	4.87	0.691721	9.02938e-08	0	0.447258	2.25802e-08
HILIC.neg_Cluster_0030	0.522766	0	9.86011e-07	0.431313	1.07579e-06	4.87	0.606011	9.29618e-07	0	0.500722	1.0356e-06
HILIC.neg_Cluster_0013	0.638065	0	9.96665e-07	0.425253	1.0915e-06	3.08	0.68126	9.39187e-07	0	0.481313	1.02901e-06
C8.pos_Cluster_2242	0.26124	0.000728411	3.63364e-08	0.420707	5.13308e-08	4.22	NA	NA	NA	NA	NA
C8.pos_Cluster_2161	0.245417	0.00153026	1.02567e-07	0.420058	1.05606e-07	4.47	NA	NA	NA	NA	NA
C18.neg_Cluster_1385	0.493423	1.30162e-11	3.86605e-08	0.419264	6.02514e-09	5.97	NA	3.74401e-08	NA	0.0844995	5.62479e-09
HILIC.pos_Cluster_0089	0.537459	0	9.81377e-09	0.418831	6.1424e-09	4.93	NA	NA	NA	NA	NA
HILIC.neg_Cluster_0069	0.515283	0	5.03493e-06	0.417893	5.10863e-06	6.01	0.500032	4.40371e-06	8.02774e-12	0.367418	4.43405e-06
C18.neg_Cluster_0709	0.654396	0	6.25685e-08	0.413131	2.1939e-08	3.25	0.674747	4.95892e-08	0	0.390548	2.18142e-08
HILIC.pos_Cluster_1684	0.471482	2.37884e-10	1.11108e-08	0.412554	1.00806e-08	3.66	0.489635	9.87311e-09	2.49051e-11	0.472006	9.25901e-09
HILIC.pos_Cluster_0453	0.692066	0	7.40677e-06	0.411977	6.49033e-07	3.8	0.46397	7.20704e-06	5.17559e-10	0.42987	6.2683e-07
C8.pos_Cluster_1791	0.46069	7.16544e-10	1.22377e-06	0.411833	6.40335e-08	4.56	NA	1.21691e-06	NA	NA	6.19265e-08
C18.neg_Cluster_1131	0.656469	0	7.25491e-09	0.410101	1.36883e-09	3.26	0.607365	7.15143e-09	0	0.362915	1.4572e-09
HILIC.pos_Cluster_0114	0.672636	4.43142e-23	2.16797e-07	0.40912	2.71538e-07	3.53	0.624508	1.79262e-07	0	0.369235	2.34951e-07
C18.neg_Cluster_1576	0.625667	2.59705e-19	2.43616e-06	0.407244	8.63225e-08	7.99	0.351106	2.43048e-06	3.76739e-06	NA	8.47782e-08
HILIC.neg_Cluster_0707	0.554591	0	1.93268e-08	0.406349	7.90529e-09	5.63	0.519727	1.74049e-08	8.46749e-13	0.312066	7.43338e-09
HILIC.pos_Cluster_0167	0.593419	4.49217e-17	1.93322e-07	0.40347	1.8813e-07	5.41	0.589691	2.07836e-07	0	0.427273	1.88523e-07
HILIC.neg_Cluster_1360	0.696324	0	1.001e-05	0.401443	1.05156e-05	3.33	0.66736	1.02354e-05	0	0.423882	1.00756e-05
HILIC.pos_Cluster_0306	0.321684	2.77992e-05	5.66794e-07	0.400433	2.53696e-07	6.57	NA	NA	NA	NA	NA
HILIC.pos_Cluster_0245	0.607248	0	4.2893e-09	0.400144	2.06251e-09	3.49	0.500942	3.8957e-09	7.25814e-12	0.438167	1.77887e-09
HILIC.neg_Cluster_0392	0.606008	6.44031e-18	5.73689e-07	0.399711	9.03059e-07	5.68	0.607803	4.827e-07	0	0.467388	7.79869e-07
HILIC.neg_Cluster_0020	0.577794	4.46312e-16	1.09912e-05	0.393434	4.27654e-06	5.83	0.531574	8.62162e-06	2.03775e-13	0.369769	3.95793e-06
HILIC.pos_Cluster_0333	0.612436	0	1.12482e-07	0.393362	1.97422e-07	4.78	0.45333	1.61382e-07	1.45156e-09	0.361833	2.01058e-07
C18.neg_Cluster_0171	0.43163	7.11015e-09	3.35865e-07	0.39189	6.28928e-07	4.84	NA	NA	NA	NA	NA
HILIC.neg_Cluster_0113	0.772452	0	3.04217e-07	0.390043	1.26405e-07	3.29	0.688823	3.37198e-07	0	0.367749	1.21107e-07
HILIC.neg_Cluster_0254	0.721142	0	1.64862e-06	0.389538	1.08232e-07	5.25	0.343654	1.58417e-06	7.09193e-06	0.234776	1.35833e-07
HILIC.pos_Cluster_0092	0.583913	1.84287e-16	1.1008e-06	0.3886	1.32626e-06	4.7	0.621302	1.15755e-06	0	0.440909	1.28282e-06
HILIC.neg_Cluster_0016	0.448564	2.25944e-09	2.6003e-08	0.387734	3.84431e-08	4.99	0.429571	2.58844e-08	8.52869e-09	0.358009	3.86128e-08
HILIC.pos_Cluster_2052	0.549804	0	3.42769e-07	0.382251	4.91584e-07	3.51	NA	NA	NA	NA	NA
HILIC.pos_Cluster_0590	0.449697	2.03579e-09	4.62061e-10	0.381169	8.37725e-10	4.54	0.379337	4.11036e-10	5.04187e-07	0.436797	7.59974e-10
C18.neg_Cluster_0472	0.556792	0	1.78482e-06	0.379798	4.05849e-07	3.23	NA	NA	NA	NA	NA
HILIC.pos_Cluster_1773	0.503866	0	1.26205e-09	0.376118	2.75074e-10	4.86	0.460145	1.16096e-09	7.55808e-10	0.406212	2.30827e-10
C8.pos_Cluster_0253	0.62107	0	6.12028e-07	0.373665	6.40047e-07	5.09	0.608463	5.86326e-07	0	0.399639	6.11924e-07
C18.neg_Cluster_0004	0.514668	1.52996e-12	4.7033e-08	0.373232	3.98812e-08	3.96	0.330021	4.23752e-08	1.49867e-05	NA	3.41245e-08
HILIC.neg_Cluster_0032	0.494494	1.05138e-11	1.09461e-07	0.371212	1.05193e-07	3.22	NA	1.05257e-07	NA	NA	1.02875e-07
HILIC.pos_Cluster_0658	0.645922	0	6.43171e-11	0.369018	1.85111e-10	4.67	0.650464	6.72769e-11	3.2204e-21	0.301773	1.81372e-10
HILIC.neg_Cluster_0173	0.58164	2.56541e-16	5.61767e-07	0.368946	6.51141e-07	4.99	0.572201	6.97797e-07	0	0.404834	6.32828e-07
HILIC.neg_Cluster_0203	0.434158	5.67742e-09	2.76845e-07	0.368016	3.09455e-07	4.71	0.454871	2.56644e-07	1.25511e-09	0.362797	3.00633e-07
HILIC.neg_Cluster_0062	0.568953	0	1.31981e-08	0.365584	4.27204e-09	3.43	0.553704	1.2485e-08	1.22155e-14	0.35847	4.30166e-09
C8.pos_Cluster_1889	0.400085	1.31461e-07	3.98894e-07	0.365584	1.28143e-09	4.93	NA	NA	NA	NA	NA
C8.pos_Cluster_2056	0.257924	0.000823777	6.31034e-09	0.364023	7.03426e-09	4.69	NA	NA	NA	NA	NA
HILIC.neg_Cluster_0034	0.513656	0	1.1506e-07	0.362338	3.12443e-08	4.09	0.451313	9.97194e-08	1.75272e-09	0.368254	2.67535e-08
HILIC.neg_Cluster_0159	0.502941	0	1.05579e-09	0.361183	1.36845e-10	3.87	0.457115	9.59746e-10	1.0134e-09	0.350656	1.2759e-10
C8.pos_Cluster_0988	0.589655	7.8995e-17	9.81857e-10	0.359422	6.57269e-10	4.61	0.61099	9.07958e-10	0	0.394372	6.05634e-10
HILIC.pos_Cluster_0151	0.70612	0	4.52937e-05	0.359163	3.29601e-05	3.2	0.604047	4.62919e-05	0	0.394012	3.26304e-05
HILIC.pos_Cluster_0295	0.536272	1.14057e-13	1.507e-06	0.358947	1.3805e-06	4.01	NA	NA	NA	NA	NA
HILIC.pos_Cluster_0822	0.602252	0	6.63965e-08	0.355916	7.63562e-08	4.95	0.597502	5.76304e-08	0	0.35267	6.97361e-08
C18.neg_Cluster_2068	0.428783	9.14076e-09	2.63421e-10	0.355021	8.08118e-11	7.12	0.383151	2.31369e-10	3.78524e-07	0.36359	6.68177e-11
C8.pos_Cluster_0467	0.507763	0	3.15928e-07	0.354834	2.06116e-07	3.88	0.446045	3.31549e-07	2.84338e-09	0.316234	2.16363e-07
C8.pos_Cluster_0338	0.629485	1.35532e-19	1.6029e-08	0.354732	2.09627e-08	3.37	0.636466	1.54526e-08	4.03174e-20	0.374964	2.08718e-08
HILIC.neg_Cluster_0242	0.492477	1.55098e-11	9.50462e-06	0.354401	1.056e-05	4.82	0.428924	1.02789e-05	9.02826e-09	0.1768	1.10446e-05
C8.pos_Cluster_1525	0.522325	0	3.41772e-09	0.352958	1.13324e-08	3.22	0.502502	3.39192e-09	6.10213e-12	0.273606	1.08987e-08
C18.neg_Cluster_0833	0.620081	0	2.0686e-05	0.35202	2.9954e-05	5.02	0.684281	1.71974e-05	0	0.391775	2.77678e-05
HILIC.neg_Cluster_1170	0.422592	2.16992e-08	7.05649e-09	0.347475	1.175e-08	6.17	NA	NA	NA	NA	NA
HILIC.pos_Cluster_0728	0.490811	2.19245e-11	7.41538e-08	0.34329	6.59976e-08	4.74	NA	NA	NA	NA	NA
HILIC.neg_Cluster_0204	0.410101	4.49148e-08	8.28227e-09	0.338167	4.13014e-09	5.17	NA	NA	NA	NA	NA
HILIC.neg_Cluster_0033	0.613865	0	1.40495e-08	0.338095	1.17615e-08	5.22	0.569265	1.29222e-08	0	0.311039	1.03759e-08
C8.pos_Cluster_2138	0.486849	3.3451e-11	2.11479e-07	0.335233	1.74236e-07	3.43	0.381025	2.16513e-07	4.44322e-07	0.355365	1.72537e-07
HILIC.pos_Cluster_0495	0.509869	2.65786e-12	2.9072e-10	0.333646	2.06686e-10	5.3	0.497732	2.95349e-10	1.03428e-11	0.324315	2.00778e-10
HILIC.neg_Cluster_0079	0.421489	1.72164e-08	9.27699e-08	0.332756	4.27752e-08	3.36	NA	8.88873e-08	NA	NA	4.14103e-08
HILIC.neg_Cluster_0066	0.563676	0	1.08471e-05	0.33088	1.07404e-05	4.78	0.550685	1.1501e-05	0	0.332612	1.09522e-05
C18.neg_Cluster_1803	0.536241	0	4.71571e-09	0.329726	1.13078e-09	6.77	NA	4.33129e-09	NA	NA	9.67774e-10
HILIC.pos_Cluster_0379	0.609942	3.44846e-18	6.32091e-07	0.329028	7.98209e-07	4.89	0.591665	5.39864e-07	0	0.38824	7.21197e-07
HILIC.pos_Cluster_0667	0.461216	6.80441e-10	3.0782e-09	0.32684	1.0121e-08	4.49	NA	NA	NA	NA	NA
HILIC.neg_Cluster_1002	0.551679	0	4.14993e-07	0.32518	1.12633e-07	5.47	NA	NA	NA	NA	NA
C18.neg_Cluster_1620	0.576409	0	6.67058e-10	0.324315	1.2451e-10	3.84	0.587987	6.85975e-10	0	0.325108	1.24102e-10
HILIC.pos_Cluster_0524	0.807488	0	1.2925e-09	0.323377	2.06301e-09	4.5	0.388338	2.22621e-09	2.54853e-07	0.0504781	2.01201e-09
HILIC.neg_Cluster_0070	0.50976	2.691e-12	9.8869e-08	0.32331	3.86564e-08	5.66	0.466269	9.76692e-08	2.75892e-10	0.344775	3.97103e-08
C18.neg_Cluster_0393	0.580485	0	4.34572e-08	0.322944	3.99733e-08	3.5	0.539495	4.66605e-08	0	0.279221	3.78168e-08
HILIC.neg_Cluster_0552	0.510234	0	1.35937e-06	0.319264	6.90142e-07	5.27	NA	1.46213e-06	NA	NA	7.12706e-07
C8.pos_Cluster_1992	0.487084	3.2629e-11	1.73192e-07	0.319048	6.8479e-07	3.65	NA	NA	NA	NA	NA
C18.neg_Cluster_1680	0.552165	0	2.20572e-08	0.318687	3.6891e-09	5.86	NA	2.14032e-08	NA	NA	3.4527e-09
HILIC.neg_Cluster_0452	0.560567	0	1.98214e-07	0.318615	1.58839e-07	4.76	0.522908	2.18838e-07	5.80792e-13	0.30318	1.58415e-07
HILIC.neg_Cluster_0174	0.362701	1.99837e-06	1.17653e-06	0.31847	2.56517e-09	6.92	NA	NA	NA	NA	NA
HILIC.neg_Cluster_0084	0.536889	1.05619e-13	3.30905e-09	0.31326	7.74544e-09	4.38	NA	NA	NA	NA	NA
HILIC.pos_Cluster_0113	0.208777	0.00712114	4.72393e-07	0.31155	6.72329e-07	7.35	NA	NA	NA	NA	NA
HILIC.pos_Cluster_0157	0.537081	1.03108e-13	4.78426e-06	0.311167	2.17541e-06	5.17	0.450063	5.16697e-06	1.32019e-09	0.178347	2.11493e-06
C8.pos_Cluster_0939	0.396212	1.76947e-07	1.57778e-08	0.310823	5.51583e-08	4.13	NA	NA	NA	NA	NA
C18.neg_Cluster_0183	0.565679	2.43801e-15	3.47813e-10	0.30873	2.34857e-10	3.91	0.559608	3.22237e-10	0	0.366883	1.66905e-10
C18.neg_Cluster_0486	0.488787	2.7224e-11	9.1928e-08	0.308303	3.49245e-08	4.15	NA	NA	NA	NA	NA
HILIC.pos_Cluster_0110	0.443894	3.45286e-09	1.41923e-08	0.308297	1.17387e-09	4.34	NA	NA	NA	NA	NA
C8.pos_Cluster_2313	0.442632	2.6343e-09	7.32166e-08	0.306788	8.56065e-08	3.91	NA	NA	NA	NA	NA
HILIC.neg_Cluster_0035	0.45513	1.22465e-09	5.78912e-08	0.303247	5.31744e-08	5.03	0.476104	6.08626e-08	1.43126e-10	0.244661	5.46549e-08
C8.pos_Cluster_2040	0.542981	0	2.21303e-09	0.302381	1.02885e-09	4.2	NA	NA	NA	NA	NA
C8.pos_Cluster_1758	0.571138	0	5.58403e-09	0.302309	3.57373e-09	3.3	0.529907	5.09203e-09	0	0.39127	3.31719e-09
HILIC.pos_Cluster_1855	0.503596	0	7.07907e-09	0.299928	1.68887e-09	5.41	NA	NA	NA	NA	NA
C8.pos_Cluster_2124	0.490482	2.1777e-11	5.56491e-07	0.29914	1.09543e-07	4.46	NA	NA	NA	NA	NA
C8.pos_Cluster_1874	0.265295	0.000597845	4.5097e-08	0.297908	1.13092e-10	6.17	NA	NA	NA	NA	NA
C8.pos_Cluster_2081	0.325726	2.17832e-05	7.81023e-08	0.29733	9.58042e-08	3.93	NA	NA	NA	NA	NA
C8.pos_Cluster_1997	0.134396	0.0852445	7.04061e-09	0.296313	1.72487e-09	4.89	NA	NA	NA	NA	NA
HILIC.pos_Cluster_0455	0.499374	8.6335e-12	1.93389e-07	0.294733	1.80907e-07	4.87	0.467971	2.11934e-07	2.32923e-10	0.27155	1.81112e-07
C8.pos_Cluster_2064	0.308279	6.09656e-05	1.7063e-07	0.2943	2.66862e-07	3.93	NA	NA	NA	NA	NA
HILIC.neg_Cluster_0335	0.408631	6.73622e-08	8.24526e-07	0.294084	8.61416e-07	3.88	NA	NA	NA	NA	NA
C18.neg_Cluster_0164	0.160845	0.0391294	1.12795e-08	0.292713	2.10536e-09	7.78	NA	NA	NA	NA	NA
C18.neg_Cluster_0031	0.403824	7.50555e-08	1.88601e-05	0.291664	1.61665e-05	5.11	0.253916	1.69998e-05	0.000998583	0.0745679	1.37606e-05
HILIC.pos_Cluster_0657	0.663442	2.73915e-22	9.5959e-11	0.29062	1.38591e-10	4.53	0.710696	8.02987e-11	0	0.241919	1.37459e-10
C8.pos_Cluster_0166	0.612158	0	4.484e-08	0.286724	7.08133e-08	5.35	0.57955	4.44818e-08	0	0.288312	6.9156e-08
HILIC.neg_Cluster_0283	0.52376	0	7.55349e-10	0.284632	1.10991e-09	5.13	NA	NA	NA	NA	NA
C8.pos_Cluster_2132	0.426319	1.13396e-08	7.69686e-06	0.284436	7.49648e-06	3.88	NA	NA	NA	NA	NA
C8.pos_Cluster_1799	0.542251	0	1.46664e-07	0.284271	5.24085e-08	4.37	NA	NA	NA	NA	NA
C8.pos_Cluster_2019	0.460155	7.5502e-10	1.94589e-08	0.282179	1.37853e-08	4.04	NA	NA	NA	NA	NA
C8.pos_Cluster_1873	0.348967	4.35384e-06	1.33016e-09	0.278528	3.38608e-10	5.11	NA	NA	NA	NA	NA
C8.pos_Cluster_1012	0.380337	4.67829e-07	4.04534e-09	0.277267	9.47972e-09	5.24	NA	NA	NA	NA	NA
C8.pos_Cluster_2286	0.452893	1.01034e-09	1.46145e-08	0.277206	4.31144e-09	5.17	NA	NA	NA	NA	NA
HILIC.pos_Cluster_0081	0.578805	0	1.62195e-07	0.27583	6.42698e-08	4.67	0.628576	1.50806e-07	0	0.233478	6.82806e-08
C8.pos_Cluster_1373	0.432055	9.76317e-09	2.88843e-06	0.275613	3.38112e-06	3.51	NA	NA	NA	NA	NA
C8.pos_Cluster_1727	0.520605	0	9.55635e-10	0.274892	1.30947e-10	4.43	NA	NA	NA	NA	NA
HILIC.pos_Cluster_0378	0.537857	9.35878e-14	2.57115e-09	0.274125	5.37336e-10	5.23	NA	2.73832e-09	NA	0.201911	5.55157e-10
C8.pos_Cluster_2319	0.449494	2.07427e-09	1.55477e-08	0.273016	1.68312e-08	4.43	NA	NA	NA	NA	NA
C18.neg_Cluster_0373	0.408511	6.80074e-08	4.65515e-08	0.272872	7.07531e-08	6.14	NA	NA	NA	NA	NA
HILIC.pos_Cluster_0082	0.602693	1.08308e-17	6.51595e-06	0.27183	3.02563e-06	5.46	NA	6.66763e-06	NA	NA	2.84691e-06
C8.pos_Cluster_1504	0.606413	6.04181e-18	5.51364e-07	0.271217	5.15397e-07	5.05	0.595485	5.82928e-07	0	0.213348	4.92938e-07
C8.pos_Cluster_2284	0.357139	2.91621e-06	7.9911e-11	0.27064	1.01987e-10	5.49	NA	NA	NA	NA	NA
C8.pos_Cluster_1186	0.424508	1.84989e-08	1.03761e-07	0.269769	3.09801e-08	3.58	NA	NA	NA	NA	NA
C8.pos_Cluster_1302	0.675842	0	8.09007e-08	0.26811	6.64322e-08	3.93	NA	NA	NA	NA	NA
HILIC.pos_Cluster_0422	0.557949	0	5.31112e-09	0.267605	4.71236e-09	3.45	0.553263	4.80848e-09	0	0.296465	4.18452e-09
C18.neg_Cluster_0351	0.498082	4.1964e-12	3.57511e-07	0.266667	4.60203e-08	5.49	NA	3.51925e-07	NA	NA	4.48573e-08
C8.pos_Cluster_2141	0.496452	6.71234e-12	9.26737e-07	0.266522	1.30179e-06	3.43	NA	NA	NA	NA	NA
HILIC.neg_Cluster_0247	0.733203	0	7.67888e-08	0.264574	2.41596e-07	5.43	0.692274	7.89283e-08	0	0.191847	2.50024e-07
C8.pos_Cluster_0936	0.532584	1.80013e-13	5.49678e-07	0.261833	3.31613e-07	4.08	0.564061	4.92023e-07	0	0.456638	2.95663e-07
HILIC.pos_Cluster_1691	0.458964	8.47885e-10	6.74987e-11	0.261328	4.34482e-11	5.22	NA	NA	NA	NA	NA
C8.pos_Cluster_2069	0.444279	3.33541e-09	2.41382e-08	0.260967	2.77773e-08	3.84	NA	NA	NA	NA	NA
C8.pos_Cluster_2201	0.486311	3.54142e-11	1.65712e-05	0.25924	1.16839e-05	4.03	NA	1.62372e-05	NA	NA	1.08435e-05
HILIC.pos_Cluster_0041	0.535378	0	5.92851e-06	0.259091	4.02786e-06	5.06	0.615249	5.40171e-06	0	0.185354	4.33128e-06
HILIC.neg_Cluster_0015	0.464534	3.27505e-10	7.85096e-07	0.25745	7.49293e-07	3.4	0.488402	7.69014e-07	2.83632e-11	0.244517	7.57967e-07
HILIC.pos_Cluster_0172	0.378033	6.80503e-07	4.32607e-08	0.254185	4.42516e-09	6.85	NA	NA	NA	NA	NA
C8.pos_Cluster_1004	0.685931	2.82451e-24	2.3607e-08	0.253608	1.9827e-08	2.9	0.679637	2.22989e-08	1.05867e-23	0.229942	1.92047e-08
C8.pos_Cluster_2308	0.312302	4.83462e-05	4.94195e-09	0.253463	3.06717e-09	5.04	NA	NA	NA	NA	NA
HILIC.neg_Cluster_0073	0.522608	0	3.32929e-07	0.252597	2.83803e-07	5.21	0.464028	3.84913e-07	3.44257e-10	0.126177	2.91056e-07
HILIC.pos_Cluster_0091	0.375324	6.78974e-07	3.46029e-06	0.251625	3.25341e-06	4.95	0.491644	3.39123e-06	1.79515e-11	0.298701	3.17594e-06
HILIC.neg_Cluster_0103	0.511316	0	2.69505e-09	0.245238	1.00492e-09	3.72	0.54862	2.64627e-09	2.37535e-14	0.207363	1.06464e-09
C8.pos_Cluster_2307	0.424588	1.83754e-08	8.086e-08	0.245094	3.96176e-08	3.96	NA	NA	NA	NA	NA
C8.pos_Cluster_1736	0.59572	0	3.51675e-09	0.243723	1.11164e-09	3.85	0.583136	3.12005e-09	2.06417e-16	0.258153	9.41182e-10
HILIC.pos_Cluster_0099	0.526282	0	4.21393e-08	0.243506	1.82595e-08	3.96	NA	NA	NA	NA	NA
C8.pos_Cluster_2306	0.313528	4.50181e-05	5.79565e-08	0.243001	4.37307e-08	4.64	NA	NA	NA	NA	NA
HILIC.neg_Cluster_0237	0.378706	6.48276e-07	1.40612e-10	0.242641	5.64342e-11	5.98	NA	NA	NA	NA	NA
HILIC.pos_Cluster_0998	0.551236	0	4.81615e-07	0.24127	9.83778e-07	4.57	0.535055	4.79058e-07	0	0.279437	9.4044e-07
HILIC.pos_Cluster_0049	0.392926	2.27027e-07	2.59289e-08	0.239971	1.77751e-08	5.74	NA	NA	NA	NA	NA
C8.pos_Cluster_1800	0.591699	5.81972e-17	2.2944e-07	0.239651	1.18982e-08	4.06	NA	NA	NA	NA	NA
C18.neg_Cluster_1081	0.536996	1.04219e-13	5.94819e-10	0.236092	1.18815e-09	6.49	0.540867	5.04894e-10	6.40905e-14	0.262645	1.10217e-09
C8.pos_Cluster_0868	0.390234	2.20158e-07	2.27757e-10	0.235226	1.5309e-10	3.96	NA	NA	NA	NA	NA
C8.pos_Cluster_2134	0.388492	2.51848e-07	2.47401e-07	0.233049	4.5103e-08	4.62	NA	NA	NA	NA	NA
HILIC.pos_Cluster_0914	0.52298	0	2.92807e-08	0.231457	9.3587e-09	4.22	0.291884	3.13258e-08	0.000142388	NA	8.19204e-09
C8.pos_Cluster_0313	0.497419	5.1554e-12	1.08757e-09	0.231385	1.00346e-09	4.22	NA	NA	NA	NA	NA
C8.pos_Cluster_1861	0.268616	0.000507421	9.08677e-08	0.23088	1.50144e-08	4.85	NA	8.87539e-08	NA	NA	1.36227e-08
C18.neg_Cluster_1275	0.579246	0	3.24678e-09	0.230519	8.20035e-09	5.63	0.585906	2.77467e-09	1.3761e-16	0.159148	7.30581e-09
HILIC.neg_Cluster_0162	0.495362	8.71324e-12	1.98727e-07	0.229654	1.18635e-07	5.86	0.469871	2.09372e-07	1.92625e-10	0.174955	1.18128e-07
C8.pos_Cluster_0737	0.277384	0.000309741	1.04834e-10	0.229259	8.09563e-10	7.53	NA	NA	NA	NA	NA
HILIC.neg_Cluster_0182	0.593284	0	1.25481e-09	0.228788	1.20377e-09	5.16	0.651447	1.13885e-09	0	0.37518	1.04744e-09
HILIC.pos_Cluster_0797	0.524963	4.54242e-13	8.45265e-06	0.227578	1.62683e-05	6.19	NA	NA	NA	NA	NA
HILIC.neg_Cluster_1300	0.589699	0	2.55205e-12	0.22583	7.64691e-12	5.28	0.609946	2.4676e-12	0	0.14697	7.67961e-12
C8.pos_Cluster_2003	0.419659	2.76501e-08	1.06225e-07	0.224387	3.56758e-07	4.04	NA	NA	NA	NA	NA
C8.pos_Cluster_2303	0.405917	8.34641e-08	2.36659e-07	0.22381	2.86038e-07	4.43	NA	NA	NA	NA	NA
C8.pos_Cluster_0136	0.298811	0.000103909	1.8235e-05	0.221789	2.72266e-07	7.32	NA	NA	NA	NA	NA
C8.pos_Cluster_2197	0.452846	1.51894e-09	5.04922e-07	0.219737	1.07226e-07	3.87	0.383207	4.7378e-07	3.76937e-07	-0.00978251	9.28892e-08
HILIC.pos_Cluster_0191	0.288087	0.000175234	3.56929e-08	0.217965	2.02592e-09	5.94	NA	3.50223e-08	NA	NA	2.11602e-09
HILIC.pos_Cluster_0230	0.597612	0	3.15786e-05	0.216739	1.92706e-06	3.3	NA	NA	NA	NA	NA
C8.pos_Cluster_2154	0.565544	0	2.506e-08	0.21645	3.93477e-08	3.82	NA	NA	NA	NA	NA
C18.neg_Cluster_1465	0.380966	5.50424e-07	6.63158e-08	0.214358	1.81308e-08	7.66	0.26727	6.57841e-08	0.000519703	-0.116845	1.77216e-08
C8.pos_Cluster_1970	0.579491	0	6.92119e-09	0.212843	4.55007e-09	3.5	0.564569	6.83056e-09	0	0.161328	4.34015e-09
C8.pos_Cluster_1277	0.232071	0.00276497	3.80773e-07	0.212193	1.03412e-06	4.45	NA	NA	NA	NA	NA
C8.pos_Cluster_1291	0.361911	1.78455e-06	8.62379e-07	0.211992	9.1107e-07	3.95	NA	NA	NA	NA	NA
C8.pos_Cluster_2210	0.511332	0	7.10125e-07	0.211054	5.26321e-07	4.08	0.462884	6.77907e-07	3.85192e-10	0.00721553	4.80678e-07
C8.pos_Cluster_1478	0.528782	0	3.71091e-07	0.210173	2.07459e-07	6.16	0.508064	3.66816e-07	3.26416e-12	0.129331	1.97395e-07
C8.pos_Cluster_1502	0.455975	1.13019e-09	2.40635e-10	0.208297	1.46972e-09	3.92	NA	NA	NA	NA	NA
C8.pos_Cluster_1888	0.561419	0	5.73107e-09	0.207864	2.83679e-09	3.66	0.532632	5.54213e-09	0	0.125758	2.71033e-09
HILIC.neg_Cluster_0120	0.548516	2.40732e-14	9.81595e-08	0.207471	9.98799e-08	3.36	NA	NA	NA	NA	NA
C8.pos_Cluster_2149	0.519296	0	8.54137e-07	0.207359	1.15715e-06	3.4	NA	NA	NA	NA	NA
C8.pos_Cluster_2192	0.300516	8.78539e-05	4.74879e-09	0.206508	4.72799e-09	4.12	NA	NA	NA	NA	NA
HILIC.pos_Cluster_0024	0.413561	3.36886e-08	1.37915e-08	0.205307	9.27487e-09	5.41	NA	1.53636e-08	NA	NA	9.64311e-09
C8.pos_Cluster_2075	0.270481	0.00046237	1.75695e-07	0.204473	1.93062e-07	3.46	NA	NA	NA	NA	NA
HILIC.neg_Cluster_0706	0.482841	6.40819e-11	4.49513e-08	0.204473	3.09193e-08	4.93	0.410157	4.75862e-08	5.96686e-08	0.138889	2.98516e-08
HILIC.pos_Cluster_0383	0.45033	1.9201e-09	1.57974e-09	0.203824	1.62703e-09	5.11	NA	NA	NA	NA	NA
HILIC.pos_Cluster_1593	0.494687	1.00981e-11	7.64171e-10	0.202092	4.68399e-10	4.37	0.476823	8.20791e-10	1.31903e-10	0.348918	4.63499e-10
HILIC.neg_Cluster_0117	0.423387	1.46224e-08	2.81787e-06	0.200866	2.68156e-06	4.18	NA	NA	NA	NA	NA
HILIC.pos_Cluster_0244	0.361937	1.78129e-06	1.65922e-08	0.199859	1.82558e-08	5.17	0.393241	1.60054e-08	2.21689e-07	0.205267	1.73042e-08
C8.pos_Cluster_2140	0.364983	1.70804e-06	5.67858e-06	0.199062	8.21543e-06	3.55	NA	NA	NA	NA	NA
C8.pos_Cluster_2297	0.455529	1.17922e-09	7.28694e-08	0.197186	3.10309e-08	3.79	NA	NA	NA	NA	NA
HILIC.neg_Cluster_0232	0.587546	0	5.30431e-07	0.19697	3.30327e-07	4.68	NA	NA	NA	NA	NA
C18.neg_Cluster_0019	0.558625	0	1.60039e-08	0.196104	1.83866e-08	5.55	NA	NA	NA	NA	NA
HILIC.pos_Cluster_0008	0.421471	1.72426e-08	1.228e-07	0.19434	9.94453e-08	3.44	0.480463	1.25051e-07	6.53574e-11	0.263389	9.7299e-08
HILIC.neg_Cluster_0059	0.471624	1.61477e-10	3.67007e-07	0.191593	2.05871e-07	5.22	0.431753	3.74919e-07	7.0331e-09	0.111564	2.06624e-07
C18.neg_Cluster_1941	0.55643	8.51226e-15	1.57686e-10	0.188748	5.03139e-11	4.1	0.576876	1.45529e-10	0	0.299062	3.7791e-11
C18.neg_Cluster_1196	0.535859	0	8.83164e-08	0.188745	1.31741e-07	5.65	NA	NA	NA	NA	NA
C8.pos_Cluster_1965	0.40585	8.39035e-08	9.66506e-08	0.187879	6.82983e-08	4.02	0.098486	9.4584e-08	0.208204	0.166057	6.632e-08
HILIC.neg_Cluster_0331	0.40892	6.58376e-08	5.94654e-08	0.187518	1.86973e-08	5.73	0.170372	5.82777e-08	0.0286808	NA	1.80169e-08
C8.pos_Cluster_1712	0.549812	0	1.01896e-09	0.18597	1.22285e-10	4.75	0.147614	9.38843e-10	0.0584773	0.102869	9.71883e-11
C8.pos_Cluster_2168	0.552531	0	7.746e-08	0.182251	8.59295e-08	3.67	NA	NA	NA	NA	NA
C8.pos_Cluster_0945	0.424535	1.84577e-08	9.93515e-08	0.179798	6.61152e-08	4.16	0.444975	9.29368e-08	2.12255e-09	0.260791	6.07351e-08
C8.pos_Cluster_1761	0.268799	0.000481194	4.70084e-09	0.179765	8.8656e-11	4.81	NA	NA	NA	NA	NA
HILIC.pos_Cluster_0906	0.588053	0	7.81607e-08	0.178571	1.47134e-07	4.57	0.547103	7.74545e-08	0	0.226118	1.41786e-07
HILIC.neg_Cluster_0105	0.415549	2.85163e-08	1.58541e-05	0.177493	1.48709e-05	5.09	0.424079	1.71294e-05	1.37737e-08	0.206782	1.44339e-05
C18.neg_Cluster_0090	0.576027	0	8.2741e-10	0.177489	2.92383e-09	3.38	0.606465	7.25406e-10	0	0.212554	2.78621e-09
C8.pos_Cluster_1364	0.231494	0.00283461	1.66673e-05	0.17619	2.06936e-05	4.37	NA	NA	NA	NA	NA
C8.pos_Cluster_2156	0.487904	3.23109e-11	6.24423e-07	0.17518	1.0047e-06	3.39	NA	NA	NA	NA	NA
HILIC.neg_Cluster_1675	0.335255	1.20973e-05	9.77928e-08	0.173521	1.89089e-07	7.28	0.286913	9.28741e-08	0.00019815	0.268687	1.84286e-07
C18.neg_Cluster_0672	0.565605	2.46293e-15	1.70577e-10	0.172799	6.25058e-11	6.85	0.411884	1.42139e-10	3.87431e-08	0.341115	4.07605e-11
HILIC.neg_Cluster_0290	0.147859	0.0581177	2.31226e-09	0.171934	1.76865e-09	4.23	NA	NA	NA	NA	NA
HILIC.pos_Cluster_0248	0.433511	8.61347e-09	4.13919e-06	0.171789	5.06526e-06	4.83	0.485229	4.57014e-06	3.96994e-11	0.209524	4.95493e-06
C8.pos_Cluster_2215	0.492916	1.7477e-11	1.19978e-06	0.17013	1.50984e-06	3.74	0.484063	1.19666e-06	4.48781e-11	0.168077	1.45195e-06
HILIC.neg_Cluster_0201	0.375059	8.42078e-07	1.77077e-08	0.169841	2.0185e-08	5.13	NA	NA	NA	NA	NA
C8.pos_Cluster_2102	0.446341	2.76784e-09	4.48934e-10	0.167749	4.06748e-10	4.4	NA	NA	NA	NA	NA
C8.pos_Cluster_1386	0.471835	2.29052e-10	3.19948e-09	0.166378	1.09313e-09	4.18	NA	NA	NA	NA	NA
C8.pos_Cluster_2226	0.538111	0	1.07006e-06	0.164863	1.59826e-06	3.42	0.463126	1.14487e-06	5.63153e-10	0.155486	1.4471e-06
C8.pos_Cluster_1367	0.427654	1.00923e-08	2.17219e-06	0.164505	2.57365e-06	4.14	NA	NA	NA	NA	NA
HILIC.pos_Cluster_1017	0.610031	0	5.89872e-07	0.163853	6.70625e-07	4.6	NA	NA	NA	NA	NA
C18.neg_Cluster_1596	0.624524	3.14932e-19	1.45786e-09	0.163636	2.98848e-09	5.58	0.59909	1.25827e-09	1.89261e-17	0.146806	2.54125e-09
HILIC.neg_Cluster_0040	0.290904	0.000160057	8.34875e-10	0.163131	4.65037e-10	6.03	NA	NA	NA	NA	NA
C8.pos_Cluster_2136	0.428217	9.60619e-09	7.79987e-06	0.162927	8.53115e-06	3.99	NA	NA	NA	NA	NA
C8.pos_Cluster_1358	0.226923	0.00344497	1.70704e-05	0.162338	9.73276e-06	4.82	NA	NA	NA	NA	NA
HILIC.neg_Cluster_0328	0.493647	1.24648e-11	1.60319e-08	0.162121	3.78126e-08	5.04	0.551022	1.54794e-08	1.73726e-14	0.164069	3.78753e-08
C8.pos_Cluster_2311	0.339324	9.35709e-06	1.2488e-07	0.160823	2.11348e-07	3.67	NA	NA	NA	NA	NA
HILIC.neg_Cluster_0824	0.596449	2.83659e-17	9.3417e-09	0.160552	7.34974e-09	4.93	0.585631	8.33571e-09	1.43286e-16	0.345389	6.37675e-09
HILIC.neg_Cluster_0909	0.495272	8.89267e-12	2.81768e-09	0.159235	1.2248e-09	6.13	NA	NA	NA	NA	NA
C18.neg_Cluster_1575	0.533787	1.55201e-13	1.05628e-06	0.158297	8.42589e-07	5.93	NA	NA	NA	NA	NA
C8.pos_Cluster_0446	0.55396	0	1.71227e-09	0.157937	3.89196e-10	3.45	NA	NA	NA	NA	NA
C8.pos_Cluster_1742	0.616279	1.23758e-18	1.14754e-09	0.157182	1.54595e-09	4.66	0.603794	9.43247e-10	9.12017e-18	0.167027	1.39345e-09
C8.pos_Cluster_1987	0.21359	0.00587618	6.6715e-09	0.153907	2.77463e-09	4.72	NA	NA	NA	NA	NA
C8.pos_Cluster_0354	0.448634	2.24508e-09	7.11611e-10	0.153175	3.12491e-10	3.64	NA	7.40183e-10	NA	NA	3.66334e-10
HILIC.neg_Cluster_0562	0.563196	0	1.06791e-08	0.150722	2.11658e-08	6.52	NA	NA	NA	NA	NA
HILIC.pos_Cluster_0625	0.612652	0	2.12989e-07	0.149567	7.63018e-09	5.22	0.522534	2.00824e-07	0	0.139971	6.67235e-09
C8.pos_Cluster_1922	0.13753	0.078144	1.32377e-08	0.148704	7.16853e-09	4.9	NA	NA	NA	NA	NA
C8.pos_Cluster_1647	0.418596	3.01713e-08	3.37637e-09	0.148124	1.60041e-09	4.55	NA	NA	NA	NA	NA
C18.neg_Cluster_0244	0.381709	5.21477e-07	9.90274e-06	0.147619	8.10188e-07	3.85	NA	9.67692e-06	NA	NA	7.45751e-07
C8.pos_Cluster_2094	0.307785	5.78097e-05	3.16811e-10	0.14697	2.54062e-10	5.05	NA	NA	NA	NA	NA
C18.neg_Cluster_0025	0.577378	0	4.1233e-07	0.146248	7.35131e-08	5.61	NA	NA	NA	NA	NA
HILIC.pos_Cluster_0134	0.306649	6.69093e-05	1.23484e-06	0.145238	9.96785e-06	5.68	NA	NA	NA	NA	NA
C8.pos_Cluster_2207	0.483865	4.58233e-11	2.02104e-05	0.1447	1.8543e-05	3.67	NA	NA	NA	NA	NA
C8.pos_Cluster_2211	0.465566	2.95763e-10	2.19575e-05	0.143228	2.76711e-05	3.74	NA	NA	NA	NA	NA
C18.neg_Cluster_0246	0.498095	9.93862e-12	2.34925e-05	0.143156	3.40571e-05	5.86	NA	2.3241e-05	NA	NA	3.17394e-05
C8.pos_Cluster_1369	0.47923	9.97063e-11	7.16109e-10	0.142713	1.486e-10	4.37	NA	NA	NA	NA	NA
C8.pos_Cluster_1902	0.156824	0.0443506	8.81248e-10	0.142208	2.23408e-10	6.39	NA	NA	NA	NA	NA
C18.neg_Cluster_0394	0.601127	0	2.41522e-08	0.14026	2.24383e-08	3.52	0.590551	2.51569e-08	0	0.209235	2.05499e-08
C8.pos_Cluster_2304	0.353606	3.17694e-06	5.24654e-08	0.13962	1.86298e-08	4.07	NA	NA	NA	NA	NA
C8.pos_Cluster_1282	0.292865	0.000143958	1.13768e-07	0.139322	1.5381e-08	4.79	NA	NA	NA	NA	NA
C8.pos_Cluster_1271	0.255785	0.00094565	3.3211e-07	0.138889	2.65821e-07	4.21	NA	NA	NA	NA	NA
C18.neg_Cluster_0250	0.587599	0	2.5189e-05	0.136797	4.2836e-05	5.28	NA	NA	NA	NA	NA
C8.pos_Cluster_2022	0.0722309	0.356542	1.56299e-10	0.136691	4.84453e-11	6.53	NA	1.52059e-10	NA	NA	4.47612e-11
C8.pos_Cluster_1473	0.301643	8.87545e-05	8.68157e-09	0.136508	3.33975e-08	5.6	NA	NA	NA	NA	NA
C8.pos_Cluster_0123	0.459335	8.17855e-10	1.44458e-08	0.134921	2.22908e-08	5.22	0.51236	1.31544e-08	1.99757e-12	0.189466	2.17363e-08
HILIC.pos_Cluster_0022	0.422274	2.22792e-08	1.88128e-05	0.134632	8.69337e-06	5.73	0.503064	1.61436e-05	0	0.191847	8.88896e-06
C8.pos_Cluster_2240	0.40675	5.91578e-08	2.66364e-07	0.132766	3.64346e-07	3.85	NA	2.54413e-07	NA	NA	3.36849e-07
HILIC.neg_Cluster_0192	0.468265	2.26211e-10	9.74109e-10	0.132722	1.19725e-10	6.13	0.204601	9.8424e-10	0.00838627	NA	1.24806e-10
HILIC.neg_Cluster_0129	0.297737	0.0001028	1.44985e-08	0.130726	5.48306e-09	5.21	0.192511	1.41187e-08	0.0132392	NA	5.09104e-09
C8.pos_Cluster_2277	0.4785	1.08648e-10	6.73282e-10	0.127128	5.06431e-10	4.47	NA	NA	NA	NA	NA
C8.pos_Cluster_1377	0.288435	0.000182715	2.59727e-06	0.124675	3.66788e-06	3.52	NA	NA	NA	NA	NA
C8.pos_Cluster_1976	0.509922	0	7.20968e-09	0.124603	1.66532e-09	5.01	NA	NA	NA	NA	NA
HILIC.pos_Cluster_0156	0.394037	2.08736e-07	4.17622e-07	0.122294	2.51415e-07	5.68	0.394695	3.93461e-07	1.55455e-07	0.15424	2.34787e-07
HILIC.neg_Cluster_0036	0.303259	8.10606e-05	7.27737e-08	0.120202	5.61284e-08	6.03	NA	NA	NA	NA	NA
C8.pos_Cluster_2088	0.329962	1.50431e-05	4.57836e-08	0.119986	5.79962e-08	4.48	NA	NA	NA	NA	NA
HILIC.pos_Cluster_2293	0.755553	0	9.65844e-09	0.118903	5.55032e-10	3.75	NA	NA	NA	NA	NA
C8.pos_Cluster_2341	0.397798	1.21676e-07	1.64163e-08	0.117821	1.349e-08	6	0.126236	1.63295e-08	0.106165	0.0748753	1.34017e-08
HILIC.pos_Cluster_0405	0.340926	8.44858e-06	6.89845e-09	0.11721	6.4025e-09	4.28	NA	NA	NA	NA	NA
C8.pos_Cluster_1915	0.259015	0.000810775	2.90911e-09	0.115512	1.39932e-09	5.4	NA	NA	NA	NA	NA
C8.pos_Cluster_1494	0.320017	3.0711e-05	9.5245e-09	0.111616	1.1775e-08	4.59	NA	NA	NA	NA	NA
C8.pos_Cluster_1623	0.595023	0	1.23735e-07	0.108947	3.91411e-08	3.28	0.505504	1.20088e-07	4.35976e-12	0.0955988	3.67695e-08
HILIC.pos_Cluster_0817	0.692608	0	7.32916e-06	0.10873	2.00449e-08	4.83	NA	NA	NA	NA	NA
HILIC.neg_Cluster_0230	0.386715	3.61102e-07	2.38863e-07	0.10671	4.33168e-07	6.92	NA	NA	NA	NA	NA
C8.pos_Cluster_2220	0.516272	0	1.24221e-06	0.105772	1.54662e-06	3.42	0.496216	1.26397e-06	1.22109e-11	0.145638	1.4846e-06
C8.pos_Cluster_2130	0.510627	0	1.10726e-10	0.104545	1.54701e-10	5.1	NA	NA	NA	NA	NA
C8.pos_Cluster_2218	0.400005	1.02053e-07	2.36262e-05	0.0928638	4.19336e-05	4.52	NA	NA	NA	NA	NA
C8.pos_Cluster_2117	0.0699917	0.371308	3.03331e-10	0.0850649	2.01884e-10	4.96	NA	NA	NA	NA	NA
C8.pos_Cluster_1657	0.662658	3.19001e-22	1.49561e-06	0.0839842	7.39554e-07	3.31	NA	1.55504e-06	NA	NA	7.14942e-07
C8.pos_Cluster_1468	0.0403577	0.606782	2.03361e-09	0.082735	2.20395e-09	4.99	NA	NA	NA	NA	NA
C8.pos_Cluster_2293	0.389066	3.03255e-07	6.65502e-09	0.0821068	7.35718e-09	5.62	NA	NA	NA	NA	NA
HILIC.pos_Cluster_0927	0.227139	0.00341359	1.97162e-05	0.0805916	1.09251e-06	6.16	NA	NA	NA	NA	NA
C8.pos_Cluster_2178	0.431705	1.00607e-08	4.44758e-09	0.0752525	2.96997e-09	4.72	NA	NA	NA	NA	NA
C8.pos_Cluster_2233	0.471301	2.42553e-10	9.70584e-07	0.0746032	1.81866e-06	3.26	NA	NA	NA	NA	NA
C8.pos_Cluster_0100	0.365928	1.34223e-06	8.16855e-10	0.0711773	4.67621e-10	4.31	NA	NA	NA	NA	NA
HILIC.pos_Cluster_0272	0.586483	0	9.9121e-09	0.0705628	1.27113e-08	3.62	NA	NA	NA	NA	NA
HILIC.pos_Cluster_0160	0.488032	3.17119e-11	4.06133e-07	0.0671717	2.49756e-07	6.28	NA	NA	NA	NA	NA
HILIC.pos_Cluster_0048	0.556188	0	2.7818e-06	0.0666667	2.63673e-07	4.06	0.502196	2.81478e-06	0	0.152958	2.54659e-07
HILIC.pos_Cluster_0079	0.421914	2.29553e-08	2.13757e-07	0.0660895	1.21224e-07	5.68	NA	NA	NA	NA	NA
C8.pos_Cluster_1932	0.213921	0.00579808	4.05757e-08	0.0642136	5.61897e-09	4.83	NA	NA	NA	NA	NA
C8.pos_Cluster_1351	0.291881	0.00015183	2.93204e-06	0.0630592	1.36852e-06	4.62	NA	NA	NA	NA	NA
C8.pos_Cluster_1521	0.211295	0.00653163	4.63453e-09	0.0606782	2.27041e-09	4.51	NA	NA	NA	NA	NA
HILIC.neg_Cluster_0112	0.522392	0	5.27537e-08	0.0594517	1.23376e-08	4.23	NA	NA	NA	NA	NA
C8.pos_Cluster_2345	0.183466	0.0184472	5.22375e-08	0.0544733	2.93844e-08	5.88	NA	NA	NA	NA	NA
HILIC.pos_Cluster_0913	0.487786	3.28676e-11	8.63806e-07	0.0539683	1.72303e-06	5.32	NA	NA	NA	NA	NA
C8.pos_Cluster_1907	0.205858	0.00808113	1.78129e-08	0.0525974	1.4186e-09	6.27	NA	NA	NA	NA	NA
C8.pos_Cluster_0678	0.395587	1.44926e-07	1.07582e-10	0.0507224	6.28973e-11	4.24	NA	NA	NA	NA	NA
HILIC.pos_Cluster_0100	0.53584	0	2.1799e-08	0.0444092	6.41279e-09	5.75	0.499538	2.08203e-08	2.36446e-12	0.0361118	6.51568e-09
C8.pos_Cluster_1848	0.366073	1.58397e-06	4.0521e-07	0.0437229	9.1378e-09	4.81	NA	NA	NA	NA	NA
C8.pos_Cluster_1303	0.390842	2.10017e-07	3.1514e-10	0.0405894	1.25603e-10	4.95	NA	NA	NA	NA	NA
C8.pos_Cluster_1146	0.565632	0	9.12326e-10	0.0375902	3.52124e-10	4.58	NA	NA	NA	NA	NA
C18.neg_Cluster_0530	0.443093	3.71034e-09	4.72463e-08	0.036075	2.93284e-10	4.2	NA	4.70207e-08	NA	NA	2.24804e-10
C8.pos_Cluster_0915	0.381508	4.28476e-07	1.15233e-07	0.03337	7.4265e-08	3.92	NA	NA	NA	NA	NA
C8.pos_Cluster_2202	0.5028	0	3.86587e-07	0.0292929	2.16728e-07	4.59	NA	NA	NA	NA	NA
C8.pos_Cluster_1912	0.424398	1.8669e-08	9.72384e-08	0.0256854	2.71784e-09	4.39	NA	NA	NA	NA	NA
C8.pos_Cluster_1070	0.0321963	0.681416	3.7805e-08	0.0241703	2.17811e-08	5.28	NA	NA	NA	NA	NA
C8.pos_Cluster_1817	0.463337	5.51418e-10	8.81567e-07	0.0233766	1.96545e-09	5.13	NA	NA	NA	NA	NA
C8.pos_Cluster_1722	0.491934	1.94299e-11	2.30583e-10	0.0226916	2.29777e-10	5.46	NA	2.13375e-10	NA	NA	2.14453e-10
C8.pos_Cluster_1854	0.420252	2.63329e-08	1.6024e-08	0.00577201	1.02949e-08	4.3	NA	NA	NA	NA	NA
C8.pos_Cluster_1835	0.206545	0.00786891	7.59396e-09	0.00519481	3.35713e-11	6.58	NA	NA	NA	NA	NA
C8.pos_Cluster_1980	0.221321	0.00435366	9.21286e-10	0.000721501	5.69907e-10	6.3	NA	NA	NA	NA	NA
C8.pos_Cluster_2048	0.238503	0.00208713	4.9141e-11	0	6.76983e-11	5.96	NA	NA	NA	NA	NA
C8.pos_Cluster_1393	0.326757	2.04583e-05	2.97562e-08	-0.0025974	1.16075e-07	3.75	NA	NA	NA	NA	NA
C8.pos_Cluster_1610	0.279214	0.000296586	5.27041e-09	-0.00728716	1.19692e-09	3.87	NA	NA	NA	NA	NA
C8.pos_Cluster_2119	0.418417	3.06168e-08	1.4883e-06	-0.00916306	4.72042e-08	4.32	NA	NA	NA	NA	NA
C8.pos_Cluster_1262	0.185614	0.0171035	2.1452e-08	-0.0290043	7.44289e-10	5.41	NA	NA	NA	NA	NA
C8.pos_Cluster_1821	0.293877	0.000136251	2.68471e-06	-0.0309524	1.0967e-08	4.42	NA	NA	NA	NA	NA
C8.pos_Cluster_1395	0.480585	6.4534e-11	9.48559e-09	-0.0376651	6.42749e-09	4.28	0.448421	8.86251e-09	1.5401e-09	-0.0702071	6.29856e-09
HILIC.neg_Cluster_0199	0.29412	0.000134459	5.29556e-08	-0.0562049	9.08624e-08	4.34	NA	NA	NA	NA	NA
C8.pos_Cluster_1726	0.329749	1.7032e-05	2.63343e-08	-0.0645022	5.21776e-09	4.48	NA	NA	NA	NA	NA
C8.pos_Cluster_1856	0.151345	0.0523947	6.99777e-08	-0.0673882	2.31218e-10	5.47	NA	NA	NA	NA	NA
C8.pos_Cluster_1614	0.486811	3.77753e-11	1.83224e-08	-0.0689755	2.08826e-09	3.83	NA	NA	NA	NA	NA
C8.pos_Cluster_1884	0.201523	0.00944225	5.05365e-10	-0.0772727	1.59413e-10	5.91	NA	NA	NA	NA	NA
C8.pos_Cluster_1635	0.367032	1.48196e-06	2.71532e-08	-0.102453	7.77581e-09	3.95	NA	NA	NA	NA	NA
C8.pos_Cluster_2128	0.203818	0.00864434	5.76195e-10	-0.199751	8.47208e-11	6.39	NA	NA	NA	NA	NA
HILIC.neg_Cluster_0169	NA	NA	1.57114e-07	NA	8.64232e-08	3.96	NA	1.51168e-07	NA	NA	8.15661e-08
C8.pos_Cluster_1375	NA	NA	6.50466e-10	NA	3.12466e-10	4.09	NA	NA	NA	NA	NA
C8.pos_Cluster_1597	NA	NA	2.44401e-08	NA	2.93083e-09	4.78	NA	NA	NA	NA	NA
C8.pos_Cluster_1886	NA	NA	8.06194e-07	NA	2.23011e-09	4.92	NA	NA	NA	NA	NA
C8.pos_Cluster_1879	0.736254	0	3.84714e-08	NA	NA	5.21	NA	NA	NA	NA	NA
C8.pos_Cluster_1837	NA	NA	3.01114e-08	NA	1.90696e-09	6.16	NA	NA	NA	NA	NA
C8.pos_Cluster_1995	NA	NA	8.20067e-09	NA	3.3582e-09	5.47	NA	NA	NA	NA	NA
C8.pos_Cluster_2046	NA	NA	2.26048e-08	NA	9.928e-09	4.65	NA	NA	NA	NA	NA
C8.pos_Cluster_2300	NA	NA	1.91748e-08	NA	1.56841e-08	5.25	NA	NA	NA	NA	NA
C18.neg_Cluster_0107	NA	NA	7.03807e-09	NA	2.29713e-09	5.97	NA	NA	NA	NA	NA
HILIC.neg_Cluster_0332	NA	NA	3.8947e-07	NA	6.95153e-07	6.81	NA	3.72794e-07	NA	NA	6.67594e-07
HILIC.pos_Cluster_0054	NA	NA	8.35447e-10	NA	1.78018e-09	7.13	NA	NA	NA	NA	NA
