# Supplementary material for: Improved Metabolite Prediction Using Microbiome Data-Based Elastic Net Models
Source: Front Cell Infect Microbiol. 2021 Oct 25;11:734416. doi: 10.3389/fcimb.2021.734416 (PMC8573316; doi:10.3389/fcimb.2021.734416)
Supplement: Supplementary Table 2 — The gene lists in DNA or RNA, based on the highest rank or the average rank among metabolites, that contribute to prediction of well-predicted metabolites in ZOE 2.0 by ENVIM. Rank is based on the weight matrix in ENVIM. A larger number of ranks suggests more important gene families. [file Table_2.xlsx]

## Sheet: DNA.max.csv
GeneFamily	Rank of Max.DNA		GeneFamily	Rank of Mean.DNA		GeneFamily	Rank of Max.RNA		GeneFamily	Rank of Mean.RNA
UniRef90_B1I9V1	1355		UniRef90_D8UQ35	1350.76		UniRef90_A0A024DHT1	1825		UniRef90_A0A024DHT1	1791.58
UniRef90_B2DWT6	1355		UniRef90_F5RP73	1348.62		UniRef90_A0KF25	1823		UniRef90_A0KF25	1696.38
UniRef90_C0DZQ2	1355		UniRef90_G5GL71	1347.31		UniRef90_A0M577	1731		UniRef90_A0M577	1172.33
UniRef90_C0E0A6	1355		UniRef90_E0NYK7	1346.75		UniRef90_A0M599	1792		UniRef90_A0M599	1511.22
UniRef90_C0E0J7	1355		UniRef90_V8CH43	1346		UniRef90_A0RM10	1822		UniRef90_A0RM10	1554.08
UniRef90_C0E3D7	1355		UniRef90_J8XTU3	1342.29		UniRef90_A0RMK6	1824		UniRef90_A0RMK6	1717.68
UniRef90_C0E5V2	1355		UniRef90_J5VTM5	1342.24		UniRef90_A3CK78	1762		UniRef90_A3CK78	1457.86
UniRef90_C0E5Z1	1355		UniRef90_C9PY25	1341.89		UniRef90_A3CK90	1816		UniRef90_A3CK90	1636.5
UniRef90_C0E7A9	1355		UniRef90_D4S8U1	1341.09		UniRef90_A3CKA4	1781		UniRef90_A3CKA4	1113.83
UniRef90_C0E7Z4	1355		UniRef90_C0DZQ2	1339.71		UniRef90_A3CNB2	1781		UniRef90_A3CNB2	1467.17
UniRef90_C9MZ36	1355		UniRef90_F5RQN3	1339.18		UniRef90_A3CNS3	1826		UniRef90_A3CNS3	1444.64
UniRef90_C9PY25	1355		UniRef90_U5P1X6	1338.71		UniRef90_A3CPW1	1785		UniRef90_A3CPW1	1159
UniRef90_D4DQA4	1355		UniRef90_UPI0001DA96E4	1338.36		UniRef90_A3CQ38	1761		UniRef90_A3CQ38	1178.33
UniRef90_D4S901	1355		UniRef90_B2DWT6	1337.75		UniRef90_A3CRA2	1783		UniRef90_A3CRA2	1333.5
UniRef90_D8UQ35	1355		UniRef90_U1RS47	1337.33		UniRef90_A3MYU6	1792		UniRef90_A3MYU6	1385
UniRef90_E0DC03	1355		UniRef90_C0E0M1	1336.49		UniRef90_A3MZW7	1825		UniRef90_A3MZW7	1713.47
UniRef90_E0DCK5	1355		UniRef90_D4S901	1335.05		UniRef90_A3N234	1814		UniRef90_A3N234	1589.3
UniRef90_E0NYK7	1355		UniRef90_K9CEW1	1334.9		UniRef90_A3N247	1826		UniRef90_A3N247	1786.78
UniRef90_E7ND01	1355		UniRef90_UPI0001E069ED	1334.37		UniRef90_A3N249	1805		UniRef90_A3N249	1737.38
UniRef90_F3P8L2	1355		UniRef90_F2UYI3	1334.08		UniRef90_A3N2C1	1630		UniRef90_A3N2C1	1199.29
UniRef90_F5RP73	1355		UniRef90_C0E5Z1	1332.97		UniRef90_A3N2U4	1801		UniRef90_A3N2U4	1669.7
UniRef90_F9PM64	1355		UniRef90_C0DZL3	1332.81		UniRef90_A3N2U9	1788		UniRef90_A3N2U9	1387.67
UniRef90_G5GL71	1355		UniRef90_unknown	1331.28		UniRef90_A3N317	1824		UniRef90_A3N317	1695.13
UniRef90_G9ZID5	1355		UniRef90_U1QTX2	1331.15		UniRef90_A3N357	1797		UniRef90_A3N357	1689.5
UniRef90_J1H0G1	1355		UniRef90_K8YV84	1330.74		UniRef90_A3N361	1796		UniRef90_A3N361	1695.27
UniRef90_J2ZSW0	1355		UniRef90_U1QC65	1330.74		UniRef90_A3N363	1814		UniRef90_A3N363	1622.67
UniRef90_J5VTM5	1355		UniRef90_B1I9V1	1330.48		UniRef90_A3N364	1809		UniRef90_A3N364	1676.19
UniRef90_J8XTU3	1355		UniRef90_E0DCR0	1329.82		UniRef90_A3N365	1812		UniRef90_A3N365	1684.5
UniRef90_K8YV84	1355		UniRef90_UPI000376AD96	1329.52		UniRef90_A3N366	1571		UniRef90_A3N366	1107.6
UniRef90_U1Q4H3	1355		UniRef90_E7RYZ4	1329.37		UniRef90_A3N368	1802		UniRef90_A3N368	1628.89
UniRef90_U1Q7E7	1355		UniRef90_C0E6R5	1328.83		UniRef90_A3N369	1817		UniRef90_A3N369	1711.32
UniRef90_U5P1X6	1355		UniRef90_F3PAM1	1328.69		UniRef90_A3N371	1787		UniRef90_A3N371	1630.75
UniRef90_unknown	1355		UniRef90_E0DCK5	1327.93		UniRef90_A3N379	1692		UniRef90_A3N379	1287.67
UniRef90_UPI000376AD96	1355		UniRef90_UPI0001A2A6BB	1327.2		UniRef90_A3N381	1795		UniRef90_A3N381	1657.86
UniRef90_V8CH43	1355		UniRef90_G9PQS5	1327.12		UniRef90_A3N3N0	1807		UniRef90_A3N3N0	1144.33
UniRef90_X6LPE5	1355		UniRef90_G5GSC7	1326.95		UniRef90_A3N3Q9	1795		UniRef90_A3N3Q9	1616.09
UNMAPPED	1355		UNMAPPED	1326.17		UniRef90_A3N3R0	1813		UniRef90_A3N3R0	1535.3
UniRef90_C0DZ97	1354		UniRef90_G5GSD0	1325.5		UniRef90_A4QBG0	1756		UniRef90_A4QBG0	1161.2
UniRef90_C0DZL3	1354		UniRef90_C6M7E1	1325.14		UniRef90_A4VYP1	1744		UniRef90_A4VYP1	1470
UniRef90_C0DZT2	1354		UniRef90_E0DHG3	1324.76		UniRef90_A4W2T1	1707		UniRef90_A4W2T1	1014.67
UniRef90_C0E019	1354		UniRef90_E0DE35	1324.12		UniRef90_A5F9Z0	1492		UniRef90_A5F9Z0	714.75
UniRef90_C0E0M1	1354		UniRef90_D4DQA4	1323.87		UniRef90_A5FMZ0	1762		UniRef90_A5FMZ0	1508.75
UniRef90_C0E108	1354		UniRef90_F3P8C9	1323.76		UniRef90_A5MBI3	1766		UniRef90_A5MBI3	1290
UniRef90_C0E622	1354		UniRef90_A5TSU5	1323.09		UniRef90_A5TRI5	1811		UniRef90_A5TRI5	1272.56
UniRef90_C0E655	1354		UniRef90_C0E1S2	1323		UniRef90_A5TRI6	1751		UniRef90_A5TRI6	1207
UniRef90_C0W8Q2	1354		UniRef90_C9MZ36	1322.29		UniRef90_A5TRM2	1389		UniRef90_A5TRM2	845
UniRef90_C3WRB8	1354		UniRef90_F3P8P1	1321.5		UniRef90_A5TRQ1	1825		UniRef90_A5TRQ1	1563.9
UniRef90_C6M0H8	1354		UniRef90_C6M9F0	1319.62		UniRef90_A5TS79	1825		UniRef90_A5TS79	1454.43
UniRef90_C6M7E1	1354		UniRef90_G9PKA8	1318.84		UniRef90_A5TSF0	1575		UniRef90_A5TSF0	904
UniRef90_D4S8U1	1354		UniRef90_G9PPL2	1318.69		UniRef90_A5TSL3	1825		UniRef90_A5TSL3	1550.89
UniRef90_E0DE40	1354		UniRef90_E7ND01	1318.3		UniRef90_A5TSP5	1679		UniRef90_A5TSP5	1295.43
UniRef90_E0DG50	1354		UniRef90_F3P5U5	1318.25		UniRef90_A5TSU1	1814		UniRef90_A5TSU1	1183
UniRef90_E0DGK7	1354		UniRef90_C0E7A9	1317.85		UniRef90_A5TSU5	1820		UniRef90_A5TSU5	1495.12
UniRef90_E0DHG2	1354		UniRef90_J1HL30	1317.8		UniRef90_A5TT04	1746		UniRef90_A5TT04	1239.56
UniRef90_E0DHG3	1354		UniRef90_F3P8L2	1317.75		UniRef90_A5TT10	1681		UniRef90_A5TT10	1033.6
UniRef90_E0DHK2	1354		UniRef90_C6MA31	1317.68		UniRef90_A5TT15	1700		UniRef90_A5TT15	1011.83
UniRef90_E7RYZ4	1354		UniRef90_E0DGK7	1317.55		UniRef90_A5TT40	1808		UniRef90_A5TT40	1513.13
UniRef90_F2UWY2	1354		UniRef90_J0NPI4	1316.92		UniRef90_A5TTC6	1811		UniRef90_A5TTC6	1491.36
UniRef90_F2UYI3	1354		UniRef90_E0DF29	1316.89		UniRef90_A5TTH1	1559		UniRef90_A5TTH1	902.833
UniRef90_F3PAM1	1354		UniRef90_E0DHK2	1316.86		UniRef90_A5TTK3	1825		UniRef90_A5TTK3	1614.52
UniRef90_F5RQN3	1354		UniRef90_J2ZSW0	1316.6		UniRef90_A5TTW4	1714		UniRef90_A5TTW4	1293
UniRef90_F9ECW7	1354		UniRef90_C0DZ86	1316.39		UniRef90_A5TUE5	1823		UniRef90_A5TUE5	1630.4
UniRef90_G5GSC7	1354		UniRef90_C0E6N7	1316.3		UniRef90_A5TUL7	1770		UniRef90_A5TUL7	1322.33
UniRef90_J0NPI4	1354		UniRef90_C3WU75	1316.1		UniRef90_A5TUY5	1807		UniRef90_A5TUY5	1309
UniRef90_J3F5B4	1354		UniRef90_F3P8E3	1315.88		UniRef90_A5TV23	1810		UniRef90_A5TV23	1322.89
UniRef90_K9CEW1	1354		UniRef90_F9PM64	1315.4		UniRef90_A5TV43	1781		UniRef90_A5TV43	1023.8
UniRef90_Q5F5Q8	1354		UniRef90_C3WRB8	1314		UniRef90_A5TVA6	1821		UniRef90_A5TVA6	1354.4
UniRef90_U1PID8	1354		UniRef90_C6M0H8	1313.77		UniRef90_A5TVS4	1809		UniRef90_A5TVS4	1400.3
UniRef90_UPI00016B261C	1354		UniRef90_G9ZID5	1313.5		UniRef90_A5TVS9	1745		UniRef90_A5TVS9	1388.6
UniRef90_UPI0001DA96E4	1354		UniRef90_F3P8L0	1313.22		UniRef90_A5TVU5	1797		UniRef90_A5TVU5	1347.75
UniRef90_UPI0001E069ED	1354		UniRef90_F3P8G1	1312.93		UniRef90_A5TW26	1595		UniRef90_A5TW26	1152.83
UniRef90_A7B8Q3	1353		UniRef90_G9PLI7	1312.75		UniRef90_A5TWI2	1747		UniRef90_A5TWI2	1011
UniRef90_C0DZ86	1353		UniRef90_F2UWY2	1312.52		UniRef90_A5TWK1	1665		UniRef90_A5TWK1	958.6
UniRef90_C0E0D5	1353		UniRef90_F3P5T3	1311.75		UniRef90_A5TWR6	1686		UniRef90_A5TWR6	1231.4
UniRef90_C0E0Q7	1353		UniRef90_C0E1N8	1311.57		UniRef90_A5TWX0	1453		UniRef90_A5TWX0	1123.83
UniRef90_C0E2E8	1353		UniRef90_X6LPE5	1310.64		UniRef90_A5TX05	1826		UniRef90_A5TX05	1450.7
UniRef90_C0E6R5	1353		UniRef90_F3P912	1310.56		UniRef90_A5TXA9	1147		UniRef90_A5TXA9	883.5
UniRef90_C6MA31	1353		UniRef90_F2UX13	1310.5		UniRef90_A5TY15	1769		UniRef90_A5TY15	1154.25
UniRef90_D2ZXJ3	1353		UniRef90_F3P832	1310.5		UniRef90_A5TY51	1819		UniRef90_A5TY51	1391.55
UniRef90_E7N7M3	1353		UniRef90_C0E622	1310.31		UniRef90_A5TY68	1774		UniRef90_A5TY68	1100.12
UniRef90_G5GSD0	1353		UniRef90_G9PQU2	1310.15		UniRef90_A5U9V1	1825		UniRef90_A5U9V1	1759.66
UniRef90_I2NVY2	1353		UniRef90_F3P8X0	1309.5		UniRef90_A5UC84	1813		UniRef90_A5UC84	1698.31
UniRef90_J3A9M2	1353		UniRef90_F7L235	1308.64		UniRef90_A5UDJ4	1811		UniRef90_A5UDJ4	1648.4
UniRef90_J3JJF2	1353		UniRef90_C0E6X1	1308.6		UniRef90_A5UDS8	1824		UniRef90_A5UDS8	1768.54
UniRef90_J3JJG2	1353		UniRef90_U2IHU6	1308.43		UniRef90_A6VKC7	1814		UniRef90_A6VKC7	1713.88
UniRef90_J3JJY2	1353		UniRef90_C0E108	1308		UniRef90_A6VL59	1788		UniRef90_A6VL59	1597.5
UniRef90_U1Q6G2	1353		UniRef90_F2UWM6	1307.88		UniRef90_A6VLI9	1786		UniRef90_A6VLI9	1645.82
UniRef90_U1QTX2	1353		UniRef90_F3P8D8	1307.55		UniRef90_A6VLK5	1816		UniRef90_A6VLK5	1637.5
UniRef90_A5TSU5	1352		UniRef90_F3P8D5	1307.14		UniRef90_A6VLK6	1766		UniRef90_A6VLK6	1657.4
UniRef90_C0E1F6	1352		UniRef90_C0E0Q7	1307.08		UniRef90_A6VLL4	1819		UniRef90_A6VLL4	1723.8
UniRef90_C0E1S2	1352		UniRef90_U1QDE0	1307		UniRef90_A6VLP5	1826		UniRef90_A6VLP5	1785.06
UniRef90_C0E3Q7	1352		UniRef90_E0DC03	1306.92		UniRef90_A6VLQ3	1790		UniRef90_A6VLQ3	1591.45
UniRef90_C0E4K0	1352		UniRef90_J2ZLY3	1306.86		UniRef90_A6VMT9	1808		UniRef90_A6VMT9	1633.62
UniRef90_C0E7G1	1352		UniRef90_J3ABI0	1306.43		UniRef90_A7B8Q3	1557		UniRef90_A7B8Q3	1296
UniRef90_C9MZD5	1352		UniRef90_C0E2E8	1306.06		UniRef90_A7B8Q4	1704		UniRef90_A7B8Q4	1304
UniRef90_E0DHM8	1352		UniRef90_E0DC04	1305.9		UniRef90_A7GWJ8	1804		UniRef90_A7GWJ8	1360.14
UniRef90_F3P8L0	1352		UniRef90_E0DHG2	1305.26		UniRef90_A7GY62	1799		UniRef90_A7GY62	1200.33
UniRef90_G9PJY4	1352		UniRef90_E0DHM8	1304.93		UniRef90_A7GZJ6	1678		UniRef90_A7GZJ6	1170.6
UniRef90_G9PPL2	1352		UniRef90_C9MZ35	1304.4		UniRef90_A7GZR0	1804		UniRef90_A7GZR0	1367.57
UniRef90_G9PQS5	1352		UniRef90_F3P8D4	1304.29		UniRef90_A7H055	1790		UniRef90_A7H055	1245.38
UniRef90_J1HII1	1352		UniRef90_F3PCZ6	1304		UniRef90_A7ZAY0	1823		UniRef90_A7ZAY0	1301.5
UniRef90_J1HL30	1352		UniRef90_F3P5R1	1303.8		UniRef90_A7ZBF7	1714		UniRef90_A7ZBF7	1310.57
UniRef90_L5UAJ0	1352		UniRef90_A7B8Q3	1303.75		UniRef90_A7ZBN5	1762		UniRef90_A7ZBN5	1092.83
UniRef90_U1QC65	1352		UniRef90_E0DH14	1303.7		UniRef90_A7ZBQ8	1818		UniRef90_A7ZBQ8	1037.83
UniRef90_U1RUD6	1352		UniRef90_C0E7F0	1303.54		UniRef90_A7ZC03	1780		UniRef90_A7ZC03	1099.2
UniRef90_UPI0001A2A6BB	1352		UniRef90_C0DZA2	1303.33		UniRef90_A7ZC11	1820		UniRef90_A7ZC11	1079.43
UniRef90_C0E3R8	1351		UniRef90_U1RUD6	1303.19		UniRef90_A7ZC12	1808		UniRef90_A7ZC12	1324.29
UniRef90_C5C9K3	1351		UniRef90_E0DBP6	1302.6		UniRef90_A7ZC43	1810		UniRef90_A7ZC43	1364
UniRef90_C6M9F0	1351		UniRef90_J3JJF2	1302.33		UniRef90_A7ZCN6	1815		UniRef90_A7ZCN6	1304
UniRef90_C8N7V2	1351		UniRef90_C0DZT2	1302.27		UniRef90_A7ZDC4	1824		UniRef90_A7ZDC4	1592.57
UniRef90_E0DE35	1351		UniRef90_C0E0D5	1302.23		UniRef90_A7ZDD0	1812		UniRef90_A7ZDD0	1401.11
UniRef90_E0DHZ6	1351		UniRef90_J1HII1	1301.86		UniRef90_A7ZEC8	1430		UniRef90_A7ZEC8	1302.33
UniRef90_E0DIX0	1351		UniRef90_E0DHK3	1301.8		UniRef90_A7ZF37	1322		UniRef90_A7ZF37	974
UniRef90_F3P5U5	1351		UniRef90_UPI0003B6DC0A	1301.67		UniRef90_A7ZFR8	900		UniRef90_A7ZFR8	642
UniRef90_F3P698	1351		UniRef90_A5TVS4	1301.59		UniRef90_A7ZFZ0	1789		UniRef90_A7ZFZ0	1204.14
UniRef90_F3P8E3	1351		UniRef90_S2Z9X6	1301.55		UniRef90_A7ZFZ5	1817		UniRef90_A7ZFZ5	1159.25
UniRef90_F3PD09	1351		UniRef90_C9MZ34	1301.5		UniRef90_A7ZFZ9	1815		UniRef90_A7ZFZ9	1258.71
UniRef90_F7L235	1351		UniRef90_J3JJD8	1301.33		UniRef90_A7ZG01	1743		UniRef90_A7ZG01	970.667
UniRef90_J0NQ57	1351		UniRef90_C0E383	1301.25		UniRef90_A7ZG02	1814		UniRef90_A7ZG02	1170.78
UniRef90_J3ABI0	1351		UniRef90_C0E6Q3	1301.08		UniRef90_A7ZG04	594		UniRef90_A7ZG04	559.5
UniRef90_T2BL02	1351		UniRef90_Q5F5Q8	1300.82		UniRef90_A7ZG05	1809		UniRef90_A7ZG05	1250.6
UniRef90_A5TVS4	1350		UniRef90_A5TSU1	1300.57		UniRef90_A7ZG08	1791		UniRef90_A7ZG08	1150.62
UniRef90_C0E0V0	1350		UniRef90_C8NCS0	1300.52		UniRef90_A7ZG09	1810		UniRef90_A7ZG09	972.333
UniRef90_C0E1G3	1350		UniRef90_C9MZD5	1300.5		UniRef90_A7ZG94	1824		UniRef90_A7ZG94	1283
UniRef90_C0E1H8	1350		UniRef90_C0E6D1	1300.07		UniRef90_A8AHA8	1815		UniRef90_A8AHA8	1657.92
UniRef90_C0E1N0	1350		UniRef90_F3P698	1300.07		UniRef90_A8AUR9	1801		UniRef90_A8AUR9	1262.33
UniRef90_C0E1N9	1350		UniRef90_C0E0J7	1299.86		UniRef90_A8AXG7	1826		UniRef90_A8AXG7	1612.3
UniRef90_C0E3W5	1350		UniRef90_C0E0V0	1299.67		UniRef90_A8AXU4	1804		UniRef90_A8AXU4	1337.56
UniRef90_C0E4I9	1350		UniRef90_UPI00016B261C	1299.53		UniRef90_A8AYL1	1806		UniRef90_A8AYL1	1486.38
UniRef90_C0E6D1	1350		UniRef90_E0DC87	1299.52		UniRef90_A8AZD5	1797		UniRef90_A8AZD5	1525.2
UniRef90_C0E6N7	1350		UniRef90_F3P6L7	1299.5		UniRef90_A8AZM1	1806		UniRef90_A8AZM1	1137.17
UniRef90_C8NCS0	1350		UniRef90_U1RWA9	1299.21		UniRef90_A8AZM4	1781		UniRef90_A8AZM4	1444.71
UniRef90_C9MYW9	1350		UniRef90_J0WPX8	1298.83		UniRef90_A8AZP0	1770		UniRef90_A8AZP0	1418.29
UniRef90_E0DCR0	1350		UniRef90_E7NCZ5	1298.62		UniRef90_A8AZZ3	1788		UniRef90_A8AZZ3	1314.14
UniRef90_E0DHK3	1350		UniRef90_C9MYW9	1297.75		UniRef90_A8FKQ5	1790		UniRef90_A8FKQ5	1260.43
UniRef90_F3P697	1350		UniRef90_C0E3R8	1297.58		UniRef90_A8Z6N9	1795		UniRef90_A8Z6N9	1345.38
UniRef90_F3P846	1350		UniRef90_C0E5U6	1297		UniRef90_A9M3X2	1284		UniRef90_A9M3X2	731.75
UniRef90_F3P8C9	1350		UniRef90_J3AAZ9	1297		UniRef90_A9M3X5	1679		UniRef90_A9M3X5	728.2
UniRef90_G9PKA8	1350		UniRef90_U1RLG4	1296.85		UniRef90_B1I8K9	1764		UniRef90_B1I8K9	1382.12
UniRef90_U1QDE0	1350		UniRef90_G9PMY0	1296.5		UniRef90_B1I9V1	1791		UniRef90_B1I9V1	1477.11
UniRef90_U1QMU7	1350		UniRef90_D2ZXJ3	1296.21		UniRef90_B1IAK8	1821		UniRef90_B1IAK8	1701.25
UniRef90_U1RLG4	1350		UniRef90_F3P846	1296.14		UniRef90_B1IB67	1785		UniRef90_B1IB67	1212
UniRef90_A5TSU1	1349		UniRef90_E0DG50	1295.6		UniRef90_B2IN20	1793		UniRef90_B2IN20	1551.12
UniRef90_C0DZA2	1349		UniRef90_U2J082	1295.29		UniRef90_B2IRE5	1703		UniRef90_B2IRE5	1255.2
UniRef90_C0E1P0	1349		UniRef90_C0E4K0	1295.2		UniRef90_B2IS64	1810		UniRef90_B2IS64	1418.67
UniRef90_C0E5Z6	1349		UniRef90_F3P9B2	1295.17		UniRef90_B2RIG0	1807		UniRef90_B2RIG0	1396.38
UniRef90_C0E6X1	1349		UniRef90_C0W5A6	1294		UniRef90_B3GZ21	1813		UniRef90_B3GZ21	1718.38
UniRef90_C0W6F4	1349		UniRef90_E0DE14	1293.71		UniRef90_B4RKB6	1811		UniRef90_B4RKB6	1102.4
UniRef90_C7R0U3	1349		UniRef90_F3P4Y5	1293		UniRef90_B4U516	1722		UniRef90_B4U516	1411.25
UniRef90_E0DBW7	1349		UniRef90_E0DFP2	1292.89		UniRef90_B5E3F8	1740		UniRef90_B5E3F8	1384.64
UniRef90_E0DD95	1349		UniRef90_C5TK40	1292.81		UniRef90_B5E5K9	1716		UniRef90_B5E5K9	1466.22
UniRef90_E0DDS6	1349		UniRef90_F2UVR8	1292.8		UniRef90_B5E640	1785		UniRef90_B5E640	1403.58
UniRef90_F3P8D8	1349		UniRef90_C0E0R7	1292.53		UniRef90_B5E6H0	1728		UniRef90_B5E6H0	1457.38
UniRef90_F3P8E2	1349		UniRef90_G9PP08	1292.5		UniRef90_B9CY05	1824		UniRef90_B9CY05	1299
UniRef90_F3P8T7	1349		UniRef90_I2NVY2	1291.9		UniRef90_B9CY06	1781		UniRef90_B9CY06	1042.6
UniRef90_U1PPF1	1349		UniRef90_E0DBW7	1291.5		UniRef90_B9CY12	1816		UniRef90_B9CY12	1379
UniRef90_C0E0R7	1348		UniRef90_J0NR18	1291.5		UniRef90_B9CZ41	1806		UniRef90_B9CZ41	1548
UniRef90_C0E0T0	1348		UniRef90_J3JJG2	1291.38		UniRef90_B9D0B5	1814		UniRef90_B9D0B5	1587.33
UniRef90_C0E1N8	1348		UniRef90_C0DZS6	1291		UniRef90_B9D190	1594		UniRef90_B9D190	1212.4
UniRef90_C0E562	1348		UniRef90_F9EHV8	1290.75		UniRef90_B9D2A5	1825		UniRef90_B9D2A5	1185.6
UniRef90_C0E7D7	1348		UniRef90_C0DZ92	1290.23		UniRef90_B9D4H2	1802		UniRef90_B9D4H2	1361.4
UniRef90_C0E7F0	1348		UniRef90_Q7P6V2	1290.11		UniRef90_B9D5K9	1746		UniRef90_B9D5K9	1092.17
UniRef90_C5TK40	1348		UniRef90_J3F5B4	1288.95		UniRef90_B9D5P1	1770		UniRef90_B9D5P1	1391.14
UniRef90_C6M7N5	1348		UniRef90_C0E0T0	1288.89		UniRef90_C0DTK2	1382		UniRef90_C0DTK2	941.2
UniRef90_E0DBM0	1348		UniRef90_J3JJG0	1288.67		UniRef90_C0DZA3	1813		UniRef90_C0DZA3	1379.22
UniRef90_F2UWM6	1348		UniRef90_J1HP65	1288.62		UniRef90_C0DZE8	1812		UniRef90_C0DZE8	1462.67
UniRef90_F3P912	1348		UniRef90_C0E1M4	1288.5		UniRef90_C0E070	1812		UniRef90_C0E070	1449.3
UniRef90_F3P9V5	1348		UniRef90_F3P4V4	1288.45		UniRef90_C0E0B8	1822		UniRef90_C0E0B8	1375.45
UniRef90_J1HP65	1348		UniRef90_J3JJY2	1288.32		UniRef90_C0E0C3	1813		UniRef90_C0E0C3	1550.83
UniRef90_J2ZLY3	1348		UniRef90_E7N7M3	1288.29		UniRef90_C0E0C5	1824		UniRef90_C0E0C5	1615.65
UniRef90_J3A845	1348		UniRef90_F3P8G2	1288		UniRef90_C0E0W7	1310		UniRef90_C0E0W7	668
UniRef90_U1RS47	1348		UniRef90_U1RF05	1288		UniRef90_C0E0X9	1768		UniRef90_C0E0X9	1404.27
UniRef90_C0E1D2	1347		UniRef90_C0E1N0	1287.78		UniRef90_C0E1A9	1798		UniRef90_C0E1A9	1398.78
UniRef90_C0E2E7	1347		UniRef90_C0E7L4	1287.75		UniRef90_C0E2W9	1825		UniRef90_C0E2W9	1571.6
UniRef90_C0E383	1347		UniRef90_U1Q4H3	1287.75		UniRef90_C0E313	1753		UniRef90_C0E313	1409
UniRef90_C0E3R9	1347		UniRef90_E0DHD8	1287.11		UniRef90_C0E333	1705		UniRef90_C0E333	1253.17
UniRef90_C0E4M7	1347		UniRef90_C8N7V2	1287.06		UniRef90_C0E334	1704		UniRef90_C0E334	1354.83
UniRef90_C0E4X1	1347		UniRef90_C0W6F4	1286.62		UniRef90_C0E3D7	1817		UniRef90_C0E3D7	1232
UniRef90_C0E5B4	1347		UniRef90_E0DJ06	1286.38		UniRef90_C0E3G7	1814		UniRef90_C0E3G7	1114.29
UniRef90_C0E6C9	1347		UniRef90_C0E5Z6	1285.46		UniRef90_C0E3H0	1823		UniRef90_C0E3H0	1684.29
UniRef90_E0DBP6	1347		UniRef90_C0E1H8	1284.88		UniRef90_C0E425	1768		UniRef90_C0E425	1328.83
UniRef90_E0DBS8	1347		UniRef90_C7R0U3	1284.6		UniRef90_C0E4M3	1817		UniRef90_C0E4M3	1162.33
UniRef90_E0DC04	1347		UniRef90_C0DZX1	1284.4		UniRef90_C0E4V4	1685		UniRef90_C0E4V4	1071.17
UniRef90_E0DEH9	1347		UniRef90_C9MZ31	1284.33		UniRef90_C0E555	1692		UniRef90_C0E555	873.25
UniRef90_E0DF29	1347		UniRef90_C0E7Z4	1283.8		UniRef90_C0E5C8	1557		UniRef90_C0E5C8	1028.75
UniRef90_F3P5T3	1347		UniRef90_F3P8E9	1283.7		UniRef90_C0E5E7	1822		UniRef90_C0E5E7	1214.88
UniRef90_G9PQU2	1347		UniRef90_C0DZH9	1283.67		UniRef90_C0E5F5	1824		UniRef90_C0E5F5	1583.33
UniRef90_J0WPX8	1347		UniRef90_C0E1G3	1283.25		UniRef90_C0E6L4	1754		UniRef90_C0E6L4	1325.33
UniRef90_S2Z9X6	1347		UniRef90_C5C0I1	1282.71		UniRef90_C0E6X0	1805		UniRef90_C0E6X0	1206
UniRef90_C0DZS6	1346		UniRef90_F3PAC2	1282.5		UniRef90_C0E6X1	1674		UniRef90_C0E6X1	1109.88
UniRef90_C0E1M2	1346		UniRef90_C0E1M2	1282.44		UniRef90_C0E6X2	1822		UniRef90_C0E6X2	1594.25
UniRef90_C3WU75	1346		UniRef90_G9PJY4	1282.22		UniRef90_C0E739	1795		UniRef90_C0E739	1516.33
UniRef90_C9MZ31	1346		UniRef90_C0E7G1	1282.18		UniRef90_C0E740	1809		UniRef90_C0E740	1533.14
UniRef90_E0DC81	1346		UniRef90_C3WU82	1281.78		UniRef90_C0E765	1822		UniRef90_C0E765	1343.29
UniRef90_E0DDL9	1346		UniRef90_J0NQ57	1281.69		UniRef90_C0E7D8	1606		UniRef90_C0E7D8	1038
UniRef90_J3F1A8	1346		UniRef90_D2ZUI9	1281.08		UniRef90_C0E826	1825		UniRef90_C0E826	1440.62
UniRef90_J3JJC9	1346		UniRef90_F3P9R4	1281		UniRef90_C0E841	1807		UniRef90_C0E841	1235.5
UniRef90_U1QSX0	1346		UniRef90_F3PAX1	1281		UniRef90_C0E844	1733		UniRef90_C0E844	1078.71
UniRef90_C0E0E2	1345		UniRef90_C0E2L7	1280.83		UniRef90_C0M7I0	1799		UniRef90_C0M7I0	1334.86
UniRef90_C0E1C9	1345		UniRef90_E7ND66	1280.6		UniRef90_C0M8M3	1754		UniRef90_C0M8M3	1450.33
UniRef90_C0E1H7	1345		UniRef90_F9EFI0	1280.1		UniRef90_C0M8R8	1745		UniRef90_C0M8R8	1132.71
UniRef90_C0E2B7	1345		UniRef90_J0NJB4	1280		UniRef90_C0M9H3	1632		UniRef90_C0M9H3	1368.6
UniRef90_C0E612	1345		UniRef90_L5UAJ0	1279.73		UniRef90_C0MBU0	1745		UniRef90_C0MBU0	1384.5
UniRef90_C0E6Q3	1345		UniRef90_J2ZNL2	1279.43		UniRef90_C0W3E2	1697		UniRef90_C0W3E2	1111.75
UniRef90_C9MZ35	1345		UniRef90_C5C9K3	1279.36		UniRef90_C0W5H3	1814		UniRef90_C0W5H3	1264.38
UniRef90_E0DC87	1345		UniRef90_C0E1C9	1279.25		UniRef90_C0W6A4	1715		UniRef90_C0W6A4	1001.86
UniRef90_E0DH14	1345		UniRef90_G0HA03	1278		UniRef90_C0W8Q2	1629		UniRef90_C0W8Q2	855.2
UniRef90_F3P8G2	1345		UniRef90_J2ZTS4	1277.14		UniRef90_C1CNI0	1818		UniRef90_C1CNI0	1726.89
UniRef90_F9EFI0	1345		UniRef90_F3P5G4	1277		UniRef90_C2M1W3	1753		UniRef90_C2M1W3	1070.38
UniRef90_G9PR99	1345		UniRef90_I2NNV3	1275.2		UniRef90_C2M208	1817		UniRef90_C2M208	1513
UniRef90_J3AC49	1345		UniRef90_F3P981	1275.19		UniRef90_C2M2E7	1817		UniRef90_C2M2E7	1514.6
UniRef90_C0E022	1344		UniRef90_F3P985	1275.13		UniRef90_C2M389	1816		UniRef90_C2M389	1315
UniRef90_C0E146	1344		UniRef90_F2UWK4	1275		UniRef90_C2M3V0	1635		UniRef90_C2M3V0	1260.17
UniRef90_C0E2K5	1344		UniRef90_U1PGS0	1275		UniRef90_C2M4L6	1753		UniRef90_C2M4L6	1230.3
UniRef90_C0E2L7	1344		UniRef90_J1H0G1	1274.84		UniRef90_C2M4Z0	1819		UniRef90_C2M4Z0	1534.08
UniRef90_C0E5U6	1344		UniRef90_C5TMF1	1274.82		UniRef90_C2M5Z5	1410		UniRef90_C2M5Z5	1096.75
UniRef90_E0DHD8	1344		UniRef90_E0DDQ4	1274.5		UniRef90_C2M6F7	1818		UniRef90_C2M6F7	1363.62
UniRef90_E0DIU8	1344		UniRef90_C0E1N9	1274.4		UniRef90_C2M6U9	1607		UniRef90_C2M6U9	1056.33
UniRef90_F3P554	1344		UniRef90_F3PBI0	1273.8		UniRef90_C2M7N8	1599		UniRef90_C2M7N8	983.571
UniRef90_F3P8P1	1344		UniRef90_F3P9V5	1272.14		UniRef90_C2M7V0	1780		UniRef90_C2M7V0	1514.71
UniRef90_F3P8X0	1344		UniRef90_C0E1D2	1272		UniRef90_C2M883	1710		UniRef90_C2M883	1263
UniRef90_F3P985	1344		UniRef90_E0DE68	1271.67		UniRef90_C2M8W2	1822		UniRef90_C2M8W2	1443.67
UniRef90_J2ZNL2	1344		UniRef90_F3PCH2	1271.11		UniRef90_C2MUG1	1826		UniRef90_C2MUG1	1674.5
UniRef90_C0DZF8	1343		UniRef90_E0DCX4	1270.8		UniRef90_C3PF14	1822		UniRef90_C3PF14	1532.15
UniRef90_C0E4L8	1343		UniRef90_J3AC49	1270.78		UniRef90_C3PGJ8	1779		UniRef90_C3PGJ8	1228.25
UniRef90_C0E4S8	1343		UniRef90_U1QMU7	1270		UniRef90_C3PKQ9	1821		UniRef90_C3PKQ9	1396
UniRef90_C9MZ34	1343		UniRef90_C6M0N2	1269.6		UniRef90_C3PL35	1825		UniRef90_C3PL35	1286.11
UniRef90_E0DE21	1343		UniRef90_E7ND53	1268.67		UniRef90_C3WH47	1005		UniRef90_C3WH47	649
UniRef90_E0DEN8	1343		UniRef90_E0DHZ6	1268.43		UniRef90_C3WJP5	1732		UniRef90_C3WJP5	1136.5
UniRef90_E0DIM7	1343		UniRef90_U1Q6G2	1268.33		UniRef90_C3WJP6	1805		UniRef90_C3WJP6	1282.9
UniRef90_F3P4Y5	1343		UniRef90_C0E612	1268.29		UniRef90_C3WQK9	1698		UniRef90_C3WQK9	1091.88
UniRef90_F3P5R1	1343		UniRef90_C0E1A6	1268.25		UniRef90_C3WRB8	1818		UniRef90_C3WRB8	1448.2
UniRef90_F3P832	1343		UniRef90_C0E649	1267.57		UniRef90_C3WU75	1786		UniRef90_C3WU75	1235.67
UniRef90_F3P8G1	1343		UniRef90_F3P921	1266.71		UniRef90_C3WU82	1824		UniRef90_C3WU82	1689.7
UniRef90_F3P981	1343		UniRef90_T2BL02	1266.7		UniRef90_C3WUD4	1800		UniRef90_C3WUD4	1353.25
UniRef90_F3P9X0	1343		UniRef90_C0E022	1266.55		UniRef90_C3WUS2	1674		UniRef90_C3WUS2	924.667
UniRef90_I2NPW0	1343		UniRef90_F3PB90	1266.33		UniRef90_C3WV96	1808		UniRef90_C3WV96	1037.83
UniRef90_U1RWA9	1343		UniRef90_E0DBS8	1266		UniRef90_C3WVV2	1420		UniRef90_C3WVV2	664.75
UniRef90_U2IHU6	1343		UniRef90_E0DIG9	1266		UniRef90_C3WW00	1759		UniRef90_C3WW00	1205.89
UniRef90_A7B8Q4	1342		UniRef90_F3P8E6	1265.2		UniRef90_C3WW01	1716		UniRef90_C3WW01	1279
UniRef90_C0DZH9	1342		UniRef90_J0XGE6	1264.6		UniRef90_C3WW70	1751		UniRef90_C3WW70	1365.55
UniRef90_C0E306	1342		UniRef90_F3P6B1	1264.5		UniRef90_C3WW89	1800		UniRef90_C3WW89	1418
UniRef90_C0E475	1342		UniRef90_C0E146	1264.08		UniRef90_C3WWG0	1766		UniRef90_C3WWG0	1320.9
UniRef90_C3WU82	1342		UniRef90_F3P6K4	1263.75		UniRef90_C3WWS3	1554		UniRef90_C3WWS3	1110.38
UniRef90_C5TMF1	1342		UniRef90_F3P9X0	1263.62		UniRef90_C3WWU3	1208		UniRef90_C3WWU3	696.333
UniRef90_D2ZUI9	1342		UniRef90_F3P7U8	1262.88		UniRef90_C3WX26	1821		UniRef90_C3WX26	1601.23
UniRef90_E0DFP2	1342		UniRef90_U1Q6J4	1262.25		UniRef90_C3WXE1	1755		UniRef90_C3WXE1	1151.8
UniRef90_G0HA03	1342		UniRef90_F3P8L1	1261.57		UniRef90_C3WXF3	1757		UniRef90_C3WXF3	1210.71
UniRef90_U2J082	1342		UniRef90_F3PD09	1261.57		UniRef90_C3WXF4	1801		UniRef90_C3WXF4	1347.33
UniRef90_C0E0W8	1341		UniRef90_U1PID8	1261.2		UniRef90_C3WXJ6	1719		UniRef90_C3WXJ6	988.857
UniRef90_C0E466	1341		UniRef90_E0DEH9	1261		UniRef90_C3WXK4	1781		UniRef90_C3WXK4	1291.11
UniRef90_C5C0I1	1341		UniRef90_F2UUL2	1259.67		UniRef90_C3WXK9	1823		UniRef90_C3WXK9	1305.33
UniRef90_E0DFN4	1341		UniRef90_E7N8E2	1259.33		UniRef90_C3WY52	1803		UniRef90_C3WY52	1194.71
UniRef90_E0DJ06	1341		UniRef90_F3P554	1258.58		UniRef90_C3WYA3	1753		UniRef90_C3WYA3	1269.62
UniRef90_F3PBI0	1341		UniRef90_G9PR99	1257.78		UniRef90_C3WYB3	1825		UniRef90_C3WYB3	1354
UniRef90_C0E6M8	1340		UniRef90_C0E2C1	1257.5		UniRef90_C3WYL9	1820		UniRef90_C3WYL9	1587.73
UniRef90_C0E7L5	1340		UniRef90_F3P4T3	1256.29		UniRef90_C3WZH2	1820		UniRef90_C3WZH2	1592.67
UniRef90_E0DC82	1340		UniRef90_G9PNE2	1256		UniRef90_C3WZM1	1704		UniRef90_C3WZM1	1244.75
UniRef90_E7NCZ5	1340		UniRef90_G9PJ09	1255.67		UniRef90_C3WZS8	1649		UniRef90_C3WZS8	1059.75
UniRef90_F3P8E9	1340		UniRef90_F3P7W8	1255.5		UniRef90_C3WZT0	1815		UniRef90_C3WZT0	1413.7
UniRef90_F3P9B2	1340		UniRef90_I2NPW0	1255.48		UniRef90_C3WZT1	1715		UniRef90_C3WZT1	1139.57
UniRef90_F3PCH2	1340		UniRef90_C0E5G6	1255.3		UniRef90_C3WZZ2	1640		UniRef90_C3WZZ2	891.333
UniRef90_U1RF05	1340		UniRef90_C0E3Q7	1255.29		UniRef90_C3X027	1816		UniRef90_C3X027	1181
UniRef90_C0DZ92	1339		UniRef90_U1Q7E7	1254.86		UniRef90_C3X0T9	1794		UniRef90_C3X0T9	1191.27
UniRef90_C0E0C6	1339		UniRef90_E0DE40	1254.67		UniRef90_C3X0U3	1795		UniRef90_C3X0U3	1197.56
UniRef90_C0E5G6	1339		UniRef90_F3P8D6	1254.5		UniRef90_C4GEQ8	1821		UniRef90_C4GEQ8	1468.33
UniRef90_E0DCM6	1339		UniRef90_E0DDS6	1253.5		UniRef90_C4GF83	1528		UniRef90_C4GF83	1063.5
UniRef90_E0DHB5	1339		UniRef90_C0E645	1252.83		UniRef90_C4GI63	1823		UniRef90_C4GI63	1636.24
UniRef90_E0DIA6	1339		UniRef90_F3P6U9	1252.2		UniRef90_C4GLV2	1823		UniRef90_C4GLV2	1544.67
UniRef90_E3D293	1339		UniRef90_J3F1A8	1252.09		UniRef90_C4GN50	1822		UniRef90_C4GN50	1589.27
UniRef90_F2UX13	1339		UniRef90_C0E4L8	1251.12		UniRef90_C4LL26	1816		UniRef90_C4LL26	1169.17
UniRef90_F3P7U8	1339		UniRef90_G9PHY3	1251.12		UniRef90_C4V0T3	1826		UniRef90_C4V0T3	1607.82
UniRef90_F3P895	1339		UniRef90_C0E036	1250.67		UniRef90_C5C0I1	1719		UniRef90_C5C0I1	1200.11
UniRef90_F3P8D4	1339		UniRef90_C0E4I9	1250.67		UniRef90_C5NUQ9	1785		UniRef90_C5NUQ9	1564
UniRef90_F3PBN7	1339		UniRef90_G9PN95	1250.5		UniRef90_C5NUX6	1765		UniRef90_C5NUX6	1433.12
UniRef90_L1PFP6	1339		UniRef90_C0E513	1249.43		UniRef90_C5NVF1	1810		UniRef90_C5NVF1	1494.2
UniRef90_C0E1Y5	1338		UniRef90_C0E1K4	1249.11		UniRef90_C5NVV2	1820		UniRef90_C5NVV2	1664.18
UniRef90_C0E2I8	1338		UniRef90_F2UWL6	1249		UniRef90_C5NVZ6	1817		UniRef90_C5NVZ6	1239.5
UniRef90_C0E7L4	1338		UniRef90_F3P8H3	1249		UniRef90_C5NW41	1756		UniRef90_C5NW41	1195
UniRef90_C4LL26	1338		UniRef90_J3A9M2	1248.85		UniRef90_C5NW55	1825		UniRef90_C5NW55	1330.8
UniRef90_E0DCH1	1338		UniRef90_C0E3W5	1248.38		UniRef90_C5NW59	1752		UniRef90_C5NW59	1258.5
UniRef90_F3P4V4	1338		UniRef90_C0E3D7	1248.07		UniRef90_C5NWS2	1795		UniRef90_C5NWS2	1590.1
UniRef90_J3F323	1338		UniRef90_F3P959	1248		UniRef90_C5NWV2	1740		UniRef90_C5NWV2	1290.25
UniRef90_J3JJD8	1338		UniRef90_E0DID6	1247.5		UniRef90_C5NWV5	1784		UniRef90_C5NWV5	1353.67
UniRef90_J3JJG0	1338		UniRef90_C0E0N2	1246.29		UniRef90_C5NWY5	1824		UniRef90_C5NWY5	1560.2
UniRef90_C0E1K4	1337		UniRef90_E0DHZ1	1246.25		UniRef90_C5NXI9	1820		UniRef90_C5NXI9	1658.67
UniRef90_C0E742	1337		UniRef90_F3P6K5	1246.25		UniRef90_C5NXR4	1762		UniRef90_C5NXR4	1331.67
UniRef90_J0NJB4	1337		UniRef90_F3P8E8	1246		UniRef90_C5NXZ6	1777		UniRef90_C5NXZ6	1439.86
UniRef90_C0E0Y6	1336		UniRef90_U1PPF1	1246		UniRef90_C5NY35	1816		UniRef90_C5NY35	1316.88
UniRef90_C0E1M4	1336		UniRef90_C6M7N5	1245.84		UniRef90_C5NYQ2	1813		UniRef90_C5NYQ2	1627.18
UniRef90_C0E5E3	1336		UniRef90_C0E7L5	1245.57		UniRef90_C5NYT9	1817		UniRef90_C5NYT9	1525.9
UniRef90_C0E5Q9	1336		UniRef90_F3PCR8	1245		UniRef90_C5NYZ6	1814		UniRef90_C5NYZ6	1680.25
UniRef90_C0E651	1336		UniRef90_U1RCK8	1245		UniRef90_C5NZ07	1826		UniRef90_C5NZ07	1734.8
UniRef90_E0DCD6	1336		UniRef90_C0W6E4	1244		UniRef90_C5TJS4	1674		UniRef90_C5TJS4	1213.75
UniRef90_E0DGG9	1336		UniRef90_E0DD95	1243.83		UniRef90_C5TKR7	1823		UniRef90_C5TKR7	1646.4
UniRef90_E0DIG9	1336		UniRef90_U1RHK7	1242.67		UniRef90_C6AL72	1505		UniRef90_C6AL72	1125.25
UniRef90_F3P6U9	1336		UniRef90_C0E0C6	1242.46		UniRef90_C6AL75	1625		UniRef90_C6AL75	1185.5
UniRef90_F3P8D5	1336		UniRef90_C0E475	1242.07		UniRef90_C6ALT0	1482		UniRef90_C6ALT0	1108.8
UniRef90_I2NUV6	1336		UniRef90_J3JJC9	1241.36		UniRef90_C6AMC3	1685		UniRef90_C6AMC3	1071.2
UniRef90_U1Q6J4	1336		UniRef90_G9PP17	1241.25		UniRef90_C6AMU9	1820		UniRef90_C6AMU9	1572.57
UniRef90_C0DZX1	1335		UniRef90_F3P560	1240.5		UniRef90_C6ANK3	1818		UniRef90_C6ANK3	1618.3
UniRef90_C0E1A6	1335		UniRef90_L1PFP6	1240.4		UniRef90_C6AP58	1565		UniRef90_C6AP58	1113.5
UniRef90_E0DCW8	1335		UniRef90_E0DCW8	1240.29		UniRef90_C6APT8	1692		UniRef90_C6APT8	1294.71
UniRef90_F3P8E8	1335		UniRef90_E0DDJ5	1240		UniRef90_C6AQ09	1789		UniRef90_C6AQ09	1619.23
UniRef90_UPI0003B6DC0A	1335		UniRef90_C0E2L9	1238.92		UniRef90_C6AQN5	1822		UniRef90_C6AQN5	1690.56
UniRef90_C0E2L9	1334		UniRef90_J3JK93	1238.67		UniRef90_C6M0L7	1791		UniRef90_C6M0L7	1087.8
UniRef90_C0E513	1334		UniRef90_F2UWM5	1238.5		UniRef90_C6M1P7	1598		UniRef90_C6M1P7	977.25
UniRef90_C6M0N2	1334		UniRef90_C0E562	1237.87		UniRef90_C6M225	1621		UniRef90_C6M225	859
UniRef90_D4DRZ5	1334		UniRef90_F3P8E1	1236		UniRef90_C6M2V3	1807		UniRef90_C6M2V3	1571.5
UniRef90_E0DF07	1334		UniRef90_E3D293	1235.4		UniRef90_C6M364	1657		UniRef90_C6M364	996.5
UniRef90_E0DIV5	1334		UniRef90_E0DFC8	1235.29		UniRef90_C6M377	1815		UniRef90_C6M377	1212.5
UniRef90_F3PB90	1334		UniRef90_U1QSX0	1234.46		UniRef90_C6M3D3	1824		UniRef90_C6M3D3	1662.06
UniRef90_C0E0H5	1333		UniRef90_F3P7R4	1233.5		UniRef90_C6M425	1811		UniRef90_C6M425	1293.62
UniRef90_E0DE14	1333		UniRef90_C0E5L5	1232.33		UniRef90_C6M4K7	1790		UniRef90_C6M4K7	1365.88
UniRef90_F9EHV8	1333		UniRef90_F9PIH3	1230		UniRef90_C6M4R7	1810		UniRef90_C6M4R7	1276.22
UniRef90_G9PLI7	1333		UniRef90_F3PBN9	1229		UniRef90_C6M6M9	1422		UniRef90_C6M6M9	1128.6
UniRef90_E0DI66	1332		UniRef90_F3P6Q7	1228.14		UniRef90_C6M6N0	1630		UniRef90_C6M6N0	1131.67
UniRef90_F3P4T3	1332		UniRef90_A7B8Q4	1227.25		UniRef90_C6M7Z3	1223		UniRef90_C6M7Z3	784.5
UniRef90_F3PCZ6	1332		UniRef90_F3P697	1226		UniRef90_C6M8D8	1688		UniRef90_C6M8D8	981.8
UniRef90_Q7P6V2	1332		UniRef90_C0E1P0	1224.57		UniRef90_C6M8F1	766		UniRef90_C6M8F1	526.25
UniRef90_C0DZY3	1331		UniRef90_F3P8K8	1224.33		UniRef90_C6MA14	1655		UniRef90_C6MA14	955.6
UniRef90_C0E649	1331		UniRef90_F3P9S1	1224		UniRef90_C6MA36	1643		UniRef90_C6MA36	911.167
UniRef90_E0DE02	1331		UniRef90_E0DF07	1223.33		UniRef90_C6RFG0	1630		UniRef90_C6RFG0	1288.25
UniRef90_E0DFY4	1331		UniRef90_U1Q6X1	1223.25		UniRef90_C6RFJ0	1740		UniRef90_C6RFJ0	1148
UniRef90_E7ND66	1331		UniRef90_F2UUY6	1222.33		UniRef90_C6RFU2	1735		UniRef90_C6RFU2	1178.14
UniRef90_F2UVR8	1331		UniRef90_G9PLC8	1222		UniRef90_C6RGP5	1807		UniRef90_C6RGP5	1286.14
UniRef90_C0E0N2	1330		UniRef90_C0E145	1221.8		UniRef90_C6RGY9	1708		UniRef90_C6RGY9	1349
UniRef90_C0E645	1330		UniRef90_C0E4M7	1221.5		UniRef90_C6RI95	1592		UniRef90_C6RI95	1046.6
UniRef90_G9PMY0	1330		UniRef90_C0E2L3	1221.33		UniRef90_C6RI98	1810		UniRef90_C6RI98	1426.57
UniRef90_J0XGE6	1330		UniRef90_C4LL26	1220.67		UniRef90_C6RIA0	1785		UniRef90_C6RIA0	1287.12
UniRef90_C0DZT3	1329		UniRef90_F3PB71	1220.33		UniRef90_C6RIZ4	1814		UniRef90_C6RIZ4	1357.57
UniRef90_C0W6H6	1329		UniRef90_F3PD31	1220		UniRef90_C6S5G7	1768		UniRef90_C6S5G7	1141.71
UniRef90_E0DCX4	1329		UniRef90_E0DI66	1218.29		UniRef90_C7M3J5	1810		UniRef90_C7M3J5	1470.56
UniRef90_E0DDK5	1329		UniRef90_C0DZ97	1218		UniRef90_C7M3M9	1791		UniRef90_C7M3M9	1549.91
UniRef90_E0DIK7	1328		UniRef90_C0E4X1	1217.5		UniRef90_C7M3Q7	1697		UniRef90_C7M3Q7	1076.83
UniRef90_F3P6K5	1328		UniRef90_E0DIV5	1216.56		UniRef90_C7M3Q9	1820		UniRef90_C7M3Q9	1691.94
UniRef90_F3PAX1	1328		UniRef90_E0DFI7	1216		UniRef90_C7M3S3	1808		UniRef90_C7M3S3	1605.67
UniRef90_F3PB71	1328		UniRef90_C0E466	1215.25		UniRef90_C7M3W4	1815		UniRef90_C7M3W4	1517.8
UniRef90_G9PHY3	1328		UniRef90_E0DHB5	1213.86		UniRef90_C7M3W5	1820		UniRef90_C7M3W5	1498.27
UniRef90_I2NNV3	1328		UniRef90_C0E2H8	1213.6		UniRef90_C7M4A1	1823		UniRef90_C7M4A1	1093.12
UniRef90_C0E2C1	1327		UniRef90_I2NUV6	1212.14		UniRef90_C7M4H2	1758		UniRef90_C7M4H2	1390
UniRef90_C0E548	1327		UniRef90_D7BKB5	1211.33		UniRef90_C7M4H3	1785		UniRef90_C7M4H3	1348
UniRef90_E0DHY9	1327		UniRef90_J3A845	1211.17		UniRef90_C7M4H4	1760		UniRef90_C7M4H4	1395
UniRef90_F3PAC2	1327		UniRef90_C0E0E2	1210.9		UniRef90_C7M4H5	1794		UniRef90_C7M4H5	1240.29
UniRef90_F9EGH5	1327		UniRef90_E0DDL9	1210		UniRef90_C7M4H9	1771		UniRef90_C7M4H9	1414.5
UniRef90_E0DFC8	1326		UniRef90_F3P8K6	1209.67		UniRef90_C7M4J6	1803		UniRef90_C7M4J6	1378.44
UniRef90_E0DGU9	1326		UniRef90_J3F323	1209.27		UniRef90_C7M4J7	1788		UniRef90_C7M4J7	1344.43
UniRef90_F3P8K6	1326		UniRef90_C0DZL0	1208.5		UniRef90_C7M4N5	1815		UniRef90_C7M4N5	1448
UniRef90_J0NR18	1326		UniRef90_F3P4T1	1208		UniRef90_C7M4P5	1824		UniRef90_C7M4P5	1555.12
UniRef90_C0DZS3	1325		UniRef90_E0DE02	1207.6		UniRef90_C7M4Q7	1745		UniRef90_C7M4Q7	1508.2
UniRef90_C0E036	1325		UniRef90_E0DH41	1207		UniRef90_C7M4R0	1701		UniRef90_C7M4R0	1285.17
UniRef90_E0DBZ7	1325		UniRef90_C0E0A6	1206.67		UniRef90_C7M4R1	1393		UniRef90_C7M4R1	977.5
UniRef90_C0E0N7	1324		UniRef90_C0E5V2	1204.36		UniRef90_C7M4R3	1776		UniRef90_C7M4R3	1543.86
UniRef90_C0W5A6	1324		UniRef90_E0DBZ0	1203.5		UniRef90_C7M4R4	1801		UniRef90_C7M4R4	1534.85
UniRef90_E0DDQ4	1324		UniRef90_F3P615	1202.33		UniRef90_C7M4R5	1734		UniRef90_C7M4R5	1323.29
UniRef90_E0DGN7	1324		UniRef90_C0E2E7	1200.2		UniRef90_C7M4R6	1702		UniRef90_C7M4R6	1290.5
UniRef90_F3P7W8	1324		UniRef90_C0E5B4	1200.17		UniRef90_C7M4R7	1705		UniRef90_C7M4R7	1328.5
UniRef90_F3P8E1	1324		UniRef90_C0E2I5	1200.14		UniRef90_C7M4R8	1770		UniRef90_C7M4R8	1462.78
UniRef90_C0E070	1323		UniRef90_C0E2K5	1200		UniRef90_C7M4S2	1772		UniRef90_C7M4S2	1476
UniRef90_E0DEN7	1323		UniRef90_F3P6W1	1200		UniRef90_C7M4S3	1758		UniRef90_C7M4S3	1433.22
UniRef90_F3P921	1323		UniRef90_F3PAJ7	1199.33		UniRef90_C7M4S4	1742		UniRef90_C7M4S4	1388
UniRef90_E0DCS2	1322		UniRef90_C0W6R1	1198.75		UniRef90_C7M4S5	1686		UniRef90_C7M4S5	997.4
UniRef90_F2UWL6	1322		UniRef90_C0E0W8	1198.67		UniRef90_C7M4S6	1717		UniRef90_C7M4S6	1229.17
UniRef90_F3P6L7	1322		UniRef90_C0E6X0	1198.5		UniRef90_C7M4S7	1782		UniRef90_C7M4S7	1489.38
UniRef90_F3PCR8	1322		UniRef90_E0DCD6	1197		UniRef90_C7M4T0	1495		UniRef90_C7M4T0	841
UniRef90_C0E0P0	1321		UniRef90_D4DRZ5	1195.57		UniRef90_C7M4T3	1709		UniRef90_C7M4T3	1322.88
UniRef90_C0E2I5	1321		UniRef90_F3P9Q3	1195		UniRef90_C7M4T4	1771		UniRef90_C7M4T4	787
UniRef90_E0DDJ5	1321		UniRef90_C0E3D9	1193.4		UniRef90_C7M4T5	1707		UniRef90_C7M4T5	1158.56
UniRef90_E0DDU5	1321		UniRef90_C0W8Q2	1192.5		UniRef90_C7M4T6	1814		UniRef90_C7M4T6	1481
UniRef90_E0DIA4	1321		UniRef90_E0DGU9	1191.33		UniRef90_C7M4V2	1806		UniRef90_C7M4V2	1636.89
UniRef90_C0E1T0	1320		UniRef90_F3P8T7	1190.67		UniRef90_C7M4W6	1401		UniRef90_C7M4W6	958
UniRef90_C0W6R1	1320		UniRef90_C0E6C9	1190.23		UniRef90_C7M4Z4	1814		UniRef90_C7M4Z4	1566.65
UniRef90_E7N8E2	1319		UniRef90_E0DBS1	1189		UniRef90_C7M5E3	1764		UniRef90_C7M5E3	1534.14
UniRef90_F3P8E6	1318		UniRef90_E0DHI2	1186		UniRef90_C7M5J3	1783		UniRef90_C7M5J3	1136.43
UniRef90_U3GVH4	1318		UniRef90_F9EDZ7	1186		UniRef90_C7M5L5	1588		UniRef90_C7M5L5	973.6
UniRef90_F3P8H3	1317		UniRef90_F3P8M9	1183.5		UniRef90_C7M5N0	1776		UniRef90_C7M5N0	1477.9
UniRef90_F3P959	1317		UniRef90_E0DDK1	1182		UniRef90_C7M5R1	1800		UniRef90_C7M5R1	1415.91
UniRef90_C0E2U8	1316		UniRef90_C0E1Y5	1181.33		UniRef90_C7M5W9	1821		UniRef90_C7M5W9	1299.18
UniRef90_E0DCI3	1316		UniRef90_C0E019	1180.6		UniRef90_C7M602	1775		UniRef90_C7M602	1216.44
UniRef90_F3P5G4	1316		UniRef90_E0DBZ7	1178.88		UniRef90_C7M603	1822		UniRef90_C7M603	972.714
UniRef90_C0E4G4	1315		UniRef90_C0E1T0	1174.5		UniRef90_C7M658	1611		UniRef90_C7M658	1102.67
UniRef90_E0DCF4	1315		UniRef90_E0DCF4	1174.5		UniRef90_C7M6B6	1826		UniRef90_C7M6B6	1466.65
UniRef90_E0DHI2	1315		UniRef90_E0DDU9	1174.5		UniRef90_C7M6E6	1825		UniRef90_C7M6E6	1721.4
UniRef90_E0DID6	1315		UniRef90_E0DD49	1173		UniRef90_C7M6J7	1727		UniRef90_C7M6J7	1180.17
UniRef90_F9EDZ7	1315		UniRef90_F3P6W0	1173		UniRef90_C7M6J8	1377		UniRef90_C7M6J8	787.5
UniRef90_G9PJ09	1315		UniRef90_F3PCC8	1171		UniRef90_C7M6J9	1490		UniRef90_C7M6J9	921.8
UniRef90_E0DIK6	1314		UniRef90_C0E3R9	1169		UniRef90_C7M6T0	1741		UniRef90_C7M6T0	1158.29
UniRef90_G9PP17	1314		UniRef90_E0DIK7	1165.2		UniRef90_C7M6V8	1751		UniRef90_C7M6V8	1107.75
UniRef90_J2ZTS4	1314		UniRef90_E0DFE0	1164		UniRef90_C7M734	1819		UniRef90_C7M734	1680.64
UniRef90_F3P560	1313		UniRef90_F9EGH5	1164		UniRef90_C7M774	1787		UniRef90_C7M774	1179.62
UniRef90_E0DGC3	1312		UniRef90_C0E2B7	1163.5		UniRef90_C7M789	1719		UniRef90_C7M789	1381.56
UniRef90_E7ND53	1312		UniRef90_C0W6H6	1163		UniRef90_C7M790	1781		UniRef90_C7M790	1130
UniRef90_J3AAZ9	1312		UniRef90_C0E548	1162.2		UniRef90_C7M791	1791		UniRef90_C7M791	1130.67
UniRef90_C0E2R6	1311		UniRef90_E0DDK5	1161.8		UniRef90_C7M7D1	1691		UniRef90_C7M7D1	1403.78
UniRef90_F3P8L1	1311		UniRef90_C0E4S8	1161.33		UniRef90_C7M7D2	1820		UniRef90_C7M7D2	1599.33
UniRef90_G9PN95	1311		UniRef90_C0E6M8	1157		UniRef90_C7M7P0	1743		UniRef90_C7M7P0	1319.12
UniRef90_C0E2L3	1310		UniRef90_E0DBM0	1153.5		UniRef90_C7M7P2	1253		UniRef90_C7M7P2	621.5
UniRef90_C0E3J9	1310		UniRef90_E0DC96	1152		UniRef90_C7M7R8	1628		UniRef90_C7M7R8	1074.43
UniRef90_C0E524	1310		UniRef90_E7NAU3	1149		UniRef90_C7M7X4	1773		UniRef90_C7M7X4	1486.3
UniRef90_E0DE68	1310		UniRef90_F3P8C7	1148.33		UniRef90_C7M815	1815		UniRef90_C7M815	1353.5
UniRef90_E0DGB8	1309		UniRef90_C0E651	1147.33		UniRef90_C7M843	1736		UniRef90_C7M843	1346.2
UniRef90_U1PGS0	1309		UniRef90_E0DEN8	1146.5		UniRef90_C7M8A8	1722		UniRef90_C7M8A8	1415.78
UniRef90_C0E5L5	1308		UniRef90_C0E306	1145.8		UniRef90_C7M8A9	1711		UniRef90_C7M8A9	1349.17
UniRef90_E0DEL4	1308		UniRef90_E0DIA6	1143		UniRef90_C7M8B1	1716		UniRef90_C7M8B1	1282.71
UniRef90_F3PAJ7	1308		UniRef90_E0DE01	1142.5		UniRef90_C7M8B3	1718		UniRef90_C7M8B3	1419.44
UniRef90_C0E5E7	1307		UniRef90_C0E070	1141		UniRef90_C7M8B9	1769		UniRef90_C7M8B9	1304.75
UniRef90_C0E6X0	1307		UniRef90_F3P8E2	1139.71		UniRef90_C7M8F6	1741		UniRef90_C7M8F6	959.8
UniRef90_E0DE11	1307		UniRef90_E0DH40	1138.5		UniRef90_C7M8F8	1824		UniRef90_C7M8F8	1704.14
UniRef90_U1RHK7	1307		UniRef90_E0DCI4	1136		UniRef90_C7M8N9	1767		UniRef90_C7M8N9	1405.4
UniRef90_E0DBZ0	1306		UniRef90_E0DD80	1135.67		UniRef90_C7M8T9	1324		UniRef90_C7M8T9	1119.67
UniRef90_C0E6L4	1305		UniRef90_C0E1H7	1125		UniRef90_C7M8W7	1818		UniRef90_C7M8W7	1321.57
UniRef90_E0DDK1	1305		UniRef90_C0E0Y6	1123.86		UniRef90_C7M8Y2	1479		UniRef90_C7M8Y2	914.6
UniRef90_F3P6Q7	1305		UniRef90_E0DDU5	1122		UniRef90_C7M919	1801		UniRef90_C7M919	1227.1
UniRef90_C0E629	1304		UniRef90_C0DZS3	1121.83		UniRef90_C7M939	1808		UniRef90_C7M939	1481.6
UniRef90_E0DHZ1	1304		UniRef90_F9ECW7	1121.67		UniRef90_C7M9J6	1591		UniRef90_C7M9J6	1057.71
UniRef90_F3P8D6	1304		UniRef90_E0DCH1	1121.5		UniRef90_C7N8G5	1752		UniRef90_C7N8G5	1266.33
UniRef90_D7BKB5	1303		UniRef90_E0DIX2	1120		UniRef90_C7N8I6	1787		UniRef90_C7N8I6	1309
UniRef90_C0E3D9	1302		UniRef90_F3P895	1118.2		UniRef90_C7N8J8	1772		UniRef90_C7N8J8	1341.67
UniRef90_E0DH41	1302		UniRef90_C0DZF8	1116		UniRef90_C7N8L4	1812		UniRef90_C7N8L4	1555.17
UniRef90_G9PP08	1301		UniRef90_C0W3E2	1114.5		UniRef90_C7N8L6	1788		UniRef90_C7N8L6	1345.12
UniRef90_E0DBS1	1300		UniRef90_C0E655	1113.75		UniRef90_C7N8L7	1791		UniRef90_C7N8L7	1378.5
UniRef90_F3P6B1	1300		UniRef90_H2GAU2	1113		UniRef90_C7N8L8	1776		UniRef90_C7N8L8	1319.4
UniRef90_C3PF14	1299		UniRef90_C0E5E3	1112.25		UniRef90_C7N8L9	1807		UniRef90_C7N8L9	1395.27
UniRef90_C0E3X9	1298		UniRef90_E0DGH8	1111		UniRef90_C7N8P2	1825		UniRef90_C7N8P2	1405.71
UniRef90_F2UWK4	1298		UniRef90_E0DEL4	1109		UniRef90_C7N8P6	1756		UniRef90_C7N8P6	1393.57
UniRef90_C0E5R0	1297		UniRef90_E0DJ08	1107		UniRef90_C7N8R6	1825		UniRef90_C7N8R6	1619
UniRef90_U1RCK8	1297		UniRef90_E0DE31	1106		UniRef90_C7N8S2	1818		UniRef90_C7N8S2	1687.87
UniRef90_C0E2H8	1296		UniRef90_C0E2S8	1103		UniRef90_C7N8S3	1823		UniRef90_C7N8S3	1730.18
UniRef90_E0DCQ2	1296		UniRef90_C0E1F6	1101.6		UniRef90_C7N8S4	1801		UniRef90_C7N8S4	1619.13
UniRef90_F2UUL2	1296		UniRef90_C0E2R6	1100		UniRef90_C7N8W5	1802		UniRef90_C7N8W5	1263
UniRef90_C3PGJ8	1294		UniRef90_E0DBR6	1100		UniRef90_C7N8X2	1822		UniRef90_C7N8X2	1474.92
UniRef90_F3P6K4	1294		UniRef90_C0E3A5	1099		UniRef90_C7N8Z9	1799		UniRef90_C7N8Z9	1389
UniRef90_C0E334	1293		UniRef90_E0DI71	1097		UniRef90_C7N909	1765		UniRef90_C7N909	1144.17
UniRef90_E0DFS6	1291		UniRef90_E0DHL9	1096.5		UniRef90_C7N925	1650		UniRef90_C7N925	1359.75
UniRef90_E0DHL9	1291		UniRef90_E0DCS2	1096		UniRef90_C7N936	1801		UniRef90_C7N936	1631.92
UniRef90_C0DZL0	1287		UniRef90_E0DHJ7	1096		UniRef90_C7N937	1725		UniRef90_C7N937	1380.62
UniRef90_F3P615	1287		UniRef90_C0E467	1093		UniRef90_C7N953	1746		UniRef90_C7N953	1388.29
UniRef90_C0E145	1286		UniRef90_C0E629	1092.67		UniRef90_C7N9B1	1650		UniRef90_C7N9B1	1121
UniRef90_E0DHP0	1286		UniRef90_E0DGE4	1092		UniRef90_C7N9F0	1759		UniRef90_C7N9F0	1494.11
UniRef90_F3PBN9	1286		UniRef90_C0E6L4	1090		UniRef90_C7N9F1	1708		UniRef90_C7N9F1	1429
UniRef90_E0DCU5	1285		UniRef90_E0DBN0	1088		UniRef90_C7N9F8	1670		UniRef90_C7N9F8	1117.2
UniRef90_E0DDJ1	1285		UniRef90_E0DCU5	1087		UniRef90_C7N9N2	1790		UniRef90_C7N9N2	1275.25
UniRef90_E0DE01	1285		UniRef90_E0DBX0	1086		UniRef90_C7N9Q7	1755		UniRef90_C7N9Q7	1452.2
UniRef90_E0DEI6	1284		UniRef90_E0DEN7	1085.67		UniRef90_C7N9R9	1734		UniRef90_C7N9R9	1210.17
UniRef90_E0DFI7	1283		UniRef90_E0DFU6	1085.5		UniRef90_C7N9S0	1721		UniRef90_C7N9S0	1200.33
UniRef90_F3P6W1	1283		UniRef90_F3PBN7	1082		UniRef90_C7N9V6	1782		UniRef90_C7N9V6	1474.2
UniRef90_C0E1N2	1282		UniRef90_E0DCQ0	1081		UniRef90_C7N9V8	1731		UniRef90_C7N9V8	1344.38
UniRef90_E0DD49	1282		UniRef90_C0E5C8	1080		UniRef90_C7NA45	1806		UniRef90_C7NA45	1307.83
UniRef90_C0E3A3	1281		UniRef90_E0DBW6	1077		UniRef90_C7NA47	1814		UniRef90_C7NA47	1465.7
UniRef90_C0E6D8	1281		UniRef90_E0DEP4	1075		UniRef90_C7NAG7	1826		UniRef90_C7NAG7	1496
UniRef90_C0W6E4	1281		UniRef90_C0E2U8	1073		UniRef90_C7NAL4	1683		UniRef90_C7NAL4	1140.83
UniRef90_E0DI49	1281		UniRef90_E0DCT1	1073		UniRef90_C7NAL5	1824		UniRef90_C7NAL5	1614.33
UniRef90_F3P9R4	1281		UniRef90_C0E5E7	1071		UniRef90_C7NAL6	1696		UniRef90_C7NAL6	1245.6
UniRef90_E0DFN3	1278		UniRef90_E0DG78	1071		UniRef90_C7NAS6	1800		UniRef90_C7NAS6	1374.86
UniRef90_E0DIV3	1278		UniRef90_E0DCM8	1070		UniRef90_C7NB14	1820		UniRef90_C7NB14	1508.14
UniRef90_E0DDU9	1277		UniRef90_E0DFY1	1069		UniRef90_C7NB16	1787		UniRef90_C7NB16	1486
UniRef90_F3P8M9	1277		UniRef90_E0DE11	1068.5		UniRef90_C7NB17	1817		UniRef90_C7NB17	1578.89
UniRef90_E0DFU8	1276		UniRef90_C0E334	1067.5		UniRef90_C7NB18	1820		UniRef90_C7NB18	1542.7
UniRef90_E0DG88	1276		UniRef90_E0DHJ6	1067		UniRef90_C7NB49	1750		UniRef90_C7NB49	1202.83
UniRef90_F3P8C7	1275		UniRef90_E0DE59	1065		UniRef90_C7NB55	1809		UniRef90_C7NB55	1233
UniRef90_E0DDK9	1273		UniRef90_E0DED0	1064		UniRef90_C7NB67	1825		UniRef90_C7NB67	1570
UniRef90_F3P4T1	1273		UniRef90_E0DDP3	1062		UniRef90_C7NB69	1819		UniRef90_C7NB69	1407.11
UniRef90_E0DFU6	1272		UniRef90_E0DHY9	1060		UniRef90_C7NB71	1690		UniRef90_C7NB71	1271.83
UniRef90_C3PL35	1271		UniRef90_C0E524	1059		UniRef90_C7NB93	1807		UniRef90_C7NB93	1341.12
UniRef90_G9PNE2	1271		UniRef90_E0DHD4	1059		UniRef90_C7NBB5	1794		UniRef90_C7NBB5	1355.38
UniRef90_U1Q6X1	1271		UniRef90_E0DC82	1058.33		UniRef90_C7NBH6	1817		UniRef90_C7NBH6	1300.8
UniRef90_F2UUY6	1268		UniRef90_E0DDP7	1058		UniRef90_C7NBM1	1740		UniRef90_C7NBM1	1434.86
UniRef90_F3PD31	1266		UniRef90_C0DZY3	1056.2		UniRef90_C7NBM5	1737		UniRef90_C7NBM5	1290
UniRef90_E0DH40	1265		UniRef90_E0DE55	1054		UniRef90_C7NBP2	1819		UniRef90_C7NBP2	1614.31
UniRef90_E0DIC1	1265		UniRef90_E0DDK9	1053.5		UniRef90_C7NBX2	1826		UniRef90_C7NBX2	1521.67
UniRef90_F2UWM5	1265		UniRef90_E0DGY3	1053		UniRef90_C7NBY6	1822		UniRef90_C7NBY6	1495.57
UniRef90_C0E2W9	1264		UniRef90_E0DIK8	1052		UniRef90_C7NBY7	1644		UniRef90_C7NBY7	1231.33
UniRef90_E0DD80	1263		UniRef90_U3GVH4	1051		UniRef90_C7NBY8	1754		UniRef90_C7NBY8	1538.67
UniRef90_C0E2R5	1262		UniRef90_E0DCM6	1050.5		UniRef90_C7NBZ0	1823		UniRef90_C7NBZ0	1663.81
UniRef90_E0DCM2	1262		UniRef90_Q6NJD1	1050		UniRef90_C7NBZ4	1821		UniRef90_C7NBZ4	1541.25
UniRef90_F3P7R4	1262		UniRef90_C0E6D8	1049.33		UniRef90_C7NC26	1701		UniRef90_C7NC26	1415.86
UniRef90_J3JK93	1262		UniRef90_E0DH92	1048		UniRef90_C7NC51	1791		UniRef90_C7NC51	1235.8
UniRef90_E0DCY4	1260		UniRef90_E0DG26	1047		UniRef90_C7NC77	1823		UniRef90_C7NC77	1682.45
UniRef90_E0DEA8	1254		UniRef90_E0DCS7	1045		UniRef90_C7NC78	1809		UniRef90_C7NC78	1473.83
UniRef90_C0E3Q6	1251		UniRef90_E0DJ01	1044		UniRef90_C7NC79	1702		UniRef90_C7NC79	1069
UniRef90_E0DGH7	1251		UniRef90_E0DCL9	1042		UniRef90_C7NC80	1822		UniRef90_C7NC80	1415.8
UniRef90_F3P9Q3	1248		UniRef90_C0E7D7	1040.25		UniRef90_C7NC83	1818		UniRef90_C7NC83	1051
UniRef90_C0E4P1	1247		UniRef90_E0DIG8	1038		UniRef90_C7NCD6	1711		UniRef90_C7NCD6	1276.62
UniRef90_E0DIA7	1245		UniRef90_E0DBT0	1037		UniRef90_C7NCD7	1809		UniRef90_C7NCD7	1462.71
UniRef90_E0DFE0	1244		UniRef90_E0DIW8	1032		UniRef90_C7NCE3	1825		UniRef90_C7NCE3	1241.71
UniRef90_E0DCQ3	1243		UniRef90_E0DIX0	1031.8		UniRef90_C7NCF0	1781		UniRef90_C7NCF0	1454.75
UniRef90_F3P8K8	1242		UniRef90_E0DBS9	1028		UniRef90_C7NCH0	1821		UniRef90_C7NCH0	1387.64
UniRef90_C0E305	1239		UniRef90_D9QEA7	1027		UniRef90_C7NCH5	1803		UniRef90_C7NCH5	1492.55
UniRef90_E0DCG7	1239		UniRef90_E0DG55	1026		UniRef90_C7NCH6	1809		UniRef90_C7NCH6	1495.33
UniRef90_F3P9S1	1233		UniRef90_E0DFY4	1024		UniRef90_C7NCH7	1760		UniRef90_C7NCH7	1555.5
UniRef90_F9PIH3	1230		UniRef90_E0DCZ2	1020		UniRef90_C7NCI9	1788		UniRef90_C7NCI9	1602.62
UniRef90_G9PLC8	1222		UniRef90_E0DHF2	1019		UniRef90_C7NCM0	1773		UniRef90_C7NCM0	886.8
UniRef90_C0E1I8	1206		UniRef90_E0DGB8	1018.5		UniRef90_C7NCM1	1826		UniRef90_C7NCM1	1684.94
UniRef90_C0E6V5	1199		UniRef90_E0DCL6	1018		UniRef90_C7NCM2	1525		UniRef90_C7NCM2	1097
UniRef90_E0DGZ9	1199		UniRef90_E0DEN9	1017		UniRef90_C7NCM4	1789		UniRef90_C7NCM4	1239.8
UniRef90_C0E5W0	1197		UniRef90_E0DH76	1017		UniRef90_C7NCM5	1745		UniRef90_C7NCM5	1197.4
UniRef90_C0E468	1194		UniRef90_E0DDS1	1014		UniRef90_C7NCM6	1793		UniRef90_C7NCM6	1218.5
UniRef90_E0DH76	1193		UniRef90_E0DGK2	1013		UniRef90_C7NCN0	1811		UniRef90_C7NCN0	1208
UniRef90_E7NAU3	1193		UniRef90_E0DCT2	1011		UniRef90_C7NCP8	1725		UniRef90_C7NCP8	1356
UniRef90_F3P6W0	1190		UniRef90_E0DCN7	1009		UniRef90_C7NCP9	1772		UniRef90_C7NCP9	1338.67
UniRef90_C0E2S8	1184		UniRef90_E0DGW6	1008.5		UniRef90_C7NCX4	1766		UniRef90_C7NCX4	1513.55
UniRef90_F3PCC8	1171		UniRef90_E0DE03	1008		UniRef90_C7NCY4	1823		UniRef90_C7NCY4	1376.17
UniRef90_E0DD21	1166		UniRef90_E0DEA8	1007.67		UniRef90_C7NCY6	1718		UniRef90_C7NCY6	1390.43
UniRef90_E0DC96	1152		UniRef90_E7NBR2	1005		UniRef90_C7NCZ3	1820		UniRef90_C7NCZ3	1533.67
UniRef90_C0E0X9	1146		UniRef90_E0DE42	1004		UniRef90_C7ND03	1814		UniRef90_C7ND03	1403.82
UniRef90_E0DCI4	1136		UniRef90_E0DHD0	1003		UniRef90_C7ND19	1812		UniRef90_C7ND19	1241.78
UniRef90_C0E6I4	1130		UniRef90_E0DC89	1002		UniRef90_C7ND26	1776		UniRef90_C7ND26	1418.27
UniRef90_E0DGW6	1127		UniRef90_E0DHJ8	1001		UniRef90_C7ND30	1823		UniRef90_C7ND30	1529.08
UniRef90_E0DIX2	1120		UniRef90_A4QHB7	999		UniRef90_C7ND58	1792		UniRef90_C7ND58	1575.5
UniRef90_C0W3E2	1119		UniRef90_C0DZX4	998		UniRef90_C7ND62	1790		UniRef90_C7ND62	1324.14
UniRef90_H2GAU2	1113		UniRef90_E0DCM2	996		UniRef90_C7ND70	1825		UniRef90_C7ND70	1398.86
UniRef90_E0DGH8	1111		UniRef90_E0DBM1	994		UniRef90_C7NDB6	1759		UniRef90_C7NDB6	1565.36
UniRef90_E0DJ08	1107		UniRef90_E0DFU8	994		UniRef90_C7NDH0	1812		UniRef90_C7NDH0	1300.5
UniRef90_E0DE31	1106		UniRef90_C0E0N7	993		UniRef90_C7NDI9	1808		UniRef90_C7NDI9	1303.7
UniRef90_E0DBR6	1100		UniRef90_E0DHC5	993		UniRef90_C7NDJ2	1817		UniRef90_C7NDJ2	1305.78
UniRef90_C0E3A5	1099		UniRef90_E0DET4	991		UniRef90_C7NDJ3	1735		UniRef90_C7NDJ3	1301.43
UniRef90_E0DEJ0	1099		UniRef90_E0DCG8	990		UniRef90_C7NDJ6	1795		UniRef90_C7NDJ6	1501.56
UniRef90_E0DI71	1097		UniRef90_E0DBU8	989		UniRef90_C7NDJ7	1589		UniRef90_C7NDJ7	1257.17
UniRef90_E0DHJ7	1096		UniRef90_E0DGG9	987.333		UniRef90_C7NDJ8	1771		UniRef90_C7NDJ8	1221
UniRef90_C0E467	1093		UniRef90_E0DH77	987		UniRef90_C7NDJ9	1701		UniRef90_C7NDJ9	1152.17
UniRef90_E0DGE4	1092		UniRef90_C0E4P1	986		UniRef90_C7NDK0	1811		UniRef90_C7NDK0	1523.75
UniRef90_E0DBN0	1088		UniRef90_E0DD26	986		UniRef90_C7NDK2	1800		UniRef90_C7NDK2	1376.5
UniRef90_E0DBX0	1086		UniRef90_E0DGB0	985		UniRef90_C7NDK3	1815		UniRef90_C7NDK3	1495.22
UniRef90_E0DCQ0	1081		UniRef90_E0DBV7	984		UniRef90_C7NDK4	1819		UniRef90_C7NDK4	1503.36
UniRef90_C0E5C8	1080		UniRef90_E0DEI6	982.5		UniRef90_C7NDK5	1816		UniRef90_C7NDK5	1564.73
UniRef90_E0DBW6	1077		UniRef90_E0DGB2	981		UniRef90_C7NDK6	1709		UniRef90_C7NDK6	1414
UniRef90_E0DEP4	1075		UniRef90_E0DFD9	980		UniRef90_C7NDK7	1813		UniRef90_C7NDK7	1507.33
UniRef90_E0DCT1	1073		UniRef90_E0DDJ0	979		UniRef90_C7NDK8	1797		UniRef90_C7NDK8	1379.38
UniRef90_E0DG78	1071		UniRef90_E0DDM5	978		UniRef90_C7NDK9	1806		UniRef90_C7NDK9	1447.11
UniRef90_E0DCM8	1070		UniRef90_C0E305	977.5		UniRef90_C7NDL0	1820		UniRef90_C7NDL0	1595.5
UniRef90_E0DFY1	1069		UniRef90_C0E0H5	976.5		UniRef90_C7NDL1	1754		UniRef90_C7NDL1	1306.8
UniRef90_E0DHJ6	1067		UniRef90_E0DCA8	975		UniRef90_C7NDL2	1774		UniRef90_C7NDL2	1408.17
UniRef90_E0DE59	1065		UniRef90_C0E3J9	974.333		UniRef90_C7NDL3	1810		UniRef90_C7NDL3	1576.5
UniRef90_E0DED0	1064		UniRef90_E0DCL2	974		UniRef90_C7NDL4	1787		UniRef90_C7NDL4	1551.5
UniRef90_E0DDP3	1062		UniRef90_C0E2I8	973		UniRef90_C7NDL5	1825		UniRef90_C7NDL5	1662.38
UniRef90_E0DHD4	1059		UniRef90_E0DEL1	972		UniRef90_C7NDL6	1804		UniRef90_C7NDL6	1528
UniRef90_E0DDP7	1058		UniRef90_C0E742	971.667		UniRef90_C7NDL7	1783		UniRef90_C7NDL7	1515.5
UniRef90_E0DE55	1054		UniRef90_C0E5R0	971.25		UniRef90_C7NDN6	1648		UniRef90_C7NDN6	1160.38
UniRef90_E0DGY3	1053		UniRef90_E0DE21	971		UniRef90_C7NDN7	1815		UniRef90_C7NDN7	1204.09
UniRef90_E0DIK8	1052		UniRef90_E0DF63	971		UniRef90_C7NDS3	1748		UniRef90_C7NDS3	1522.5
UniRef90_Q6NJD1	1050		UniRef90_E0DDA1	970		UniRef90_C7NDT5	1818		UniRef90_C7NDT5	1399.9
UniRef90_E0DH92	1048		UniRef90_E0DD11	969		UniRef90_C7NDT7	1793		UniRef90_C7NDT7	1355.33
UniRef90_E0DG26	1047		UniRef90_E0DI49	969		UniRef90_C7NDU9	1791		UniRef90_C7NDU9	1406.89
UniRef90_E0DCS7	1045		UniRef90_C0DZT3	968.25		UniRef90_C7NDW1	1783		UniRef90_C7NDW1	1410.88
UniRef90_E0DJ01	1044		UniRef90_E0DEE6	968		UniRef90_C7NE22	1791		UniRef90_C7NE22	1557.31
UniRef90_E0DCL9	1042		UniRef90_Q6NJC9	967		UniRef90_C7NE31	1796		UniRef90_C7NE31	1460.07
UniRef90_E0DIG8	1038		UniRef90_E0DBX8	966		UniRef90_C7NE89	1789		UniRef90_C7NE89	1287.6
UniRef90_E0DBT0	1037		UniRef90_C0E4G4	965.333		UniRef90_C7NEB1	1781		UniRef90_C7NEB1	1300.8
UniRef90_E0DIW8	1032		UniRef90_E0DE97	965		UniRef90_C7NED4	1823		UniRef90_C7NED4	1527.45
UniRef90_E0DBS9	1028		UniRef90_E0DCI5	963		UniRef90_C7NEF2	1825		UniRef90_C7NEF2	1604.2
UniRef90_D9QEA7	1027		UniRef90_E0DED7	961		UniRef90_C7NEF4	1822		UniRef90_C7NEF4	1680.94
UniRef90_E0DG55	1026		UniRef90_E0DD06	960		UniRef90_C7NEF7	1800		UniRef90_C7NEF7	1471.82
UniRef90_E0DCZ2	1020		UniRef90_E0DH38	958		UniRef90_C7NEG5	1820		UniRef90_C7NEG5	1607.14
UniRef90_E0DHF2	1019		UniRef90_E0DH64	957		UniRef90_C7NEI7	1825		UniRef90_C7NEI7	1744.28
UniRef90_E0DCL6	1018		UniRef90_E0DC76	956		UniRef90_C7NEI8	1826		UniRef90_C7NEI8	1761.83
UniRef90_E0DEN9	1017		UniRef90_E0DBQ9	954		UniRef90_C7NEI9	1823		UniRef90_C7NEI9	1689.93
UniRef90_E0DDS1	1014		UniRef90_E0DF81	953		UniRef90_C7NEJ0	1821		UniRef90_C7NEJ0	1637.33
UniRef90_E0DGK2	1013		UniRef90_E0DFS6	952		UniRef90_C7NEJ1	1824		UniRef90_C7NEJ1	1660.8
UniRef90_E0DCT2	1011		UniRef90_C0E5M7	951		UniRef90_C7NEK5	1778		UniRef90_C7NEK5	1459.11
UniRef90_E0DCN7	1009		UniRef90_C0E6V5	950		UniRef90_C7NEK7	1806		UniRef90_C7NEK7	1582.85
UniRef90_E0DE03	1008		UniRef90_E0DEZ1	949		UniRef90_C7NEM5	1734		UniRef90_C7NEM5	1201
UniRef90_E7NBR2	1005		UniRef90_E0DBP9	948		UniRef90_C7R0U3	1803		UniRef90_C7R0U3	1256.8
UniRef90_E0DE42	1004		UniRef90_E0DGC9	947		UniRef90_C7XMT2	1448		UniRef90_C7XMT2	832.6
UniRef90_E0DHD0	1003		UniRef90_C0E577	945		UniRef90_C7XNN1	1822		UniRef90_C7XNN1	1272.5
UniRef90_E0DC89	1002		UniRef90_E0DIK6	942.333		UniRef90_C7XNU1	1766		UniRef90_C7XNU1	1261.5
UniRef90_E0DHJ8	1001		UniRef90_E0DE45	942		UniRef90_C7XPA3	1751		UniRef90_C7XPA3	1112.14
UniRef90_A4QHB7	999		UniRef90_E0DCN8	941		UniRef90_C7XPT4	1811		UniRef90_C7XPT4	984.5
UniRef90_C0DZX4	998		UniRef90_E0DCB1	939		UniRef90_C7XQI0	1825		UniRef90_C7XQI0	1393.4
UniRef90_E0DBM1	994		UniRef90_E0DGE1	938		UniRef90_C7XQW0	1812		UniRef90_C7XQW0	1168.91
UniRef90_E0DHC5	993		UniRef90_E0DHD7	937		UniRef90_C7XRG9	1500		UniRef90_C7XRG9	1039.71
UniRef90_E0DET4	991		UniRef90_E0DID7	936		UniRef90_C7XRM0	1710		UniRef90_C7XRM0	1176.67
UniRef90_E0DCG8	990		UniRef90_E0DG81	935		UniRef90_C7XRT8	1405		UniRef90_C7XRT8	968.2
UniRef90_E0DBU8	989		UniRef90_C0E468	932.5		UniRef90_C7XRU1	1817		UniRef90_C7XRU1	1449.92
UniRef90_E0DH77	987		UniRef90_C0E6I3	932		UniRef90_C7XRX9	1824		UniRef90_C7XRX9	1634.62
UniRef90_E0DD26	986		UniRef90_E0DEH6	931		UniRef90_C7XS35	1814		UniRef90_C7XS35	1473.89
UniRef90_E0DGB0	985		UniRef90_E0DD21	930.5		UniRef90_C7XS48	1023		UniRef90_C7XS48	630.333
UniRef90_E0DBV7	984		UniRef90_E0DBU7	929		UniRef90_C7XSC2	1803		UniRef90_C7XSC2	1563.21
UniRef90_E0DGB2	981		UniRef90_E0DCI3	928		UniRef90_C7XSC3	1780		UniRef90_C7XSC3	1145.2
UniRef90_E0DFD9	980		UniRef90_E0DHA7	926		UniRef90_C7XSC9	1820		UniRef90_C7XSC9	1374
UniRef90_E0DDJ0	979		UniRef90_E0DIU1	925		UniRef90_C7XSD2	1768		UniRef90_C7XSD2	1124.62
UniRef90_E0DDM5	978		UniRef90_E0DHH7	923		UniRef90_C7XSE8	1810		UniRef90_C7XSE8	1272.86
UniRef90_E0DCA8	975		UniRef90_E0DIA4	922.5		UniRef90_C7XSL7	1561		UniRef90_C7XSL7	828.833
UniRef90_E0DCL2	974		UniRef90_E0DC81	921.667		UniRef90_C7XT48	1432		UniRef90_C7XT48	858.6
UniRef90_E0DEL1	972		UniRef90_E0DER0	921		UniRef90_C7XT71	1825		UniRef90_C7XT71	1598.54
UniRef90_E0DF63	971		UniRef90_E0DHH4	920		UniRef90_C7XTB1	1812		UniRef90_C7XTB1	1285.6
UniRef90_E0DDA1	970		UniRef90_E0DI69	918		UniRef90_C8N6G0	1824		UniRef90_C8N6G0	1712.05
UniRef90_E0DD11	969		UniRef90_E0DBY8	916		UniRef90_C8N6Y2	1817		UniRef90_C8N6Y2	1683
UniRef90_E0DEE6	968		UniRef90_C0DZB2	915		UniRef90_C8N866	1818		UniRef90_C8N866	1598.89
UniRef90_Q6NJC9	967		UniRef90_E0DDY0	914		UniRef90_C8N8J9	1826		UniRef90_C8N8J9	1288.64
UniRef90_E0DBX8	966		UniRef90_E0DHI5	913		UniRef90_C8N8Z9	1825		UniRef90_C8N8Z9	1690.22
UniRef90_E0DE97	965		UniRef90_E0DEG8	912		UniRef90_C8N9J5	1799		UniRef90_C8N9J5	1222.57
UniRef90_E0DCI5	963		UniRef90_E0DHB8	911		UniRef90_C8N9W7	1826		UniRef90_C8N9W7	1739.73
UniRef90_E0DED7	961		UniRef90_E0DGP0	908		UniRef90_C8NA11	1824		UniRef90_C8NA11	1616.92
UniRef90_E0DD06	960		UniRef90_C0E5E5	907		UniRef90_C8NAL7	1823		UniRef90_C8NAL7	1560.4
UniRef90_E0DH38	958		UniRef90_E0DDL3	906		UniRef90_C8NMI9	1816		UniRef90_C8NMI9	1553.82
UniRef90_E0DH64	957		UniRef90_C0DZD8	904		UniRef90_C8PEV4	1826		UniRef90_C8PEV4	1402.86
UniRef90_E0DC76	956		UniRef90_C0E1N2	901		UniRef90_C8PFW4	1825		UniRef90_C8PFW4	1100.8
UniRef90_E0DBQ9	954		UniRef90_E0DEP0	901		UniRef90_C8PGP1	1821		UniRef90_C8PGP1	1321.5
UniRef90_E0DF81	953		UniRef90_E0DGN7	900.667		UniRef90_C9A9F0	1802		UniRef90_C9A9F0	1452.43
UniRef90_C0E5M7	951		UniRef90_C3PGJ8	900.5		UniRef90_C9LVI0	1793		UniRef90_C9LVI0	1655.67
UniRef90_E0DEZ1	949		UniRef90_E0DGS7	900		UniRef90_C9MFB0	1392		UniRef90_C9MFB0	819.333
UniRef90_E0DBP9	948		UniRef90_C0E5Q9	899.667		UniRef90_C9MU96	1801		UniRef90_C9MU96	1208.83
UniRef90_E0DGC9	947		UniRef90_E0DCU4	898		UniRef90_C9MU97	1783		UniRef90_C9MU97	1221.83
UniRef90_C0E577	945		UniRef90_E0DCG9	897		UniRef90_C9MUH1	1798		UniRef90_C9MUH1	1562.42
UniRef90_E0DE45	942		UniRef90_E0DF22	896		UniRef90_C9MXH0	1753		UniRef90_C9MXH0	1284.67
UniRef90_E0DCN8	941		UniRef90_E0DCK9	894		UniRef90_C9MXJ1	1792		UniRef90_C9MXJ1	1265
UniRef90_E0DCB1	939		UniRef90_C0E5F8	893		UniRef90_C9MXJ3	1820		UniRef90_C9MXJ3	1381.2
UniRef90_E0DGE1	938		UniRef90_E0DIA7	891		UniRef90_C9MXJ4	1810		UniRef90_C9MXJ4	1213.33
UniRef90_E0DHD7	937		UniRef90_E0DIU8	890		UniRef90_C9MXM2	1794		UniRef90_C9MXM2	1238.9
UniRef90_E0DID7	936		UniRef90_E0DGC3	889		UniRef90_C9MYE8	1732		UniRef90_C9MYE8	1254.12
UniRef90_E0DG81	935		UniRef90_E0DE22	888		UniRef90_C9MYN6	1813		UniRef90_C9MYN6	1439.62
UniRef90_C0E6I3	932		UniRef90_E0DCU8	887		UniRef90_C9MYW9	1747		UniRef90_C9MYW9	1114
UniRef90_E0DEH6	931		UniRef90_E0DF70	886		UniRef90_C9MZ31	1695		UniRef90_C9MZ31	1372
UniRef90_E0DBU7	929		UniRef90_E0DGH7	884		UniRef90_C9MZ33	1825		UniRef90_C9MZ33	1657
UniRef90_E0DHA7	926		UniRef90_E0DH02	883		UniRef90_C9MZ34	1789		UniRef90_C9MZ34	1336.86
UniRef90_E0DIU1	925		UniRef90_E0DHP6	882		UniRef90_C9MZ35	1677		UniRef90_C9MZ35	1273
UniRef90_E0DHH7	923		UniRef90_E0DIR8	881		UniRef90_C9MZ36	1821		UniRef90_C9MZ36	1487.71
UniRef90_E0DER0	921		UniRef90_C0E3X9	880.5		UniRef90_C9MZA4	1677		UniRef90_C9MZA4	1134
UniRef90_E0DHH4	920		UniRef90_E0DHG7	880		UniRef90_C9N0T8	1825		UniRef90_C9N0T8	1359.71
UniRef90_E0DI69	918		UniRef90_E0DD08	879		UniRef90_C9N0W3	1784		UniRef90_C9N0W3	1193.25
UniRef90_E0DBY8	916		UniRef90_E0DC77	878		UniRef90_C9N1Q2	1669		UniRef90_C9N1Q2	1331.67
UniRef90_C0DZB2	915		UniRef90_E0DI70	876		UniRef90_C9N226	1795		UniRef90_C9N226	1306.2
UniRef90_E0DDY0	914		UniRef90_E0DEK9	875		UniRef90_C9PW79	1800		UniRef90_C9PW79	923
UniRef90_E0DHI5	913		UniRef90_C0E0S2	874		UniRef90_C9PYD3	1816		UniRef90_C9PYD3	1367
UniRef90_E0DEG8	912		UniRef90_E0DHL0	873		UniRef90_C9R1W6	1247		UniRef90_C9R1W6	1061
UniRef90_E0DHB8	911		UniRef90_E0DBS5	872		UniRef90_C9R2E6	1819		UniRef90_C9R2E6	1669.11
UniRef90_E0DGP0	908		UniRef90_E0DHL4	871		UniRef90_C9R2P9	1761		UniRef90_C9R2P9	1349
UniRef90_C0E5E5	907		UniRef90_E0DFI6	868		UniRef90_C9R4H6	1805		UniRef90_C9R4H6	1303.86
UniRef90_E0DDL3	906		UniRef90_C0E1I8	866.667		UniRef90_C9R5V8	1757		UniRef90_C9R5V8	1348.14
UniRef90_C0DZD8	904		UniRef90_C0E0X9	866		UniRef90_D0BJA9	1826		UniRef90_D0BJA9	1636.27
UniRef90_E0DEP0	901		UniRef90_E0DGU7	865		UniRef90_D0BNZ3	1739		UniRef90_D0BNZ3	1133.57
UniRef90_E0DGS7	900		UniRef90_E0DI56	864		UniRef90_D1AGT1	1810		UniRef90_D1AGT1	1202
UniRef90_E0DCU4	898		UniRef90_E0DCB2	863		UniRef90_D1BLI2	1803		UniRef90_D1BLI2	1320.5
UniRef90_E0DCG9	897		UniRef90_E0DEF3	862		UniRef90_D1BLI3	1762		UniRef90_D1BLI3	1449.89
UniRef90_E0DF22	896		UniRef90_E0DF12	861		UniRef90_D1BLK4	1777		UniRef90_D1BLK4	1481.62
UniRef90_E0DCK9	894		UniRef90_E0DDA2	860		UniRef90_D1BLW9	1769		UniRef90_D1BLW9	1532.11
UniRef90_C0E5F8	893		UniRef90_E0DGF7	859		UniRef90_D1BM72	1795		UniRef90_D1BM72	1521.5
UniRef90_E0DE22	888		UniRef90_E0DCG7	858.5		UniRef90_D1BMG2	1763		UniRef90_D1BMG2	1601.62
UniRef90_E0DCU8	887		UniRef90_E0DCP2	858		UniRef90_D1BMX9	1817		UniRef90_D1BMX9	1546.14
UniRef90_E0DF70	886		UniRef90_E0DFN7	857		UniRef90_D1BN24	1753		UniRef90_D1BN24	1475.1
UniRef90_E0DH02	883		UniRef90_C0DZE8	856		UniRef90_D1BN59	1823		UniRef90_D1BN59	1547.18
UniRef90_E0DHP6	882		UniRef90_E0DEQ4	855		UniRef90_D1BNG0	1824		UniRef90_D1BNG0	1706.31
UniRef90_E0DIR8	881		UniRef90_C0E2W9	854		UniRef90_D1BNJ7	1807		UniRef90_D1BNJ7	1415.33
UniRef90_E0DHG7	880		UniRef90_E0DFA3	854		UniRef90_D1BNP5	1825		UniRef90_D1BNP5	1490
UniRef90_E0DD08	879		UniRef90_E0DD52	850		UniRef90_D1BNT0	1728		UniRef90_D1BNT0	1541.4
UniRef90_E0DC77	878		UniRef90_E0DIV3	850		UniRef90_D1BNW6	1812		UniRef90_D1BNW6	1420.83
UniRef90_E0DI70	876		UniRef90_E0DF35	849		UniRef90_D1BP65	1805		UniRef90_D1BP65	1568.82
UniRef90_E0DEK9	875		UniRef90_E0DCS5	848		UniRef90_D1BPF1	1815		UniRef90_D1BPF1	1571
UniRef90_C0E0S2	874		UniRef90_C0E3U7	847		UniRef90_D1BQX6	1617		UniRef90_D1BQX6	1094.17
UniRef90_E0DHL0	873		UniRef90_E0DBN7	846		UniRef90_D1BQX7	1819		UniRef90_D1BQX7	1635.14
UniRef90_E0DBS5	872		UniRef90_E0DDN2	845		UniRef90_D1BR37	1813		UniRef90_D1BR37	1642.1
UniRef90_E0DHL4	871		UniRef90_E0DFW0	843		UniRef90_D1BR59	1681		UniRef90_D1BR59	1239.14
UniRef90_E0DFI6	868		UniRef90_E0DHP5	840		UniRef90_D2ZTC8	1583		UniRef90_D2ZTC8	922.8
UniRef90_E0DGU7	865		UniRef90_E0DED4	839		UniRef90_D2ZVG5	1663		UniRef90_D2ZVG5	905
UniRef90_E0DI56	864		UniRef90_E0DHA6	838		UniRef90_D2ZVR4	1768		UniRef90_D2ZVR4	924.167
UniRef90_E0DCB2	863		UniRef90_C0E4J4	836		UniRef90_D2ZWQ6	1812		UniRef90_D2ZWQ6	934.571
UniRef90_E0DEF3	862		UniRef90_E0DCY2	835		UniRef90_D3A414	1826		UniRef90_D3A414	1586.8
UniRef90_E0DF12	861		UniRef90_C0E0P0	832.667		UniRef90_D3A607	1826		UniRef90_D3A607	1426.9
UniRef90_E0DDA2	860		UniRef90_E0DD05	832		UniRef90_D3H7P2	1807		UniRef90_D3H7P2	1382.67
UniRef90_E0DGF7	859		UniRef90_E0DH33	831		UniRef90_D3IAC9	1824		UniRef90_D3IAC9	1476.22
UniRef90_E0DCP2	858		UniRef90_E0DDV1	830		UniRef90_D3IBG3	1811		UniRef90_D3IBG3	1414.9
UniRef90_E0DFN7	857		UniRef90_E0DG48	829		UniRef90_D3IF37	1624		UniRef90_D3IF37	1182.6
UniRef90_C0DZE8	856		UniRef90_C0E2R5	828.333		UniRef90_D3IFQ0	1826		UniRef90_D3IFQ0	1586
UniRef90_E0DEQ4	855		UniRef90_E0DI83	828		UniRef90_D3IFX2	1811		UniRef90_D3IFX2	1575.17
UniRef90_E0DFA3	854		UniRef90_E0DHK8	827		UniRef90_D3IGJ8	1641		UniRef90_D3IGJ8	1285.43
UniRef90_E0DD52	850		UniRef90_E0DCQ2	826		UniRef90_D3IHW4	1824		UniRef90_D3IHW4	1409
UniRef90_E0DF35	849		UniRef90_E0DFI4	826		UniRef90_D3IJ41	1814		UniRef90_D3IJ41	1618.75
UniRef90_E0DCS5	848		UniRef90_E0DD61	825		UniRef90_D3IJQ6	1752		UniRef90_D3IJQ6	1107.8
UniRef90_C0E3U7	847		UniRef90_E0DCF8	824		UniRef90_D3IKQ2	1826		UniRef90_D3IKQ2	1661.08
UniRef90_E0DBN7	846		UniRef90_C0E6F8	823		UniRef90_D3IKV6	1786		UniRef90_D3IKV6	1442
UniRef90_E0DDN2	845		UniRef90_E0DGZ8	822		UniRef90_D3IKW0	1347		UniRef90_D3IKW0	1017.75
UniRef90_E0DFW0	843		UniRef90_E0DGJ3	821		UniRef90_D3IKW1	1767		UniRef90_D3IKW1	1120.8
UniRef90_E0DHP5	840		UniRef90_E0DD13	820		UniRef90_D3ILF1	1777		UniRef90_D3ILF1	1258.86
UniRef90_E0DED4	839		UniRef90_C0E841	819		UniRef90_D3ILP9	1670		UniRef90_D3ILP9	1411.17
UniRef90_E0DHA6	838		UniRef90_E0DCB5	818		UniRef90_D3IMF6	1825		UniRef90_D3IMF6	1540.83
UniRef90_C0E4J4	836		UniRef90_E0DHP0	817.5		UniRef90_D4CLM5	1826		UniRef90_D4CLM5	1536.31
UniRef90_E0DCY2	835		UniRef90_E0DDG5	817		UniRef90_D4CS19	1811		UniRef90_D4CS19	1416.55
UniRef90_E0DD05	832		UniRef90_E0DGS8	816		UniRef90_D4CST2	1824		UniRef90_D4CST2	1684.56
UniRef90_E0DH33	831		UniRef90_E0DGB1	815		UniRef90_D4CUN9	1754		UniRef90_D4CUN9	1106.67
UniRef90_E0DDV1	830		UniRef90_C0E6R4	814		UniRef90_D4CV85	1621		UniRef90_D4CV85	970.8
UniRef90_E0DG48	829		UniRef90_E0DCV9	813		UniRef90_D4CVP5	1823		UniRef90_D4CVP5	1152.6
UniRef90_E0DI83	828		UniRef90_E0DEB6	811		UniRef90_D4CWK9	1819		UniRef90_D4CWK9	1333.57
UniRef90_E0DHK8	827		UniRef90_E0DHL3	810		UniRef90_D4CY29	1820		UniRef90_D4CY29	1301.33
UniRef90_E0DFI4	826		UniRef90_E0DE48	808		UniRef90_D4DMD6	1786		UniRef90_D4DMD6	1214
UniRef90_E0DD61	825		UniRef90_E0DG30	807		UniRef90_D4DQQ7	1801		UniRef90_D4DQQ7	1408.88
UniRef90_E0DCF8	824		UniRef90_E0DFN4	806.5		UniRef90_D4DT96	1271		UniRef90_D4DT96	761.667
UniRef90_C0E6F8	823		UniRef90_C3PL35	805.5		UniRef90_D4MRD2	1824		UniRef90_D4MRD2	1636.1
UniRef90_E0DGZ8	822		UniRef90_C0E7Y1	805		UniRef90_D4S4E2	1809		UniRef90_D4S4E2	1418.83
UniRef90_E0DGJ3	821		UniRef90_E0DDP6	804		UniRef90_D4S4F3	1817		UniRef90_D4S4F3	1312.17
UniRef90_E0DD13	820		UniRef90_C0E648	803		UniRef90_D4S566	1826		UniRef90_D4S566	1558.6
UniRef90_C0E841	819		UniRef90_E0DD02	802		UniRef90_D5ERM5	1698		UniRef90_D5ERM5	1017.67
UniRef90_E0DCB5	818		UniRef90_C0E603	801		UniRef90_D6KQK6	1724		UniRef90_D6KQK6	1348.9
UniRef90_E0DDG5	817		UniRef90_P60739	800		UniRef90_D6L9N9	1731		UniRef90_D6L9N9	1201
UniRef90_E0DGS8	816		UniRef90_C0E1U1	799		UniRef90_D6LBZ4	1469		UniRef90_D6LBZ4	758
UniRef90_E0DGB1	815		UniRef90_E0DD41	798		UniRef90_D6LGV6	1814		UniRef90_D6LGV6	1260
UniRef90_C0E6R4	814		UniRef90_Q8FS52	797		UniRef90_D6LIA2	1694		UniRef90_D6LIA2	1117.33
UniRef90_E0DCV9	813		UniRef90_C0E3G8	796		UniRef90_D6LIA4	1521		UniRef90_D6LIA4	887.667
UniRef90_E0DEB6	811		UniRef90_E0DCA9	795		UniRef90_D6LID3	1826		UniRef90_D6LID3	1654.53
UniRef90_E0DHL3	810		UniRef90_E0DEQ3	793		UniRef90_D6LJ40	1825		UniRef90_D6LJ40	1275
UniRef90_E0DE48	808		UniRef90_E0DDY5	792		UniRef90_D6LJX9	1811		UniRef90_D6LJX9	1363.62
UniRef90_E0DG30	807		UniRef90_C0E1U6	789		UniRef90_D7BKB5	1806		UniRef90_D7BKB5	1431.3
UniRef90_C0E7Y1	805		UniRef90_C0E6I4	788.5		UniRef90_D8UQ35	1782		UniRef90_D8UQ35	1341.43
UniRef90_E0DDP6	804		UniRef90_E0DI47	788		UniRef90_D9QEA7	1768		UniRef90_D9QEA7	1123.6
UniRef90_C0E648	803		UniRef90_E0DFS2	787		UniRef90_D9QZP8	1819		UniRef90_D9QZP8	1522.8
UniRef90_E0DD02	802		UniRef90_E0DFX4	782		UniRef90_D9RTI7	1826		UniRef90_D9RTI7	1753.47
UniRef90_C0E603	801		UniRef90_E0DHN5	781		UniRef90_D9RTK3	1826		UniRef90_D9RTK3	1629.67
UniRef90_P60739	800		UniRef90_E0DG90	780		UniRef90_E0DBV1	1707		UniRef90_E0DBV1	1453.18
UniRef90_C0E1U1	799		UniRef90_E0DE20	779		UniRef90_E0DC25	1812		UniRef90_E0DC25	1518.5
UniRef90_E0DD41	798		UniRef90_E0DCF5	776		UniRef90_E0DC38	1747		UniRef90_E0DC38	1277.62
UniRef90_Q8FS52	797		UniRef90_E0DCT8	775		UniRef90_E0DC89	1777		UniRef90_E0DC89	1352
UniRef90_C0E3G8	796		UniRef90_E0DE30	774		UniRef90_E0DCC2	1400		UniRef90_E0DCC2	877
UniRef90_E0DCA9	795		UniRef90_E0DBU1	773		UniRef90_E0DCD3	1682		UniRef90_E0DCD3	1081.29
UniRef90_E0DEQ3	793		UniRef90_E0DEG9	772		UniRef90_E0DCD4	1380		UniRef90_E0DCD4	842.4
UniRef90_E0DDY5	792		UniRef90_E0DFC2	771		UniRef90_E0DCD5	1507		UniRef90_E0DCD5	988.4
UniRef90_C0E1U6	789		UniRef90_E0DG88	771		UniRef90_E0DCF6	1808		UniRef90_E0DCF6	1298.25
UniRef90_E0DI47	788		UniRef90_Q6NJC1	770		UniRef90_E0DCF7	1820		UniRef90_E0DCF7	1295.83
UniRef90_E0DFS2	787		UniRef90_E0DF11	768		UniRef90_E0DCF8	1805		UniRef90_E0DCF8	1271
UniRef90_E0DFX4	782		UniRef90_Q6NIC9	767		UniRef90_E0DCF9	1823		UniRef90_E0DCF9	1425.33
UniRef90_E0DHN5	781		UniRef90_E0DHE8	766		UniRef90_E0DCG2	1762		UniRef90_E0DCG2	1235.67
UniRef90_E0DG90	780		UniRef90_C3PKQ9	765		UniRef90_E0DCH6	1438		UniRef90_E0DCH6	874.167
UniRef90_E0DE20	779		UniRef90_E0DGG0	764		UniRef90_E0DCK1	1821		UniRef90_E0DCK1	1140.2
UniRef90_E0DCF5	776		UniRef90_E0DHK5	763		UniRef90_E0DCL5	1801		UniRef90_E0DCL5	1195.86
UniRef90_E0DCT8	775		UniRef90_C0E1G5	762		UniRef90_E0DCL8	1820		UniRef90_E0DCL8	1408.91
UniRef90_E0DE30	774		UniRef90_E0DD76	761		UniRef90_E0DCL9	1790		UniRef90_E0DCL9	1287
UniRef90_E0DBU1	773		UniRef90_E0DDI1	757		UniRef90_E0DCN7	1793		UniRef90_E0DCN7	1351.11
UniRef90_E0DEG9	772		UniRef90_E0DCD1	756		UniRef90_E0DCQ4	1796		UniRef90_E0DCQ4	1323
UniRef90_E0DFC2	771		UniRef90_E0DH65	754		UniRef90_E0DCQ5	1813		UniRef90_E0DCQ5	1448.33
UniRef90_Q6NJC1	770		UniRef90_E0DBS6	753		UniRef90_E0DCS5	1767		UniRef90_E0DCS5	1457.5
UniRef90_E0DF11	768		UniRef90_E0DGP9	752		UniRef90_E0DD11	1799		UniRef90_E0DD11	1233.4
UniRef90_Q6NIC9	767		UniRef90_E0DGG1	751		UniRef90_E0DD18	1715		UniRef90_E0DD18	1297.44
UniRef90_E0DHE8	766		UniRef90_E0DCQ3	750		UniRef90_E0DD37	1788		UniRef90_E0DD37	1042.6
UniRef90_C3PKQ9	765		UniRef90_E0DI80	750		UniRef90_E0DD55	1826		UniRef90_E0DD55	1585.32
UniRef90_E0DGG0	764		UniRef90_E0DDH7	748		UniRef90_E0DDB8	1773		UniRef90_E0DDB8	1161
UniRef90_E0DHK5	763		UniRef90_E0DHP1	747		UniRef90_E0DDG3	1638		UniRef90_E0DDG3	882.667
UniRef90_C0E1G5	762		UniRef90_E0DBR7	746		UniRef90_E0DDK1	1821		UniRef90_E0DDK1	1554.33
UniRef90_E0DD76	761		UniRef90_E0DI93	745		UniRef90_E0DDK5	1815		UniRef90_E0DDK5	1353.88
UniRef90_E0DDI1	757		UniRef90_E0DE07	744		UniRef90_E0DDV9	1825		UniRef90_E0DDV9	1595.87
UniRef90_E0DCD1	756		UniRef90_E0DII2	743		UniRef90_E0DDW0	1822		UniRef90_E0DDW0	1534.82
UniRef90_E0DH65	754		UniRef90_E0DH69	742		UniRef90_E0DE03	1822		UniRef90_E0DE03	1432.27
UniRef90_E0DBS6	753		UniRef90_E0DIM7	742		UniRef90_E0DE14	1799		UniRef90_E0DE14	1191.22
UniRef90_E0DGP9	752		UniRef90_E0DF20	740		UniRef90_E0DE16	1820		UniRef90_E0DE16	1262.67
UniRef90_E0DGG1	751		UniRef90_C0E3A3	739		UniRef90_E0DE35	1759		UniRef90_E0DE35	1275
UniRef90_E0DI80	750		UniRef90_E0DG13	738		UniRef90_E0DE70	1689		UniRef90_E0DE70	978.167
UniRef90_E0DDH7	748		UniRef90_E0DDI8	737		UniRef90_E0DED2	1761		UniRef90_E0DED2	1151.67
UniRef90_E0DHP1	747		UniRef90_E0DDX5	736		UniRef90_E0DEF3	1715		UniRef90_E0DEF3	1086.67
UniRef90_E0DBR7	746		UniRef90_E0DC78	734		UniRef90_E0DEG0	1789		UniRef90_E0DEG0	1513.33
UniRef90_E0DI93	745		UniRef90_E0DCK1	733		UniRef90_E0DEG1	1755		UniRef90_E0DEG1	1340.86
UniRef90_E0DE07	744		UniRef90_C0E1P1	732		UniRef90_E0DEN6	1818		UniRef90_E0DEN6	1520.44
UniRef90_E0DII2	743		UniRef90_E0DE74	731		UniRef90_E0DER2	1822		UniRef90_E0DER2	1332.25
UniRef90_E0DH69	742		UniRef90_E0DD25	729		UniRef90_E0DEU3	1229		UniRef90_E0DEU3	683.333
UniRef90_E0DF20	740		UniRef90_E0DC47	727		UniRef90_E0DF29	1595		UniRef90_E0DF29	1251.57
UniRef90_E0DG13	738		UniRef90_C0E0M9	726		UniRef90_E0DF31	1701		UniRef90_E0DF31	1248.25
UniRef90_E0DDI8	737		UniRef90_E0DCG2	724		UniRef90_E0DF32	1683		UniRef90_E0DF32	1246.86
UniRef90_E0DDX5	736		UniRef90_E0DCQ5	723		UniRef90_E0DF47	1813		UniRef90_E0DF47	1359.45
UniRef90_E0DC78	734		UniRef90_C3PFR5	722		UniRef90_E0DF48	1787		UniRef90_E0DF48	1228.33
UniRef90_E0DCK1	733		UniRef90_E0DCQ9	721		UniRef90_E0DF88	1818		UniRef90_E0DF88	1498.11
UniRef90_C0E1P1	732		UniRef90_E0DHT7	720		UniRef90_E0DFA9	1709		UniRef90_E0DFA9	1161.62
UniRef90_E0DE74	731		UniRef90_E0DBU9	719		UniRef90_E0DFB0	1717		UniRef90_E0DFB0	1167
UniRef90_E0DD25	729		UniRef90_E0DBP5	718		UniRef90_E0DFD0	1650		UniRef90_E0DFD0	1132.33
UniRef90_E0DC47	727		UniRef90_E0DC83	717		UniRef90_E0DFG1	1758		UniRef90_E0DFG1	1109.57
UniRef90_C0E0M9	726		UniRef90_E0DCP1	715		UniRef90_E0DFJ4	1678		UniRef90_E0DFJ4	1071.83
UniRef90_E0DCG2	724		UniRef90_E0DD23	714		UniRef90_E0DFJ5	1586		UniRef90_E0DFJ5	1115.17
UniRef90_E0DCQ5	723		UniRef90_E0DHE5	713		UniRef90_E0DFR2	1824		UniRef90_E0DFR2	1277.67
UniRef90_C3PFR5	722		UniRef90_C0E3Q6	712		UniRef90_E0DFR3	1819		UniRef90_E0DFR3	1413.5
UniRef90_E0DCQ9	721		UniRef90_E0DCX1	711		UniRef90_E0DFX4	1483		UniRef90_E0DFX4	946.75
UniRef90_E0DHT7	720		UniRef90_E0DHC9	710		UniRef90_E0DFZ0	1670		UniRef90_E0DFZ0	963.667
UniRef90_E0DBU9	719		UniRef90_E0DBN2	708		UniRef90_E0DG07	1713		UniRef90_E0DG07	1098.33
UniRef90_E0DBP5	718		UniRef90_E0DE24	707		UniRef90_E0DG56	1204		UniRef90_E0DG56	653.25
UniRef90_E0DC83	717		UniRef90_E0DBM9	706		UniRef90_E0DG64	1792		UniRef90_E0DG64	1242.56
UniRef90_E0DCP1	715		UniRef90_E0DCY4	704		UniRef90_E0DGK8	1825		UniRef90_E0DGK8	1479.56
UniRef90_E0DD23	714		UniRef90_C0DZI8	703		UniRef90_E0DGN9	1806		UniRef90_E0DGN9	1326.89
UniRef90_E0DHE5	713		UniRef90_E0DH34	700		UniRef90_E0DGP0	1802		UniRef90_E0DGP0	1336.12
UniRef90_E0DCX1	711		UniRef90_E0DGQ6	699		UniRef90_E0DGP9	1711		UniRef90_E0DGP9	1219.33
UniRef90_E0DHC9	710		UniRef90_E0DE15	698		UniRef90_E0DGR1	1359		UniRef90_E0DGR1	1048.5
UniRef90_E0DBN2	708		UniRef90_E0DFT9	697		UniRef90_E0DGU2	1757		UniRef90_E0DGU2	1279.71
UniRef90_E0DE24	707		UniRef90_E0DFZ5	694		UniRef90_E0DGZ5	1821		UniRef90_E0DGZ5	1358
UniRef90_E0DBM9	706		UniRef90_E0DD57	693		UniRef90_E0DH39	1700		UniRef90_E0DH39	1225.2
UniRef90_C0DZI8	703		UniRef90_E0DGR5	691		UniRef90_E0DH52	1826		UniRef90_E0DH52	1454
UniRef90_E0DH34	700		UniRef90_E0DIY8	688		UniRef90_E0DH65	1807		UniRef90_E0DH65	1310.75
UniRef90_E0DGQ6	699		UniRef90_E0DDH6	687		UniRef90_E0DH75	1797		UniRef90_E0DH75	1309
UniRef90_E0DE15	698		UniRef90_E0DD29	686		UniRef90_E0DHB4	1822		UniRef90_E0DHB4	1668.46
UniRef90_E0DFT9	697		UniRef90_E0DGG6	685		UniRef90_E0DHI0	1745		UniRef90_E0DHI0	1354.4
UniRef90_E0DFZ5	694		UniRef90_E0DIC1	684.5		UniRef90_E0DHR5	1585		UniRef90_E0DHR5	1025.2
UniRef90_E0DD57	693		UniRef90_E0DHB7	684		UniRef90_E0DHW4	1826		UniRef90_E0DHW4	1589.42
UniRef90_E0DGR5	691		UniRef90_E0DHB1	683		UniRef90_E0DHZ4	1818		UniRef90_E0DHZ4	1336.67
UniRef90_E0DIY8	688		UniRef90_E0DF61	682		UniRef90_E0DHZ6	1824		UniRef90_E0DHZ6	1554.18
UniRef90_E0DDH6	687		UniRef90_E0DGF0	680		UniRef90_E0DI44	1672		UniRef90_E0DI44	1288.75
UniRef90_E0DD29	686		UniRef90_E0DBX7	679		UniRef90_E0DI59	1815		UniRef90_E0DI59	1470
UniRef90_E0DGG6	685		UniRef90_E0DBX6	678		UniRef90_E0DI66	1782		UniRef90_E0DI66	1560.23
UniRef90_E0DHB7	684		UniRef90_E0DH80	676		UniRef90_E0DIA4	1823		UniRef90_E0DIA4	1456.67
UniRef90_E0DHB1	683		UniRef90_E0DJ02	675		UniRef90_E0DID6	1805		UniRef90_E0DID6	1486.5
UniRef90_E0DF61	682		UniRef90_E0DIG0	674		UniRef90_E0DIE9	1662		UniRef90_E0DIE9	1174.43
UniRef90_E0DGF0	680		UniRef90_E0DD18	673		UniRef90_E0DIF0	1678		UniRef90_E0DIF0	1212.75
UniRef90_E0DBX7	679		UniRef90_E0DH58	672		UniRef90_E0DIH5	1371		UniRef90_E0DIH5	1000
UniRef90_E0DBX6	678		UniRef90_E0DIN2	670		UniRef90_E0DIM9	1571		UniRef90_E0DIM9	1002.2
UniRef90_E0DH80	676		UniRef90_E0DH07	669		UniRef90_E0DIN2	1824		UniRef90_E0DIN2	1009.5
UniRef90_E0DJ02	675		UniRef90_E0DFN3	667.5		UniRef90_E0DIN6	1668		UniRef90_E0DIN6	1192.86
UniRef90_E0DIG0	674		UniRef90_E0DHX9	667		UniRef90_E0DIQ5	1778		UniRef90_E0DIQ5	1331.17
UniRef90_E0DD18	673		UniRef90_E0DH94	665		UniRef90_E0DIT0	1808		UniRef90_E0DIT0	1165.57
UniRef90_E0DH58	672		UniRef90_E0DGG2	664		UniRef90_E0DIU7	1821		UniRef90_E0DIU7	1392.7
UniRef90_E0DIN2	670		UniRef90_C0E5W0	663		UniRef90_E0DIV2	1689		UniRef90_E0DIV2	1162.14
UniRef90_E0DH07	669		UniRef90_E0DIJ8	663		UniRef90_E0DIV3	1797		UniRef90_E0DIV3	1480.82
UniRef90_E0DHX9	667		UniRef90_E0DIF0	662		UniRef90_E0DIV4	1811		UniRef90_E0DIV4	1392.1
UniRef90_E0DH94	665		UniRef90_E0DBV5	661		UniRef90_E0DIV5	1818		UniRef90_E0DIV5	1459.71
UniRef90_E0DGG2	664		UniRef90_C0E3Q1	659		UniRef90_E0DIW9	1794		UniRef90_E0DIW9	1336.2
UniRef90_E0DIJ8	663		UniRef90_C0E656	658		UniRef90_E0DIY7	1687		UniRef90_E0DIY7	1092.8
UniRef90_E0DIF0	662		UniRef90_E0DD66	655		UniRef90_E0DJ04	1123		UniRef90_E0DJ04	903.25
UniRef90_E0DBV5	661		UniRef90_C0E844	654		UniRef90_E0DJ06	1812		UniRef90_E0DJ06	1088.17
UniRef90_C0E3Q1	659		UniRef90_E0DFK2	653		UniRef90_E0SUZ8	1679		UniRef90_E0SUZ8	1141.5
UniRef90_C0E656	658		UniRef90_E0DBN4	652		UniRef90_E1LIE9	1813		UniRef90_E1LIE9	1341.12
UniRef90_E0DD66	655		UniRef90_C3PF14	651		UniRef90_E1MAR7	1781		UniRef90_E1MAR7	1419.78
UniRef90_C0E844	654		UniRef90_E0DI74	651		UniRef90_E1W1P1	1820		UniRef90_E1W1P1	1654.47
UniRef90_E0DFK2	653		UniRef90_C0E418	650		UniRef90_E1W2H8	1824		UniRef90_E1W2H8	1765.6
UniRef90_E0DBN4	652		UniRef90_E0DDX2	649		UniRef90_E1W301	1826		UniRef90_E1W301	1418.86
UniRef90_E0DI74	651		UniRef90_E0DDJ1	647		UniRef90_E1W342	1793		UniRef90_E1W342	1575.91
UniRef90_C0E418	650		UniRef90_E0DEZ0	646		UniRef90_E1W446	1822		UniRef90_E1W446	1655.29
UniRef90_E0DDX2	649		UniRef90_E0DCF1	645		UniRef90_E1W4A2	1817		UniRef90_E1W4A2	1723.53
UniRef90_E0DEZ0	646		UniRef90_E0DBT2	644		UniRef90_E1W4D1	1813		UniRef90_E1W4D1	1559.58
UniRef90_E0DCF1	645		UniRef90_E0DFS0	643		UniRef90_E1W4N2	1819		UniRef90_E1W4N2	1552.17
UniRef90_E0DBT2	644		UniRef90_E0DG76	642		UniRef90_E1W4V0	1815		UniRef90_E1W4V0	1712.91
UniRef90_E0DFS0	643		UniRef90_E0DH08	641		UniRef90_E1W512	1826		UniRef90_E1W512	1729.35
UniRef90_E0DG76	642		UniRef90_E0DDC7	640		UniRef90_E1W594	1805		UniRef90_E1W594	1383
UniRef90_E0DH08	641		UniRef90_C0DZM4	639		UniRef90_E1W5J5	1821		UniRef90_E1W5J5	1727.38
UniRef90_E0DDC7	640		UniRef90_E0DGZ9	638.5		UniRef90_E1W5J6	1818		UniRef90_E1W5J6	1747.7
UniRef90_C0DZM4	639		UniRef90_E0DBU3	638		UniRef90_E1W5R1	1789		UniRef90_E1W5R1	1485.7
UniRef90_E0DBU3	638		UniRef90_E0DFD4	637		UniRef90_E1W5V5	1812		UniRef90_E1W5V5	1750.25
UniRef90_E0DFD4	637		UniRef90_E0DG04	636		UniRef90_E1W5V6	1823		UniRef90_E1W5V6	1746.75
UniRef90_E0DG04	636		UniRef90_E0DGY9	635		UniRef90_E1W612	1788		UniRef90_E1W612	1681.29
UniRef90_E0DGY9	635		UniRef90_C0E5Y9	633		UniRef90_E1W6K4	1521		UniRef90_E1W6K4	1356.75
UniRef90_C0E5Y9	633		UniRef90_E0DCU9	632		UniRef90_E1W6N1	1724		UniRef90_E1W6N1	1515.89
UniRef90_E0DCU9	632		UniRef90_E0DI81	631		UniRef90_E1W6S3	1789		UniRef90_E1W6S3	1676.81
UniRef90_E0DI81	631		UniRef90_E0DEK4	629		UniRef90_E1X958	1824		UniRef90_E1X958	1750.48
UniRef90_E0DEK4	629		UniRef90_E0DC61	628		UniRef90_E1XFD3	1815		UniRef90_E1XFD3	1620.69
UniRef90_E0DC61	628		UniRef90_E0DH48	627		UniRef90_E2N5P6	1789		UniRef90_E2N5P6	1358.17
UniRef90_E0DH48	627		UniRef90_E0DGC6	626		UniRef90_E4Z9Y8	793		UniRef90_E4Z9Y8	518
UniRef90_E0DGC6	626		UniRef90_E0DIY3	625		UniRef90_E4ZFE4	908		UniRef90_E4ZFE4	749.5
UniRef90_E0DIY3	625		UniRef90_E0DCF7	624		UniRef90_E4ZFE8	1455		UniRef90_E4ZFE8	964
UniRef90_E0DCF7	624		UniRef90_E0DE39	622		UniRef90_E5V144	1826		UniRef90_E5V144	1767.44
UniRef90_E0DE39	622		UniRef90_E0DIV0	621		UniRef90_E5V161	1825		UniRef90_E5V161	1657.8
UniRef90_E0DIV0	621		UniRef90_E0DBW4	620		UniRef90_E5V1L4	1824		UniRef90_E5V1L4	1756.42
UniRef90_E0DBW4	620		UniRef90_E0DE96	619		UniRef90_E5V292	1790		UniRef90_E5V292	1327.12
UniRef90_E0DE96	619		UniRef90_E0DD53	618		UniRef90_E5V4S8	1824		UniRef90_E5V4S8	1705.62
UniRef90_E0DD53	618		UniRef90_E0DG86	617		UniRef90_E5V4U3	1824		UniRef90_E5V4U3	1727
UniRef90_E0DG86	617		UniRef90_E0DIK5	616		UniRef90_E6KX33	1800		UniRef90_E6KX33	1450.22
UniRef90_E0DIK5	616		UniRef90_E0DFT7	615		UniRef90_E6KXF4	1775		UniRef90_E6KXF4	1378.67
UniRef90_E0DFT7	615		UniRef90_E0DED2	614		UniRef90_E6KXL0	1205		UniRef90_E6KXL0	913.2
UniRef90_E0DED2	614		UniRef90_E0DBT9	612		UniRef90_E6KYH7	1724		UniRef90_E6KYH7	1338.83
UniRef90_E0DBT9	612		UniRef90_E0DIY0	610		UniRef90_E6KYH8	1777		UniRef90_E6KYH8	1099.14
UniRef90_E0DIY0	610		UniRef90_C0E154	609		UniRef90_E6L0L1	1736		UniRef90_E6L0L1	1343.8
UniRef90_C0E154	609		UniRef90_C0E584	606		UniRef90_E6LJT7	1730		UniRef90_E6LJT7	1222.2
UniRef90_C0E584	606		UniRef90_E0DGU0	605		UniRef90_E6LKM3	1802		UniRef90_E6LKM3	1044.43
UniRef90_E0DGU0	605		UniRef90_E0DFB3	604		UniRef90_E6LM57	1393		UniRef90_E6LM57	766
UniRef90_E0DFB3	604		UniRef90_E0DDB0	603		UniRef90_E6LMG6	1340		UniRef90_E6LMG6	862.6
UniRef90_E0DDB0	603		UniRef90_C0E5D1	602		UniRef90_E6LMX3	1743		UniRef90_E6LMX3	1171.29
UniRef90_C0E5D1	602		UniRef90_E0DBN6	601		UniRef90_E6LMY3	1703		UniRef90_E6LMY3	1031.29
UniRef90_E0DBN6	601		UniRef90_E0DCS0	600		UniRef90_E6LP39	1678		UniRef90_E6LP39	1223.75
UniRef90_E0DCS0	600		UniRef90_E0DBW2	599		UniRef90_E6LPF3	1505		UniRef90_E6LPF3	1242
UniRef90_E0DBW2	599		UniRef90_E0DDL7	598		UniRef90_E6LPR7	1771		UniRef90_E6LPR7	1306.9
UniRef90_E0DDL7	598		UniRef90_E0DC27	597		UniRef90_E6LQH0	1807		UniRef90_E6LQH0	1236.89
UniRef90_E0DC27	597		UniRef90_C0E437	596		UniRef90_E6LQL7	1713		UniRef90_E6LQL7	1355.38
UniRef90_C0E437	596		UniRef90_E0DCX6	595		UniRef90_E6LQT6	1817		UniRef90_E6LQT6	1446.6
UniRef90_E0DCX6	595		UniRef90_E0DDP5	594		UniRef90_E6LQU7	1789		UniRef90_E6LQU7	1322.71
UniRef90_E0DDP5	594		UniRef90_E0DBX2	593		UniRef90_E6LQX4	1615		UniRef90_E6LQX4	991.5
UniRef90_E0DBX2	593		UniRef90_E0DBS3	592		UniRef90_E6LRA7	1824		UniRef90_E6LRA7	1353
UniRef90_E0DBS3	592		UniRef90_E0DCR9	591		UniRef90_E6LRR5	1508		UniRef90_E6LRR5	943.429
UniRef90_E0DCR9	591		UniRef90_E0DDK6	590		UniRef90_E6LS18	1689		UniRef90_E6LS18	882.4
UniRef90_E0DDK6	590		UniRef90_C0E0U3	589		UniRef90_E6LS60	1760		UniRef90_E6LS60	1317.12
UniRef90_C0E0U3	589		UniRef90_E0DHK7	588		UniRef90_E6MU99	1811		UniRef90_E6MU99	1449.3
UniRef90_E0DHK7	588		UniRef90_E0DBR4	587		UniRef90_E6XCI1	1592		UniRef90_E6XCI1	1323.67
UniRef90_E0DBR4	587		UniRef90_E0DFX5	585		UniRef90_E7N6N6	1683		UniRef90_E7N6N6	1097.25
UniRef90_E0DFX5	585		UniRef90_E0DDV2	584		UniRef90_E7N7M3	1382		UniRef90_E7N7M3	994.8
UniRef90_E0DDV2	584		UniRef90_E0DCW4	583		UniRef90_E7N8E2	1722		UniRef90_E7N8E2	1043.71
UniRef90_E0DCW4	583		UniRef90_C0E204	582		UniRef90_E7NBR2	1644		UniRef90_E7NBR2	900.8
UniRef90_C0E204	582		UniRef90_E0DIX3	580		UniRef90_E7NC53	1735		UniRef90_E7NC53	1233.4
UniRef90_E0DIX3	580		UniRef90_E0DH39	579		UniRef90_E7RU41	1790		UniRef90_E7RU41	1494.57
UniRef90_E0DH39	579		UniRef90_E0DIQ9	578		UniRef90_E7RU42	1799		UniRef90_E7RU42	1315.11
UniRef90_E0DIQ9	578		UniRef90_E0DFG1	577		UniRef90_E7RU43	1808		UniRef90_E7RU43	1354.8
UniRef90_E0DFG1	577		UniRef90_E0DJ15	576		UniRef90_E7RUQ2	1748		UniRef90_E7RUQ2	1238.5
UniRef90_E0DJ15	576		UniRef90_E0DFZ0	575		UniRef90_E7RUS4	1811		UniRef90_E7RUS4	1497.43
UniRef90_E0DFZ0	575		UniRef90_E0DIZ1	574		UniRef90_E7RUY7	1773		UniRef90_E7RUY7	1569.92
UniRef90_E0DIZ1	574		UniRef90_C0E6W3	573		UniRef90_E7RVB4	1818		UniRef90_E7RVB4	1575.46
UniRef90_C0E6W3	573		UniRef90_E0DEJ0	572		UniRef90_E7RVC9	1819		UniRef90_E7RVC9	1635.31
UniRef90_E0DGH1	572		UniRef90_E0DGH1	572		UniRef90_E7RWE9	1821		UniRef90_E7RWE9	1579.5
UniRef90_E0DC10	571		UniRef90_E0DC10	571		UniRef90_E7RWY8	1823		UniRef90_E7RWY8	1597.2
UniRef90_E0DCP0	569		UniRef90_E0DCP0	569		UniRef90_E7RXJ1	1799		UniRef90_E7RXJ1	1309.83
UniRef90_E0DGF3	568		UniRef90_E0DGF3	568		UniRef90_E7RXJ7	1824		UniRef90_E7RXJ7	1642.55
UniRef90_E0DEJ2	567		UniRef90_E0DEJ2	567		UniRef90_E7RXV6	1826		UniRef90_E7RXV6	1722.3
UniRef90_E0DDQ1	566		UniRef90_E0DDQ1	566		UniRef90_E7RYY5	1813		UniRef90_E7RYY5	1462.57
UniRef90_E0DF09	564		UniRef90_E0DF09	564		UniRef90_E7RZ08	1809		UniRef90_E7RZ08	1384.75
UniRef90_C0E4C1	563		UniRef90_C0E4C1	563		UniRef90_E7RZ14	1804		UniRef90_E7RZ14	1301.75
UniRef90_C0E0D8	562		UniRef90_C0E0D8	562		UniRef90_E7RZD3	1813		UniRef90_E7RZD3	1467.3
UniRef90_E0DCH5	560		UniRef90_E0DCH5	560		UniRef90_E7RZM3	1824		UniRef90_E7RZM3	1621.15
UniRef90_E0DHG8	559		UniRef90_E0DHG8	559		UniRef90_E7S003	1820		UniRef90_E7S003	1486.18
UniRef90_Q6NJC6	554		UniRef90_Q6NJC6	554		UniRef90_E7S0W0	1823		UniRef90_E7S0W0	1528
UniRef90_E0DEF1	553		UniRef90_E0DEF1	553		UniRef90_E7S153	1597		UniRef90_E7S153	1161
UniRef90_C0E0D3	552		UniRef90_C0E0D3	552		UniRef90_F0EQS1	1825		UniRef90_F0EQS1	1651.36
UniRef90_E0DD43	550		UniRef90_E0DD43	550		UniRef90_F0EQX3	1824		UniRef90_F0EQX3	1452.31
UniRef90_C0E0N6	549		UniRef90_C0E0N6	549		UniRef90_F0ESS6	1804		UniRef90_F0ESS6	1535.78
UniRef90_H2G748	548		UniRef90_H2G748	548		UniRef90_F0ETF4	1780		UniRef90_F0ETF4	1532.4
UniRef90_C0E1D6	547		UniRef90_C0E1D6	547		UniRef90_F0EVK4	1825		UniRef90_F0EVK4	1773.75
UniRef90_E0DH82	546		UniRef90_E0DH82	546		UniRef90_F0EYK6	1797		UniRef90_F0EYK6	1047
UniRef90_E0DIZ9	545		UniRef90_E0DIZ9	545		UniRef90_F0EZ15	1820		UniRef90_F0EZ15	1305.8
UniRef90_E0DDZ3	544		UniRef90_E0DDZ3	544		UniRef90_F0IC13	1664		UniRef90_F0IC13	1103.2
UniRef90_E0DHW9	543		UniRef90_E0DHW9	543		UniRef90_F0IC16	1729		UniRef90_F0IC16	1275.33
UniRef90_C0E2L5	542		UniRef90_C0E2L5	542		UniRef90_F0IC22	1606		UniRef90_F0IC22	1256
UniRef90_E0DFU9	541		UniRef90_E0DFU9	541		UniRef90_F0ICB4	1504		UniRef90_F0ICB4	1036.17
UniRef90_E0DHE1	536		UniRef90_E0DHE1	536		UniRef90_F0ICC7	1775		UniRef90_F0ICC7	1407
UniRef90_C0E4T5	535		UniRef90_C0E4T5	535		UniRef90_F0ICC8	1752		UniRef90_F0ICC8	1339.67
UniRef90_E0DFT5	534		UniRef90_E0DFT5	534		UniRef90_F0ICD0	1707		UniRef90_F0ICD0	1288.17
UniRef90_E0DFG4	533		UniRef90_E0DFG4	533		UniRef90_F0ICF6	1745		UniRef90_F0ICF6	1364.78
UniRef90_E0DIF7	532		UniRef90_E0DIF7	532		UniRef90_F0ICF7	1365		UniRef90_F0ICF7	989.4
UniRef90_E0DGX6	531		UniRef90_E0DGX6	531		UniRef90_F0ICF8	1777		UniRef90_F0ICF8	1301.56
UniRef90_C0E3W8	530		UniRef90_C0E3W8	530		UniRef90_F0ICG2	1724		UniRef90_F0ICG2	1313.44
UniRef90_E0DJ04	529		UniRef90_E0DJ04	529		UniRef90_F0ICG3	1728		UniRef90_F0ICG3	1258.43
UniRef90_E0DCB3	528		UniRef90_E0DCB3	528		UniRef90_F0ICG6	1668		UniRef90_F0ICG6	1250
UniRef90_E0DF93	527		UniRef90_E0DF93	527		UniRef90_F0ICG7	1617		UniRef90_F0ICG7	1151.2
UniRef90_E0DDL4	526		UniRef90_E0DDL4	526		UniRef90_F0ICG8	1785		UniRef90_F0ICG8	1339.25
UniRef90_E0DJ26	525		UniRef90_E0DJ26	525		UniRef90_F0ICH1	1784		UniRef90_F0ICH1	1417.29
UniRef90_E0DFK1	523		UniRef90_E0DFK1	523		UniRef90_F0ICH5	1619		UniRef90_F0ICH5	1254.33
UniRef90_E0DCM1	521		UniRef90_E0DCM1	521		UniRef90_F0ICI1	1811		UniRef90_F0ICI1	1542
UniRef90_E0DHM1	520		UniRef90_E0DHM1	520		UniRef90_F0ICI2	1789		UniRef90_F0ICI2	1504.82
UniRef90_E0DBR1	519		UniRef90_E0DBR1	519		UniRef90_F0ICJ7	1652		UniRef90_F0ICJ7	1144.29
UniRef90_E0DH74	518		UniRef90_E0DH74	518		UniRef90_F0ICN7	1800		UniRef90_F0ICN7	1193.11
UniRef90_E0DI96	516		UniRef90_E0DI96	516		UniRef90_F0ID01	1819		UniRef90_F0ID01	1368.11
UniRef90_E0DEG7	515		UniRef90_E0DEG7	515		UniRef90_F0IE98	1751		UniRef90_F0IE98	1378
UniRef90_E0DDR4	514		UniRef90_E0DDR4	514		UniRef90_F0IEZ4	1616		UniRef90_F0IEZ4	1155.6
UniRef90_E0DH95	513		UniRef90_E0DH95	513		UniRef90_F0IF58	1743		UniRef90_F0IF58	963.167
UniRef90_E0DBM4	512		UniRef90_E0DBM4	512		UniRef90_F0IFB3	1361		UniRef90_F0IFB3	1020.29
UniRef90_E0DC25	511		UniRef90_E0DC25	511		UniRef90_F0IFD7	1715		UniRef90_F0IFD7	1287
UniRef90_E0DEP1	510		UniRef90_E0DEP1	510		UniRef90_F0IFH7	1738		UniRef90_F0IFH7	1202.8
UniRef90_E0DJ11	509		UniRef90_E0DJ11	509		UniRef90_F0IFL4	1638		UniRef90_F0IFL4	1030
UniRef90_C0E7X5	508		UniRef90_C0E7X5	508		UniRef90_F0IFP4	1667		UniRef90_F0IFP4	1378.86
UniRef90_E0DBY7	506		UniRef90_E0DBY7	506		UniRef90_F0IFT3	1658		UniRef90_F0IFT3	1063.4
UniRef90_E0DII3	505		UniRef90_E0DII3	505		UniRef90_F0IFZ9	1584		UniRef90_F0IFZ9	1031.43
UniRef90_E0DED5	504		UniRef90_E0DED5	504		UniRef90_F0IG03	1737		UniRef90_F0IG03	1109
UniRef90_E0DIH8	503		UniRef90_E0DIH8	503		UniRef90_F0IG12	1620		UniRef90_F0IG12	805.333
UniRef90_E0DDX8	501		UniRef90_E0DDX8	501		UniRef90_F0IG78	1443		UniRef90_F0IG78	1206.8
UniRef90_E0DGT8	500		UniRef90_E0DGT8	500		UniRef90_F0IGD6	1649		UniRef90_F0IGD6	1091.12
UniRef90_E0DDD4	499		UniRef90_E0DDD4	499		UniRef90_F0IGF7	1661		UniRef90_F0IGF7	1031
UniRef90_E0DFY5	498		UniRef90_E0DFY5	498		UniRef90_F0IGG3	1483		UniRef90_F0IGG3	973.667
UniRef90_C0E2H5	496		UniRef90_C0E2H5	496		UniRef90_F0IGM2	1818		UniRef90_F0IGM2	1401
UniRef90_C0E438	495		UniRef90_C0E438	495		UniRef90_F0IGM3	1749		UniRef90_F0IGM3	1481.71
UniRef90_E0DDM2	494		UniRef90_E0DDM2	494		UniRef90_F0IGM5	1802		UniRef90_F0IGM5	1392.33
UniRef90_E0DHR5	493		UniRef90_E0DHR5	493		UniRef90_F0IGR0	1733		UniRef90_F0IGR0	1070.86
UniRef90_E0DCQ8	492		UniRef90_E0DCQ8	492		UniRef90_F0IGX4	1821		UniRef90_F0IGX4	1587
UniRef90_M1NZ34	491		UniRef90_M1NZ34	491		UniRef90_F0IGZ4	1768		UniRef90_F0IGZ4	1264
UniRef90_E0DGP6	490		UniRef90_E0DGP6	490		UniRef90_F0IGZ6	1751		UniRef90_F0IGZ6	1323.44
UniRef90_E0DDH3	489		UniRef90_E0DDH3	489		UniRef90_F0IH07	1632		UniRef90_F0IH07	1180
UniRef90_C0E1W0	487		UniRef90_C0E1W0	487		UniRef90_F0IHC1	1806		UniRef90_F0IHC1	1400.88
UniRef90_E0DHM2	486		UniRef90_E0DHM2	486		UniRef90_F0IHD7	1778		UniRef90_F0IHD7	1450.9
UniRef90_E0DI29	485		UniRef90_E0DI29	485		UniRef90_F0IHD8	1820		UniRef90_F0IHD8	1612.8
UniRef90_E0DCT9	484		UniRef90_E0DCT9	484		UniRef90_F0IHJ8	1665		UniRef90_F0IHJ8	1215.83
UniRef90_E0DGJ5	483		UniRef90_E0DGJ5	483		UniRef90_F0II32	1815		UniRef90_F0II32	1549.11
UniRef90_E0DFJ3	482		UniRef90_E0DFJ3	482		UniRef90_F0II95	1635		UniRef90_F0II95	1105.75
UniRef90_E0DHC3	481		UniRef90_E0DHC3	481		UniRef90_F0IIC4	1822		UniRef90_F0IIC4	1247.75
UniRef90_E0DGJ9	480		UniRef90_E0DGJ9	480		UniRef90_F0III9	1263		UniRef90_F0III9	703.75
UniRef90_E0DDV0	479		UniRef90_E0DDV0	479		UniRef90_F0N295	1801		UniRef90_F0N295	1200
UniRef90_E0DIJ0	477		UniRef90_E0DIJ0	477		UniRef90_F1ZRM2	1735		UniRef90_F1ZRM2	1439.2
UniRef90_E0DHW7	476		UniRef90_E0DHW7	476		UniRef90_F1ZRP7	1557		UniRef90_F1ZRP7	1192
UniRef90_E0DHN3	475		UniRef90_E0DHN3	475		UniRef90_F2BBY7	1824		UniRef90_F2BBY7	1668.44
UniRef90_E0DCM7	474		UniRef90_E0DCM7	474		UniRef90_F2BFX2	1821		UniRef90_F2BFX2	1048.33
UniRef90_E0DEA3	473		UniRef90_E0DEA3	473		UniRef90_F2C9Q7	1825		UniRef90_F2C9Q7	1120
UniRef90_E0DIH6	472		UniRef90_E0DIH6	472		UniRef90_F2KVA7	1825		UniRef90_F2KVA7	1687.43
UniRef90_H2GER2	471		UniRef90_H2GER2	471		UniRef90_F2QEP0	1813		UniRef90_F2QEP0	1682.8
UniRef90_C0E0M3	470		UniRef90_C0E0M3	470		UniRef90_F2QET9	1772		UniRef90_F2QET9	1380.71
UniRef90_E0DIW4	469		UniRef90_E0DIW4	469		UniRef90_F2QFA8	1825		UniRef90_F2QFA8	1791.19
UniRef90_C0E4V9	468		UniRef90_C0E4V9	468		UniRef90_F2QGB8	1814		UniRef90_F2QGB8	1545.22
UniRef90_E0DG46	467		UniRef90_E0DG46	467		UniRef90_F2QGY2	1804		UniRef90_F2QGY2	1441.22
UniRef90_E0DED3	465		UniRef90_E0DED3	465		UniRef90_F2UX82	1603		UniRef90_F2UX82	900.8
UniRef90_E0DEJ1	464		UniRef90_E0DEJ1	464		UniRef90_F3A041	1753		UniRef90_F3A041	1346.38
UniRef90_E0DFU3	461		UniRef90_E0DFU3	461		UniRef90_F3A1D2	1815		UniRef90_F3A1D2	1255.57
UniRef90_E0DCP5	460		UniRef90_E0DCP5	460		UniRef90_F3A4H3	1821		UniRef90_F3A4H3	1650.92
UniRef90_E0DFT8	459		UniRef90_E0DFT8	459		UniRef90_F3A712	1822		UniRef90_F3A712	1745
UniRef90_E0DIQ2	458		UniRef90_E0DIQ2	458		UniRef90_F3A714	1823		UniRef90_F3A714	1687.13
UniRef90_E0DDL0	457		UniRef90_E0DDL0	457		UniRef90_F3A8W4	1826		UniRef90_F3A8W4	1375.67
UniRef90_E0DC31	456		UniRef90_E0DC31	456		UniRef90_F3AYY8	1773		UniRef90_F3AYY8	1129.43
UniRef90_E0DHM0	454		UniRef90_E0DHM0	454		UniRef90_F3B1E3	1746		UniRef90_F3B1E3	1281.43
UniRef90_C0E551	453		UniRef90_C0E551	453		UniRef90_F3B2V3	1824		UniRef90_F3B2V3	1481
UniRef90_E0DGS2	452		UniRef90_E0DGS2	452		UniRef90_F3B376	1822		UniRef90_F3B376	1488
UniRef90_E0DGL0	451		UniRef90_E0DGL0	451		UniRef90_F3P5R1	1822		UniRef90_F3P5R1	1447.25
UniRef90_E0DC65	450		UniRef90_E0DC65	450		UniRef90_F3P5X9	1147		UniRef90_F3P5X9	581.5
UniRef90_E0DDF0	449		UniRef90_E0DDF0	449		UniRef90_F3P606	1731		UniRef90_F3P606	1149.44
UniRef90_E0DBW9	448		UniRef90_E0DBW9	448		UniRef90_F3P697	1798		UniRef90_F3P697	1303.78
UniRef90_E0DGM6	446		UniRef90_E0DGM6	446		UniRef90_F3P698	1703		UniRef90_F3P698	1230.83
UniRef90_E0DDR3	445		UniRef90_E0DDR3	445		UniRef90_F3P6H3	1700		UniRef90_F3P6H3	1179
UniRef90_C0E1K5	443		UniRef90_C0E1K5	443		UniRef90_F3P6K5	1816		UniRef90_F3P6K5	1236
UniRef90_C0E6D0	442		UniRef90_C0E6D0	442		UniRef90_F3P6K7	1738		UniRef90_F3P6K7	1248.1
UniRef90_E0DHF6	441		UniRef90_E0DHF6	441		UniRef90_F3P6W0	1813		UniRef90_F3P6W0	1400.46
UniRef90_C0E5F5	440		UniRef90_C0E5F5	440		UniRef90_F3P846	1775		UniRef90_F3P846	1111.56
UniRef90_C0DZK4	439		UniRef90_C0DZK4	439		UniRef90_F3P895	1733		UniRef90_F3P895	1163.38
UniRef90_Q6NJ65	438		UniRef90_Q6NJ65	438		UniRef90_F3P8C7	1805		UniRef90_F3P8C7	1059.67
UniRef90_C0E4G2	437		UniRef90_C0E4G2	437		UniRef90_F3P8C9	1749		UniRef90_F3P8C9	1219.88
UniRef90_E0DE17	435		UniRef90_E0DE17	435		UniRef90_F3P8D5	1807		UniRef90_F3P8D5	1279
UniRef90_C0E0S9	434		UniRef90_C0E0S9	434		UniRef90_F3P8D6	1712		UniRef90_F3P8D6	1141.67
UniRef90_E0DI79	433		UniRef90_E0DI79	433		UniRef90_F3P8D8	1774		UniRef90_F3P8D8	1296.4
UniRef90_E0DG57	432		UniRef90_E0DG57	432		UniRef90_F3P8E1	1817		UniRef90_F3P8E1	1329.7
UniRef90_C0E3A4	431		UniRef90_C0E3A4	431		UniRef90_F3P8E2	1776		UniRef90_F3P8E2	1330.25
UniRef90_C0DZJ4	430		UniRef90_C0DZJ4	430		UniRef90_F3P8E3	1789		UniRef90_F3P8E3	1113.5
UniRef90_E0DHF8	429		UniRef90_E0DHF8	429		UniRef90_F3P8E6	1737		UniRef90_F3P8E6	1180.67
UniRef90_E0DCS1	428		UniRef90_E0DCS1	428		UniRef90_F3P8E8	1682		UniRef90_F3P8E8	1150.71
UniRef90_E0DFS4	427		UniRef90_E0DFS4	427		UniRef90_F3P8E9	1816		UniRef90_F3P8E9	1368.15
UniRef90_E0DET9	426		UniRef90_E0DET9	426		UniRef90_F3P8F4	1824		UniRef90_F3P8F4	1225.36
UniRef90_E0DCL0	425		UniRef90_E0DCL0	425		UniRef90_F3P8G1	1689		UniRef90_F3P8G1	904.167
UniRef90_E0DIJ9	424		UniRef90_E0DIJ9	424		UniRef90_F3P8K6	1823		UniRef90_F3P8K6	1263.67
UniRef90_E0DHY0	423		UniRef90_E0DHY0	423		UniRef90_F3P8L1	1755		UniRef90_F3P8L1	1108.43
UniRef90_C0E0P6	421		UniRef90_C0E0P6	421		UniRef90_F3P912	1814		UniRef90_F3P912	1098
UniRef90_C0E5P9	420		UniRef90_C0E5P9	420		UniRef90_F3P932	1818		UniRef90_F3P932	1314.14
UniRef90_E0DBV1	418		UniRef90_E0DBV1	418		UniRef90_F3P9B2	1610		UniRef90_F3P9B2	1186.71
UniRef90_E0DHY8	417		UniRef90_E0DHY8	417		UniRef90_F3P9H0	1765		UniRef90_F3P9H0	1181.29
UniRef90_E0DDG3	416		UniRef90_E0DDG3	416		UniRef90_F3P9H1	1706		UniRef90_F3P9H1	917.167
UniRef90_E0DJ12	415		UniRef90_E0DJ12	415		UniRef90_F3P9N1	1694		UniRef90_F3P9N1	908.4
UniRef90_C0E5N7	414		UniRef90_C0E5N7	414		UniRef90_F3P9X0	1823		UniRef90_F3P9X0	1024.71
UniRef90_E0DI37	413		UniRef90_E0DI37	413		UniRef90_F3PAB3	1731		UniRef90_F3PAB3	1257.62
UniRef90_E0DE46	412		UniRef90_E0DE46	412		UniRef90_F3PAB4	1783		UniRef90_F3PAB4	1378.1
UniRef90_E0DC56	411		UniRef90_E0DC56	411		UniRef90_F3PB38	1823		UniRef90_F3PB38	1481.29
UniRef90_E0DHE9	410		UniRef90_E0DHE9	410		UniRef90_F3PBN7	1698		UniRef90_F3PBN7	1094.86
UniRef90_E0DCZ4	409		UniRef90_E0DCZ4	409		UniRef90_F3XMV8	1797		UniRef90_F3XMV8	955.2
UniRef90_E0DFS9	408		UniRef90_E0DFS9	408		UniRef90_F3XN00	1526		UniRef90_F3XN00	640.25
UniRef90_E0DBX5	407		UniRef90_E0DBX5	407		UniRef90_F3XN01	401		UniRef90_F3XN01	249.333
UniRef90_G0I3S3	406		UniRef90_G0I3S3	406		UniRef90_F3XN04	1633		UniRef90_F3XN04	786.5
UniRef90_E0DG58	405		UniRef90_E0DG58	405		UniRef90_F3XN31	1803		UniRef90_F3XN31	1208.43
UniRef90_C0E817	404		UniRef90_C0E817	404		UniRef90_F3XN33	1665		UniRef90_F3XN33	962.571
UniRef90_E0DE16	403		UniRef90_E0DE16	403		UniRef90_F3XNP6	1588		UniRef90_F3XNP6	1218.83
UniRef90_C0DZU3	402		UniRef90_C0DZU3	402		UniRef90_F3XNQ6	1782		UniRef90_F3XNQ6	950.833
UniRef90_C0E2G6	401		UniRef90_C0E2G6	401		UniRef90_F3XNQ7	1644		UniRef90_F3XNQ7	1097.14
UniRef90_C0E557	400		UniRef90_C0E557	400		UniRef90_F3XP20	727		UniRef90_F3XP20	486
UniRef90_E0DCP3	399		UniRef90_E0DCP3	399		UniRef90_F3XP21	479		UniRef90_F3XP21	389.667
UniRef90_E0DHS6	398		UniRef90_E0DHS6	398		UniRef90_F3XP46	1738		UniRef90_F3XP46	1182
UniRef90_C0E4T7	397		UniRef90_C0E4T7	397		UniRef90_F3XP50	1754		UniRef90_F3XP50	1113.33
UniRef90_E0DI50	396		UniRef90_E0DI50	396		UniRef90_F3XR84	1048		UniRef90_F3XR84	710
UniRef90_E0DCK7	395		UniRef90_E0DCK7	395		UniRef90_F3XRR1	1181		UniRef90_F3XRR1	836
UniRef90_E0DGB9	394		UniRef90_E0DGB9	394		UniRef90_F3XRT2	928		UniRef90_F3XRT2	606.667
UniRef90_C0E2K8	393		UniRef90_C0E2K8	393		UniRef90_F3XS77	1695		UniRef90_F3XS77	852.5
UniRef90_E0DE69	392		UniRef90_E0DE69	392		UniRef90_F3XSH1	1240		UniRef90_F3XSH1	517.75
UniRef90_E0DCU1	391		UniRef90_E0DCU1	391		UniRef90_F3XSN9	1661		UniRef90_F3XSN9	791
UniRef90_C0E2G3	390		UniRef90_C0E2G3	390		UniRef90_F3XSR0	1583		UniRef90_F3XSR0	760.333
UniRef90_E0DDI4	389		UniRef90_E0DDI4	389		UniRef90_F3XST0	1633		UniRef90_F3XST0	847
UniRef90_E0DHB4	388		UniRef90_E0DHB4	388		UniRef90_F3XSU0	1732		UniRef90_F3XSU0	943.833
UniRef90_C0E830	387		UniRef90_C0E830	387		UniRef90_F3XSZ8	1654		UniRef90_F3XSZ8	755.75
UniRef90_C0E4J5	386		UniRef90_C0E4J5	386		UniRef90_F3XTI1	1606		UniRef90_F3XTI1	1142.8
UniRef90_C0DZF6	385		UniRef90_C0DZF6	385		UniRef90_F3XTU6	815		UniRef90_F3XTU6	461.333
UniRef90_E0DD44	384		UniRef90_E0DD44	384		UniRef90_F3XU54	1763		UniRef90_F3XU54	1246.67
UniRef90_E0DCE4	383		UniRef90_E0DCE4	383		UniRef90_F3XU85	1539		UniRef90_F3XU85	940
UniRef90_E0DH68	382		UniRef90_E0DH68	382		UniRef90_F3XV05	1655		UniRef90_F3XV05	919
UniRef90_E0DHW5	381		UniRef90_E0DHW5	381		UniRef90_F3XV18	1628		UniRef90_F3XV18	961
UniRef90_E0DGJ1	380		UniRef90_E0DGJ1	380		UniRef90_F3XXA1	1454		UniRef90_F3XXA1	923.75
UniRef90_C0E7B9	379		UniRef90_C0E7B9	379		UniRef90_F3XXD9	1789		UniRef90_F3XXD9	1192
UniRef90_E0DC22	378		UniRef90_E0DC22	378		UniRef90_F3XXE8	1418		UniRef90_F3XXE8	1215
UniRef90_E0DIW7	377		UniRef90_E0DIW7	377		UniRef90_F3XXL5	1471		UniRef90_F3XXL5	952.4
UniRef90_E0DCE5	376		UniRef90_E0DCE5	376		UniRef90_F3XXL6	1650		UniRef90_F3XXL6	802
UniRef90_E0DII6	374		UniRef90_E0DII6	374		UniRef90_F3XXP1	1819		UniRef90_F3XXP1	1180.67
UniRef90_E0DCK0	373		UniRef90_E0DCK0	373		UniRef90_F3Y0F0	1754		UniRef90_F3Y0F0	902.833
UniRef90_E0DEH3	372		UniRef90_E0DEH3	372		UniRef90_F3Y0F9	1565		UniRef90_F3Y0F9	572.5
UniRef90_E0DEF8	371		UniRef90_E0DEF8	371		UniRef90_F3Y0G7	1655		UniRef90_F3Y0G7	944.2
UniRef90_Q6NJD5	370		UniRef90_Q6NJD5	370		UniRef90_F3Y0M2	1249		UniRef90_F3Y0M2	860.25
UniRef90_E0DDL6	369		UniRef90_E0DDL6	369		UniRef90_F3Y2V1	1208		UniRef90_F3Y2V1	976
UniRef90_E0DD50	368		UniRef90_E0DD50	368		UniRef90_F3Y3L3	1657		UniRef90_F3Y3L3	1195.83
UniRef90_E0DDM8	367		UniRef90_E0DDM8	367		UniRef90_F3Y4B6	1179		UniRef90_F3Y4B6	874.25
UniRef90_E0DC55	366		UniRef90_E0DC55	366		UniRef90_F3Y4C4	1314		UniRef90_F3Y4C4	1271.5
UniRef90_C0E072	365		UniRef90_C0E072	365		UniRef90_F3Y4K5	1605		UniRef90_F3Y4K5	1060.8
UniRef90_E0DCP8	363		UniRef90_E0DCP8	363		UniRef90_F3Y4X0	1175		UniRef90_F3Y4X0	694.75
UniRef90_E0DDI7	362		UniRef90_E0DDI7	362		UniRef90_F4AZB8	1709		UniRef90_F4AZB8	1290.45
UniRef90_C0DZJ2	361		UniRef90_C0DZJ2	361		UniRef90_F4C4G2	877		UniRef90_F4C4G2	494
UniRef90_E0DC36	360		UniRef90_E0DC36	360		UniRef90_F4H985	1817		UniRef90_F4H985	1700.5
UniRef90_C0E2T2	359		UniRef90_C0E2T2	359		UniRef90_F4HEI6	1816		UniRef90_F4HEI6	1661.88
UniRef90_E0DFH8	358		UniRef90_E0DFH8	358		UniRef90_F4HES4	1788		UniRef90_F4HES4	1503.86
UniRef90_E0DCU0	357		UniRef90_E0DCU0	357		UniRef90_F5RM39	1826		UniRef90_F5RM39	1478.38
UniRef90_C0DZX9	355		UniRef90_C0DZX9	355		UniRef90_F5RMM9	1822		UniRef90_F5RMM9	1656.73
UniRef90_C0E5N5	354		UniRef90_C0E5N5	354		UniRef90_F5S9Z9	1825		UniRef90_F5S9Z9	1567.67
UniRef90_E0DHY7	352		UniRef90_E0DHY7	352		UniRef90_F7L235	1812		UniRef90_F7L235	1587.11
UniRef90_C0E2H1	351		UniRef90_C0E2H1	351		UniRef90_F7ME00	1652		UniRef90_F7ME00	1079.33
UniRef90_E0DCZ0	350		UniRef90_E0DCZ0	350		UniRef90_F7ME58	1724		UniRef90_F7ME58	1319.5
UniRef90_E0DDE0	347		UniRef90_E0DDE0	347		UniRef90_F7MEL9	1756		UniRef90_F7MEL9	1273.3
UniRef90_P60400	346		UniRef90_P60400	346		UniRef90_F7MEW4	1762		UniRef90_F7MEW4	1229.38
UniRef90_E0DI94	344		UniRef90_E0DI94	344		UniRef90_F7MFN3	1784		UniRef90_F7MFN3	1195
UniRef90_E0DHI4	343		UniRef90_E0DHI4	343		UniRef90_F7MH02	1489		UniRef90_F7MH02	899.833
UniRef90_E0DIM9	342		UniRef90_E0DIM9	342		UniRef90_F7MHZ7	1738		UniRef90_F7MHZ7	1049.14
UniRef90_C0DZL8	341		UniRef90_C0DZL8	341		UniRef90_F8DFM5	1825		UniRef90_F8DFM5	1797.74
UniRef90_E0DEK6	339		UniRef90_E0DEK6	339		UniRef90_F8DGD5	1798		UniRef90_F8DGD5	1565.54
UniRef90_E0DEC3	338		UniRef90_E0DEC3	338		UniRef90_F8DHL2	1823		UniRef90_F8DHL2	1617.37
UniRef90_D8KPS8	337		UniRef90_D8KPS8	337		UniRef90_F8DIB7	1825		UniRef90_F8DIB7	1224
UniRef90_E0DD12	336		UniRef90_E0DD12	336		UniRef90_F8DKM2	1618		UniRef90_F8DKM2	1244
UniRef90_E0DHI1	335		UniRef90_E0DHI1	335		UniRef90_F9D824	1823		UniRef90_F9D824	1272.5
UniRef90_E0DFJ9	334		UniRef90_E0DFJ9	334		UniRef90_F9EDZ7	1807		UniRef90_F9EDZ7	1224
UniRef90_C0DZW1	333		UniRef90_C0DZW1	333		UniRef90_F9EGH5	1770		UniRef90_F9EGH5	1187.09
UniRef90_E0DFC7	331		UniRef90_E0DFC7	331		UniRef90_F9EHV8	1767		UniRef90_F9EHV8	1217.88
UniRef90_E0DCJ9	330		UniRef90_E0DCJ9	330		UniRef90_F9EIL2	1816		UniRef90_F9EIL2	1288.33
UniRef90_E0DD15	329		UniRef90_E0DD15	329		UniRef90_F9EJV5	1678		UniRef90_F9EJV5	1119.6
UniRef90_E0DBY0	328		UniRef90_E0DBY0	328		UniRef90_F9EM30	1805		UniRef90_F9EM30	1459.56
UniRef90_E0DCC8	327		UniRef90_E0DCC8	327		UniRef90_F9MF04	1825		UniRef90_F9MF04	1482.73
UniRef90_E0DG53	326		UniRef90_E0DG53	326		UniRef90_F9PGU9	1754		UniRef90_F9PGU9	1150.6
UniRef90_E0DCV5	323		UniRef90_E0DCV5	323		UniRef90_F9PIU1	1802		UniRef90_F9PIU1	1320
UniRef90_E0DCF9	322		UniRef90_E0DCF9	322		UniRef90_F9PM64	1771		UniRef90_F9PM64	1475.8
UniRef90_E0DGF8	321		UniRef90_E0DGF8	321		UniRef90_F9YRJ1	1280		UniRef90_F9YRJ1	969
UniRef90_C0E4V4	320		UniRef90_C0E4V4	320		UniRef90_F9YRU5	1710		UniRef90_F9YRU5	1414.12
UniRef90_E0DCN0	319		UniRef90_E0DCN0	319		UniRef90_F9YS15	1810		UniRef90_F9YS15	1445.54
UniRef90_E0DCQ6	317		UniRef90_E0DCQ6	317		UniRef90_F9YS32	1794		UniRef90_F9YS32	1352.78
UniRef90_E0DDI2	316		UniRef90_E0DDI2	316		UniRef90_F9YSI5	998		UniRef90_F9YSI5	535.333
UniRef90_E0DF10	315		UniRef90_E0DF10	315		UniRef90_G0CM65	1798		UniRef90_G0CM65	1571.11
UniRef90_E0DH01	314		UniRef90_E0DH01	314		UniRef90_G0I3S3	1820		UniRef90_G0I3S3	1412.62
UniRef90_E0DH22	312		UniRef90_E0DH22	312		UniRef90_G0ICB9	1815		UniRef90_G0ICB9	1707.33
UniRef90_E0DE98	311		UniRef90_E0DE98	311		UniRef90_G2PR04	1711		UniRef90_G2PR04	1306
UniRef90_E0DG49	310		UniRef90_E0DG49	310		UniRef90_G2Z4A6	1817		UniRef90_G2Z4A6	1674.28
UniRef90_E0DFP0	309		UniRef90_E0DFP0	309		UniRef90_G3Z2A6	1826		UniRef90_G3Z2A6	1433.89
UniRef90_E0DC80	308		UniRef90_E0DC80	308		UniRef90_G4CNR9	1353		UniRef90_G4CNR9	1046.2
UniRef90_E0DI95	307		UniRef90_E0DI95	307		UniRef90_G5GFC9	1809		UniRef90_G5GFC9	1493.86
UniRef90_W5XY86	306		UniRef90_W5XY86	306		UniRef90_G5GID8	1826		UniRef90_G5GID8	1745
UniRef90_C0E6V9	305		UniRef90_C0E6V9	305		UniRef90_G5GZL7	1822		UniRef90_G5GZL7	1585.33
UniRef90_E0DC44	304		UniRef90_E0DC44	304		UniRef90_G9PIE1	1652		UniRef90_G9PIE1	966.5
UniRef90_C0E5D0	303		UniRef90_C0E5D0	303		UniRef90_G9PJX1	1818		UniRef90_G9PJX1	1353.86
UniRef90_E0DDE7	302		UniRef90_E0DDE7	302		UniRef90_G9ZBI9	1793		UniRef90_G9ZBI9	725.75
UniRef90_E0DCE6	301		UniRef90_E0DCE6	301		UniRef90_G9ZGQ0	1826		UniRef90_G9ZGQ0	1167.67
UniRef90_E0DFA6	300		UniRef90_E0DFA6	300		UniRef90_G9ZH75	1796		UniRef90_G9ZH75	1261.33
UniRef90_C0E462	298		UniRef90_C0E462	298		UniRef90_G9ZHR3	1642		UniRef90_G9ZHR3	1095.67
UniRef90_E0DDH9	297		UniRef90_E0DDH9	297		UniRef90_G9ZI55	1823		UniRef90_G9ZI55	1549.5
UniRef90_E0DD07	296		UniRef90_E0DD07	296		UniRef90_H0KGH9	1825		UniRef90_H0KGH9	1539.46
UniRef90_E0DIN4	295		UniRef90_E0DIN4	295		UniRef90_H1HVJ5	1453		UniRef90_H1HVJ5	1450.5
UniRef90_E0DDB8	294		UniRef90_E0DDB8	294		UniRef90_H1LTM9	1792		UniRef90_H1LTM9	1371
UniRef90_E0DH51	293		UniRef90_E0DH51	293		UniRef90_H1LUT1	1809		UniRef90_H1LUT1	1425.67
UniRef90_E0DCK8	292		UniRef90_E0DCK8	292		UniRef90_H1LW46	1797		UniRef90_H1LW46	1356.88
UniRef90_C0E2C7	291		UniRef90_C0E2C7	291		UniRef90_H1Z9M3	1822		UniRef90_H1Z9M3	1724.87
UniRef90_E0DEP3	290		UniRef90_E0DEP3	290		UniRef90_H1ZCP7	1813		UniRef90_H1ZCP7	1536.18
UniRef90_E0DDA6	288		UniRef90_E0DDA6	288		UniRef90_H2G748	1783		UniRef90_H2G748	1080.29
UniRef90_Q6NJD7	287		UniRef90_Q6NJD7	287		UniRef90_H2GAU2	1799		UniRef90_H2GAU2	1361.9
UniRef90_E0DCH4	285		UniRef90_E0DCH4	285		UniRef90_H2GAV4	1766		UniRef90_H2GAV4	1194.14
UniRef90_E0DE38	284		UniRef90_E0DE38	284		UniRef90_H9DRB8	1793		UniRef90_H9DRB8	1204
UniRef90_C0E596	282		UniRef90_C0E596	282		UniRef90_I0R3W7	1649		UniRef90_I0R3W7	979.5
UniRef90_E0DG89	281		UniRef90_E0DG89	281		UniRef90_I0R585	1767		UniRef90_I0R585	1388
UniRef90_E0DF85	280		UniRef90_E0DF85	280		UniRef90_I0R598	1757		UniRef90_I0R598	1317.2
UniRef90_C0E4B7	279		UniRef90_C0E4B7	279		UniRef90_I0R5W6	1747		UniRef90_I0R5W6	1377.38
UniRef90_E0DCL5	278		UniRef90_E0DCL5	278		UniRef90_I0R6H7	1476		UniRef90_I0R6H7	744.2
UniRef90_C0DZW2	277		UniRef90_C0DZW2	277		UniRef90_I0R6R8	1813		UniRef90_I0R6R8	1416.64
UniRef90_E0DFA2	276		UniRef90_E0DFA2	276		UniRef90_I0R742	1696		UniRef90_I0R742	1052.33
UniRef90_E0DGR2	275		UniRef90_E0DGR2	275		UniRef90_I0R753	1791		UniRef90_I0R753	1207.4
UniRef90_C0E3U4	271		UniRef90_C0E3U4	271		UniRef90_I0R757	1650		UniRef90_I0R757	811.5
UniRef90_C0E3P4	269		UniRef90_C0E3P4	269		UniRef90_I0R7C1	1712		UniRef90_I0R7C1	953.2
UniRef90_E0DH43	268		UniRef90_E0DH43	268		UniRef90_I0R7V8	1816		UniRef90_I0R7V8	657.5
UniRef90_E0DBS7	267		UniRef90_E0DBS7	267		UniRef90_I0R833	1632		UniRef90_I0R833	868.8
UniRef90_E0DHS7	265		UniRef90_E0DHS7	265		UniRef90_I0R8H9	1825		UniRef90_I0R8H9	1482
UniRef90_E0DG32	264		UniRef90_E0DG32	264		UniRef90_I0R949	1704		UniRef90_I0R949	986.667
UniRef90_C0E6G9	263		UniRef90_C0E6G9	263		UniRef90_I0R951	1635		UniRef90_I0R951	1090.43
UniRef90_E0DGK3	262		UniRef90_E0DGK3	262		UniRef90_I0R9L0	1796		UniRef90_I0R9L0	998
UniRef90_E0DDU6	261		UniRef90_E0DDU6	261		UniRef90_I0RBD3	1778		UniRef90_I0RBD3	1380.14
UniRef90_E0DCY3	260		UniRef90_E0DCY3	260		UniRef90_I0RBP5	1774		UniRef90_I0RBP5	1346.73
UniRef90_E0DC24	259		UniRef90_E0DC24	259		UniRef90_I0RBR0	1611		UniRef90_I0RBR0	976.75
UniRef90_C0E028	258		UniRef90_C0E028	258		UniRef90_I1XNS7	1615		UniRef90_I1XNS7	1249.57
UniRef90_E0DGH3	255		UniRef90_E0DGH3	255		UniRef90_I1XQG7	1550		UniRef90_I1XQG7	1190.83
UniRef90_E0DGT3	254		UniRef90_E0DGT3	254		UniRef90_I1XTI9	1824		UniRef90_I1XTI9	1699.25
UniRef90_C0DZX8	253		UniRef90_C0DZX8	253		UniRef90_I1XTV7	1561		UniRef90_I1XTV7	1231.83
UniRef90_E0DET5	252		UniRef90_E0DET5	252		UniRef90_I1ZKB8	1782		UniRef90_I1ZKB8	1365.3
UniRef90_C0E5A9	250		UniRef90_C0E5A9	250		UniRef90_I2J2Q3	1779		UniRef90_I2J2Q3	1570.73
UniRef90_E0DDF2	249		UniRef90_E0DDF2	249		UniRef90_I2JD57	1821		UniRef90_I2JD57	1406.57
UniRef90_E0DIB3	248		UniRef90_E0DIB3	248		UniRef90_I2NIA1	1810		UniRef90_I2NIA1	1098.88
UniRef90_E0DGX7	246		UniRef90_E0DGX7	246		UniRef90_I3BE00	1745		UniRef90_I3BE00	1538.2
UniRef90_E0DD62	245		UniRef90_E0DD62	245		UniRef90_I3BJD6	1813		UniRef90_I3BJD6	1603.14
UniRef90_E0DCV4	244		UniRef90_E0DCV4	244		UniRef90_I4E257	1770		UniRef90_I4E257	1322.6
UniRef90_C0E490	243		UniRef90_C0E490	243		UniRef90_I6XNB3	1697		UniRef90_I6XNB3	1006.88
UniRef90_E0DFI3	242		UniRef90_E0DFI3	242		UniRef90_I6Y401	1824		UniRef90_I6Y401	1452.83
UniRef90_E0DI67	240		UniRef90_E0DI67	240		UniRef90_I8UG60	1756		UniRef90_I8UG60	981.167
UniRef90_C0E143	239		UniRef90_C0E143	239		UniRef90_I9PFM2	1125		UniRef90_I9PFM2	882.667
UniRef90_E0DC58	238		UniRef90_E0DC58	238		UniRef90_J0WJV9	1823		UniRef90_J0WJV9	1399.25
UniRef90_C0E0I5	236		UniRef90_C0E0I5	236		UniRef90_J0XEV9	1806		UniRef90_J0XEV9	1178.17
UniRef90_E0DE56	235		UniRef90_E0DE56	235		UniRef90_J0XGB9	1820		UniRef90_J0XGB9	1332.5
UniRef90_E0DFX1	233		UniRef90_E0DFX1	233		UniRef90_J0XGE6	1684		UniRef90_J0XGE6	1204
UniRef90_E0DEH5	232		UniRef90_E0DEH5	232		UniRef90_J0XV30	1794		UniRef90_J0XV30	1259.33
UniRef90_E0DGC2	231		UniRef90_E0DGC2	231		UniRef90_J1H9S8	1826		UniRef90_J1H9S8	1637
UniRef90_E0DGU2	230		UniRef90_E0DGU2	230		UniRef90_J1PDS5	1445		UniRef90_J1PDS5	930.8
UniRef90_E0DF42	229		UniRef90_E0DF42	229		UniRef90_J2ZLR9	1687		UniRef90_J2ZLR9	952
UniRef90_C0E3K2	227		UniRef90_C0E3K2	227		UniRef90_J2ZTS4	1814		UniRef90_J2ZTS4	1436.12
UniRef90_E0DIY1	226		UniRef90_E0DIY1	226		UniRef90_J2ZUG9	1802		UniRef90_J2ZUG9	1275.17
UniRef90_E0DIP2	225		UniRef90_E0DIP2	225		UniRef90_J3ABI0	1758		UniRef90_J3ABI0	1174.5
UniRef90_E0DHW8	224		UniRef90_E0DHW8	224		UniRef90_J3F0P8	1781		UniRef90_J3F0P8	1274.67
UniRef90_C0E1Y6	223		UniRef90_C0E1Y6	223		UniRef90_J3JIG6	1786		UniRef90_J3JIG6	1463.89
UniRef90_E0DFN8	222		UniRef90_E0DFN8	222		UniRef90_J3JJG2	1792		UniRef90_J3JJG2	812.8
UniRef90_E0DHN9	221		UniRef90_E0DHN9	221		UniRef90_J3JJZ8	1643		UniRef90_J3JJZ8	1178.25
UniRef90_E0DIQ8	219		UniRef90_E0DIQ8	219		UniRef90_J4K6Y9	1825		UniRef90_J4K6Y9	1722.42
UniRef90_E0DCZ5	218		UniRef90_E0DCZ5	218		UniRef90_J4K754	1726		UniRef90_J4K754	1346.12
UniRef90_E0DCH0	217		UniRef90_E0DCH0	217		UniRef90_J4K882	1722		UniRef90_J4K882	1125.4
UniRef90_E0DD63	216		UniRef90_E0DD63	216		UniRef90_J4K894	1826		UniRef90_J4K894	1773
UniRef90_C0E0G2	215		UniRef90_C0E0G2	215		UniRef90_J4K919	1825		UniRef90_J4K919	1520.58
UniRef90_C0E843	214		UniRef90_C0E843	214		UniRef90_J4K923	1800		UniRef90_J4K923	1462.78
UniRef90_E0DD09	213		UniRef90_E0DD09	213		UniRef90_J4K9D6	1743		UniRef90_J4K9D6	1206.62
UniRef90_E0DCP6	212		UniRef90_E0DCP6	212		UniRef90_J4KA70	1804		UniRef90_J4KA70	1321.86
UniRef90_C0E1Y3	210		UniRef90_C0E1Y3	210		UniRef90_J4KAX5	1776		UniRef90_J4KAX5	1328.62
UniRef90_E0DFM2	209		UniRef90_E0DFM2	209		UniRef90_J4TG78	1811		UniRef90_J4TG78	1494.44
UniRef90_E0DCZ1	207		UniRef90_E0DCZ1	207		UniRef90_J4TG81	1778		UniRef90_J4TG81	1481.45
UniRef90_C0E4D1	206		UniRef90_C0E4D1	206		UniRef90_J4TGB4	1762		UniRef90_J4TGB4	1322.86
UniRef90_E0DCJ3	205		UniRef90_E0DCJ3	205		UniRef90_J4TGD2	1631		UniRef90_J4TGD2	1142
UniRef90_E0DCW5	204		UniRef90_E0DCW5	204		UniRef90_J4TIG5	1823		UniRef90_J4TIG5	1492.71
UniRef90_C0E580	203		UniRef90_C0E580	203		UniRef90_J4TIK0	1635		UniRef90_J4TIK0	1336.29
UniRef90_E0DEY9	202		UniRef90_E0DEY9	202		UniRef90_J4TIL8	1826		UniRef90_J4TIL8	1515.67
UniRef90_E0DHZ3	201		UniRef90_E0DHZ3	201		UniRef90_J4TJI3	1746		UniRef90_J4TJI3	1187.6
UniRef90_E0DD58	200		UniRef90_E0DD58	200		UniRef90_J4TL18	1758		UniRef90_J4TL18	1345.25
UniRef90_E0DIM3	199		UniRef90_E0DIM3	199		UniRef90_J4U9H7	1825		UniRef90_J4U9H7	1639.77
UniRef90_E0DFE6	198		UniRef90_E0DFE6	198		UniRef90_J4UB57	1815		UniRef90_J4UB57	1440.25
UniRef90_C0E0P8	196		UniRef90_C0E0P8	196		UniRef90_J4UBA5	1786		UniRef90_J4UBA5	1254.2
UniRef90_E0DFT6	195		UniRef90_E0DFT6	195		UniRef90_J4UCJ4	1825		UniRef90_J4UCJ4	1559.43
UniRef90_E0DDP9	194		UniRef90_E0DDP9	194		UniRef90_J4UER1	1783		UniRef90_J4UER1	1393.75
UniRef90_E0DHY1	193		UniRef90_E0DHY1	193		UniRef90_J4UGW3	1814		UniRef90_J4UGW3	1446.88
UniRef90_C0E771	192		UniRef90_C0E771	192		UniRef90_J4UKP0	1814		UniRef90_J4UKP0	1545.64
UniRef90_E0DIN6	191		UniRef90_E0DIN6	191		UniRef90_J4V1B9	1823		UniRef90_J4V1B9	1734.8
UniRef90_C0E661	190		UniRef90_C0E661	190		UniRef90_J4VLU6	1824		UniRef90_J4VLU6	1660.47
UniRef90_E0DCR6	189		UniRef90_E0DCR6	189		UniRef90_J4VPR9	1816		UniRef90_J4VPR9	1412.43
UniRef90_E0DCW2	188		UniRef90_E0DCW2	188		UniRef90_J4VRB3	1823		UniRef90_J4VRB3	1544.3
UniRef90_E0DHB2	187		UniRef90_E0DHB2	187		UniRef90_J4VRE0	1826		UniRef90_J4VRE0	1675.65
UniRef90_E0DIA5	185		UniRef90_E0DIA5	185		UniRef90_J4VRV1	1806		UniRef90_J4VRV1	1410
UniRef90_E0DFJ2	184		UniRef90_E0DFJ2	184		UniRef90_J4WLI8	1695		UniRef90_J4WLI8	1155.38
UniRef90_E0DD74	183		UniRef90_E0DD74	183		UniRef90_J4WM52	1819		UniRef90_J4WM52	1423.43
UniRef90_E0DF48	182		UniRef90_E0DF48	182		UniRef90_J4WP28	1653		UniRef90_J4WP28	1196.2
UniRef90_E0DHM4	181		UniRef90_E0DHM4	181		UniRef90_J4WXX0	1271		UniRef90_J4WXX0	666.75
UniRef90_E0DC17	180		UniRef90_E0DC17	180		UniRef90_J4WYH9	1699		UniRef90_J4WYH9	1134.86
UniRef90_E0DCB6	179		UniRef90_E0DCB6	179		UniRef90_J4X0T4	1763		UniRef90_J4X0T4	1029.67
UniRef90_E0DD55	177		UniRef90_E0DD55	177		UniRef90_J4X0V8	1247		UniRef90_J4X0V8	914.5
UniRef90_E0DCJ8	176		UniRef90_E0DCJ8	176		UniRef90_J4X2M6	1409		UniRef90_J4X2M6	833.8
UniRef90_C0E0T1	175		UniRef90_C0E0T1	175		UniRef90_J4X6Q1	1805		UniRef90_J4X6Q1	961.167
UniRef90_E0DCQ4	174		UniRef90_E0DCQ4	174		UniRef90_J4X6X1	1726		UniRef90_J4X6X1	905.667
UniRef90_E0DI52	172		UniRef90_E0DI52	172		UniRef90_J4X7H5	1654		UniRef90_J4X7H5	1137.5
UniRef90_C0E081	171		UniRef90_C0E081	171		UniRef90_J4X7J2	1525		UniRef90_J4X7J2	842.2
UniRef90_E0DFI9	170		UniRef90_E0DFI9	170		UniRef90_J4X7N5	1574		UniRef90_J4X7N5	1117.33
UniRef90_E0DCY7	169		UniRef90_E0DCY7	169		UniRef90_J4X7V7	1442		UniRef90_J4X7V7	993.6
UniRef90_E0DHS8	168		UniRef90_E0DHS8	168		UniRef90_J4X7W6	1760		UniRef90_J4X7W6	990.833
UniRef90_E0DD67	167		UniRef90_E0DD67	167		UniRef90_J4X7X2	1803		UniRef90_J4X7X2	1215
UniRef90_E0DII5	166		UniRef90_E0DII5	166		UniRef90_J4X7X7	1747		UniRef90_J4X7X7	1198.25
UniRef90_E0DD31	165		UniRef90_E0DD31	165		UniRef90_J4XIJ3	1594		UniRef90_J4XIJ3	1113.88
UniRef90_E0DH47	164		UniRef90_E0DH47	164		UniRef90_J4XIP9	1801		UniRef90_J4XIP9	1196
UniRef90_E0DIL5	163		UniRef90_E0DIL5	163		UniRef90_J5GHU2	1774		UniRef90_J5GHU2	1364.38
UniRef90_E0DGQ2	162		UniRef90_E0DGQ2	162		UniRef90_J5GI57	1823		UniRef90_J5GI57	1421.27
UniRef90_E0DD51	161		UniRef90_E0DD51	161		UniRef90_J5GK10	1791		UniRef90_J5GK10	1284.71
UniRef90_C0E2S7	159		UniRef90_C0E2S7	159		UniRef90_J5GPR8	1759		UniRef90_J5GPR8	1416.67
UniRef90_C0E0V4	158		UniRef90_C0E0V4	158		UniRef90_J5GPV3	1787		UniRef90_J5GPV3	1433.29
UniRef90_E0DC51	157		UniRef90_E0DC51	157		UniRef90_J5GPW6	1763		UniRef90_J5GPW6	1453.7
UniRef90_E0DGP3	156		UniRef90_E0DGP3	156		UniRef90_J5GQ25	1749		UniRef90_J5GQ25	1279.12
UniRef90_E0DHW4	154		UniRef90_E0DHW4	154		UniRef90_J5GVW2	1747		UniRef90_J5GVW2	1368.33
UniRef90_E0DD24	153		UniRef90_E0DD24	153		UniRef90_J5GWK7	1812		UniRef90_J5GWK7	1197.38
UniRef90_E0DGP4	151		UniRef90_E0DGP4	151		UniRef90_J5H3Q8	1810		UniRef90_J5H3Q8	1394.47
UniRef90_E0DDX4	150		UniRef90_E0DDX4	150		UniRef90_J5HA26	1794		UniRef90_J5HA26	1384.25
UniRef90_E0DJ05	149		UniRef90_E0DJ05	149		UniRef90_J5TTS0	1480		UniRef90_J5TTS0	881.75
UniRef90_E0DFM4	147		UniRef90_E0DFM4	147		UniRef90_J5TVB3	1826		UniRef90_J5TVB3	1643.94
UniRef90_C0E4V2	146		UniRef90_C0E4V2	146		UniRef90_J5V0D7	1791		UniRef90_J5V0D7	1192.75
UniRef90_E0DHJ9	145		UniRef90_E0DHJ9	145		UniRef90_J5V0F6	1821		UniRef90_J5V0F6	1419.25
UniRef90_C0E644	144		UniRef90_C0E644	144		UniRef90_J5VCZ3	1554		UniRef90_J5VCZ3	1149.62
UniRef90_E0DF36	143		UniRef90_E0DF36	143		UniRef90_J5VCZ9	1723		UniRef90_J5VCZ9	1194.2
UniRef90_E0DH49	142		UniRef90_E0DH49	142		UniRef90_J5VDN1	1816		UniRef90_J5VDN1	1606.09
UniRef90_E0DIY7	140		UniRef90_E0DIY7	140		UniRef90_J5VIE8	1578		UniRef90_J5VIE8	1093.88
UniRef90_C0E2V1	138		UniRef90_C0E2V1	138		UniRef90_J5VIW5	1810		UniRef90_J5VIW5	1341.2
UniRef90_C0DZ65	137		UniRef90_C0DZ65	137		UniRef90_J5VL04	1252		UniRef90_J5VL04	899.2
UniRef90_C0E2T3	136		UniRef90_C0E2T3	136		UniRef90_J5VP36	1717		UniRef90_J5VP36	1004.17
UniRef90_E0DHB6	134		UniRef90_E0DHB6	134		UniRef90_J5VQB1	1727		UniRef90_J5VQB1	938
UniRef90_E0DC11	133		UniRef90_E0DC11	133		UniRef90_J5VR31	1573		UniRef90_J5VR31	906
UniRef90_E0DE12	131		UniRef90_E0DE12	131		UniRef90_J5VT32	1639		UniRef90_J5VT32	907
UniRef90_E0DCD5	128		UniRef90_E0DCD5	128		UniRef90_J5VTM5	1784		UniRef90_J5VTM5	1290.33
UniRef90_E0DCJ2	127		UniRef90_E0DCJ2	127		UniRef90_J5VUN9	1421		UniRef90_J5VUN9	1000
UniRef90_E0DHZ4	125		UniRef90_E0DHZ4	125		UniRef90_J5VWL9	1155		UniRef90_J5VWL9	687.25
UniRef90_C0E4P4	124		UniRef90_C0E4P4	124		UniRef90_J5VZI0	1739		UniRef90_J5VZI0	1234.43
UniRef90_E0DEQ9	123		UniRef90_E0DEQ9	123		UniRef90_J5W1U9	1623		UniRef90_J5W1U9	960
UniRef90_E0DHV4	122		UniRef90_E0DHV4	122		UniRef90_J5W338	1803		UniRef90_J5W338	1444.2
UniRef90_E0DHD1	121		UniRef90_E0DHD1	121		UniRef90_J5XDC1	1807		UniRef90_J5XDC1	1054
UniRef90_E0DDR5	120		UniRef90_E0DDR5	120		UniRef90_J5XDE1	1627		UniRef90_J5XDE1	1092.83
UniRef90_E0DI44	119		UniRef90_E0DI44	119		UniRef90_J5XJ39	1801		UniRef90_J5XJ39	1213.5
UniRef90_W5XZP9	117		UniRef90_W5XZP9	117		UniRef90_J5XLE6	1714		UniRef90_J5XLE6	1067.38
UniRef90_E0DHF7	113		UniRef90_E0DHF7	113		UniRef90_J5XRH2	1575		UniRef90_J5XRH2	1062
UniRef90_E0DDA4	112		UniRef90_E0DDA4	112		UniRef90_J5XRJ1	1787		UniRef90_J5XRJ1	1271.5
UniRef90_E0DFB5	110		UniRef90_E0DFB5	110		UniRef90_J5XSR5	1245		UniRef90_J5XSR5	625.25
UniRef90_E0DED6	109		UniRef90_E0DED6	109		UniRef90_J5XZN4	1449		UniRef90_J5XZN4	970.2
UniRef90_E0DHZ8	107		UniRef90_E0DHZ8	107		UniRef90_J5Y4D1	1652		UniRef90_J5Y4D1	1087.57
UniRef90_E0DFA1	106		UniRef90_E0DFA1	106		UniRef90_J5Y4E1	1742		UniRef90_J5Y4E1	1328.56
UniRef90_E0DE57	105		UniRef90_E0DE57	105		UniRef90_J6GUN7	1825		UniRef90_J6GUN7	1464.67
UniRef90_C0E333	103		UniRef90_C0E333	103		UniRef90_J6GY59	1819		UniRef90_J6GY59	1400.6
UniRef90_E0DIE9	102		UniRef90_E0DIE9	102		UniRef90_J6GYC3	1815		UniRef90_J6GYC3	1545
UniRef90_E0DIY9	101		UniRef90_E0DIY9	101		UniRef90_J6H2M1	1800		UniRef90_J6H2M1	1079.4
UniRef90_E0DE70	100		UniRef90_E0DE70	100		UniRef90_J6HLI9	1815		UniRef90_J6HLI9	1077.29
UniRef90_E0DH16	99		UniRef90_E0DH16	99		UniRef90_J6HLN9	1583		UniRef90_J6HLN9	1219.43
UniRef90_E0DGX2	98		UniRef90_E0DGX2	98		UniRef90_J6HRD6	1775		UniRef90_J6HRD6	859
UniRef90_E0DD54	97		UniRef90_E0DD54	97		UniRef90_J6HSG0	1712		UniRef90_J6HSG0	1278.67
UniRef90_E0DFV5	96		UniRef90_E0DFV5	96		UniRef90_J6HW72	1541		UniRef90_J6HW72	1069.83
UniRef90_P61521	95		UniRef90_P61521	95		UniRef90_J6HWG9	1810		UniRef90_J6HWG9	1233.43
UniRef90_E0DE23	94		UniRef90_E0DE23	94		UniRef90_J6HZ39	1647		UniRef90_J6HZ39	1036
UniRef90_E0DFM6	93		UniRef90_E0DFM6	93		UniRef90_J6HZ71	1803		UniRef90_J6HZ71	1117.43
UniRef90_E0DBM7	92		UniRef90_E0DBM7	92		UniRef90_J6I034	1811		UniRef90_J6I034	1109.88
UniRef90_C0E100	91		UniRef90_C0E100	91		UniRef90_J6I0A1	1810		UniRef90_J6I0A1	1343.5
UniRef90_E0DIS8	90		UniRef90_E0DIS8	90		UniRef90_J6I435	1349		UniRef90_J6I435	715.25
UniRef90_E0DBN3	89		UniRef90_E0DBN3	89		UniRef90_J6I4R4	1582		UniRef90_J6I4R4	1142.38
UniRef90_E0DH75	88		UniRef90_E0DH75	88		UniRef90_J6I6Y9	1567		UniRef90_J6I6Y9	1100
UniRef90_E0DCR5	87		UniRef90_E0DCR5	87		UniRef90_J6I7U9	1646		UniRef90_J6I7U9	1135.86
UniRef90_E0DCC4	86		UniRef90_E0DCC4	86		UniRef90_J6I7X7	1822		UniRef90_J6I7X7	1475.4
UniRef90_E0DFM3	85		UniRef90_E0DFM3	85		UniRef90_J6I850	1577		UniRef90_J6I850	924
UniRef90_C0E0Q3	84		UniRef90_C0E0Q3	84		UniRef90_J6I865	1527		UniRef90_J6I865	1143.5
UniRef90_E0DEB7	83		UniRef90_E0DEB7	83		UniRef90_J6I8P8	1755		UniRef90_J6I8P8	1263.2
UniRef90_E0DFK8	82		UniRef90_E0DFK8	82		UniRef90_J6I8W1	1764		UniRef90_J6I8W1	1328.17
UniRef90_C0E161	81		UniRef90_C0E161	81		UniRef90_J6ICK7	1654		UniRef90_J6ICK7	1082.43
UniRef90_E0DIR9	80		UniRef90_E0DIR9	80		UniRef90_J6IFZ0	1619		UniRef90_J6IFZ0	1093.22
UniRef90_C0E2L1	79		UniRef90_C0E2L1	79		UniRef90_J6IGS8	1713		UniRef90_J6IGS8	1253.78
UniRef90_E0DE67	77		UniRef90_E0DE67	77		UniRef90_J6IIA9	1653		UniRef90_J6IIA9	926.5
UniRef90_E0DFD5	75		UniRef90_E0DFD5	75		UniRef90_J6IJL1	1824		UniRef90_J6IJL1	1215.88
UniRef90_E0DBM6	74		UniRef90_E0DBM6	74		UniRef90_J6IK47	1818		UniRef90_J6IK47	1416.62
UniRef90_C0E678	73		UniRef90_C0E678	73		UniRef90_J6IKE5	1714		UniRef90_J6IKE5	1096.62
UniRef90_E0DCK4	72		UniRef90_E0DCK4	72		UniRef90_J6IL05	1810		UniRef90_J6IL05	1334.7
UniRef90_E0DCM5	71		UniRef90_E0DCM5	71		UniRef90_J6IRC9	1800		UniRef90_J6IRC9	1339
UniRef90_E0DD34	69		UniRef90_E0DD34	69		UniRef90_J6IU28	1562		UniRef90_J6IU28	1056.2
UniRef90_E0DBU0	66		UniRef90_E0DBU0	66		UniRef90_J7S0P7	1821		UniRef90_J7S0P7	1405.67
UniRef90_C0E5J1	65		UniRef90_C0E5J1	65		UniRef90_J8S5R8	1671		UniRef90_J8S5R8	1046.67
UniRef90_C0E1T5	64		UniRef90_C0E1T5	64		UniRef90_J8S699	1781		UniRef90_J8S699	1516
UniRef90_E0DEF6	63		UniRef90_E0DEF6	63		UniRef90_J8V2T5	1656		UniRef90_J8V2T5	1221
UniRef90_E0DC18	62		UniRef90_E0DC18	62		UniRef90_J8VJS7	1821		UniRef90_J8VJS7	1457.4
UniRef90_E0DHC4	61		UniRef90_E0DHC4	61		UniRef90_J8VJV6	1816		UniRef90_J8VJV6	1464
UniRef90_E0DDA3	60		UniRef90_E0DDA3	60		UniRef90_J8VLH2	1819		UniRef90_J8VLH2	1316.86
UniRef90_C0DZH0	59		UniRef90_C0DZH0	59		UniRef90_J8XTU3	1489		UniRef90_J8XTU3	1080.67
UniRef90_C0E0L8	58		UniRef90_C0E0L8	58		UniRef90_K0XC44	1803		UniRef90_K0XC44	1159
UniRef90_C0E6X4	56		UniRef90_C0E6X4	56		UniRef90_K0XJ41	1796		UniRef90_K0XJ41	1171.33
UniRef90_E0DHK4	55		UniRef90_E0DHK4	55		UniRef90_K0XZD7	1782		UniRef90_K0XZD7	1286
UniRef90_E0DDL5	54		UniRef90_E0DDL5	54		UniRef90_K0XZS4	1825		UniRef90_K0XZS4	1439.91
UniRef90_E0DG51	53		UniRef90_E0DG51	53		UniRef90_K1A3N5	1822		UniRef90_K1A3N5	1779
UniRef90_E0DEK7	51		UniRef90_E0DEK7	51		UniRef90_K1GY80	1577		UniRef90_K1GY80	1056.33
UniRef90_E0DCQ7	50		UniRef90_E0DCQ7	50		UniRef90_L0SNF4	1773		UniRef90_L0SNF4	1416
UniRef90_E0DH57	49		UniRef90_E0DH57	49		UniRef90_L1M995	1822		UniRef90_L1M995	1481.82
UniRef90_E0DET8	48		UniRef90_E0DET8	48		UniRef90_L1MA14	1797		UniRef90_L1MA14	1327.43
UniRef90_C0DZB4	47		UniRef90_C0DZB4	47		UniRef90_L1N176	1789		UniRef90_L1N176	1771.33
UniRef90_E0DBP1	46		UniRef90_E0DBP1	46		UniRef90_L1N7P6	1819		UniRef90_L1N7P6	1586.33
UniRef90_E0DE19	44		UniRef90_E0DE19	44		UniRef90_L1NCZ3	1825		UniRef90_L1NCZ3	1659.8
UniRef90_E0DGZ6	43		UniRef90_E0DGZ6	43		UniRef90_L1NLT4	254		UniRef90_L1NLT4	205.333
UniRef90_E0DIL0	42		UniRef90_E0DIL0	42		UniRef90_L1NTY7	519		UniRef90_L1NTY7	361
UniRef90_E0DE08	41		UniRef90_E0DE08	41		UniRef90_L1NUQ5	1820		UniRef90_L1NUQ5	852.4
UniRef90_E0DBR8	40		UniRef90_E0DBR8	40		UniRef90_L1NVA1	1485		UniRef90_L1NVA1	767.333
UniRef90_E0DFR0	38		UniRef90_E0DFR0	38		UniRef90_L1NW82	717		UniRef90_L1NW82	345.667
UniRef90_E0DD32	37		UniRef90_E0DD32	37		UniRef90_L1NYQ0	198		UniRef90_L1NYQ0	196.5
UniRef90_C0E1B8	36		UniRef90_C0E1B8	36		UniRef90_L1NYV0	1798		UniRef90_L1NYV0	1554
UniRef90_E0DEN6	35		UniRef90_E0DEN6	35		UniRef90_L1NZC5	1191		UniRef90_L1NZC5	737.333
UniRef90_E0DCL8	33		UniRef90_E0DCL8	33		UniRef90_L1NZF2	1646		UniRef90_L1NZF2	830.333
UniRef90_E0DEU1	32		UniRef90_E0DEU1	32		UniRef90_L1P0W4	502		UniRef90_L1P0W4	292
UniRef90_E0DF80	31		UniRef90_E0DF80	31		UniRef90_L1P0Z4	1776		UniRef90_L1P0Z4	745.667
UniRef90_E0DC45	30		UniRef90_E0DC45	30		UniRef90_L1P114	1384		UniRef90_L1P114	698.333
UniRef90_C0E494	29		UniRef90_C0E494	29		UniRef90_L1P578	1197		UniRef90_L1P578	718.333
UniRef90_E0DCD4	28		UniRef90_E0DCD4	28		UniRef90_L1P5W9	1333		UniRef90_L1P5W9	887.6
UniRef90_C0E3R5	26		UniRef90_C0E3R5	26		UniRef90_L1P754	1402		UniRef90_L1P754	827.667
UniRef90_E0DCF2	25		UniRef90_E0DCF2	25		UniRef90_L1P7A5	1786		UniRef90_L1P7A5	815.25
UniRef90_E0DIS9	24		UniRef90_E0DIS9	24		UniRef90_L1P8V6	1113		UniRef90_L1P8V6	696.333
UniRef90_E0DH56	23		UniRef90_E0DH56	23		UniRef90_L1P9B9	1151		UniRef90_L1P9B9	546.333
UniRef90_E0DI85	22		UniRef90_E0DI85	22		UniRef90_L1P9S5	1750		UniRef90_L1P9S5	788.4
UniRef90_E0DIZ2	21		UniRef90_E0DIZ2	21		UniRef90_L1PC20	1792		UniRef90_L1PC20	951.333
UniRef90_E0DH83	20		UniRef90_E0DH83	20		UniRef90_L1PCF7	1685		UniRef90_L1PCF7	1352.62
UniRef90_E0DCZ3	19		UniRef90_E0DCZ3	19		UniRef90_L1PFP6	1698		UniRef90_L1PFP6	1114.75
UniRef90_E0DC94	18		UniRef90_E0DC94	18		UniRef90_L5RLL5	1485		UniRef90_L5RLL5	1036.67
UniRef90_E0DFX0	16		UniRef90_E0DFX0	16		UniRef90_L5U3D8	1545		UniRef90_L5U3D8	1093.5
UniRef90_E0DDY6	15		UniRef90_E0DDY6	15		UniRef90_M1YD77	1169		UniRef90_M1YD77	751.5
UniRef90_E0DH03	14		UniRef90_E0DH03	14		UniRef90_M3I4H4	1826		UniRef90_M3I4H4	1705.9
UniRef90_E0DHG4	13		UniRef90_E0DHG4	13		UniRef90_M3JCJ6	1690		UniRef90_M3JCJ6	1351.29
UniRef90_E0DG31	12		UniRef90_E0DG31	12		UniRef90_M4R3D3	1809		UniRef90_M4R3D3	1622.75
UniRef90_E0DEH4	11		UniRef90_E0DEH4	11		UniRef90_M5IPK7	1798		UniRef90_M5IPK7	1423.14
UniRef90_E0DDI3	10		UniRef90_E0DDI3	10		UniRef90_M5IQ91	1811		UniRef90_M5IQ91	1112.29
UniRef90_E0DIF1	8		UniRef90_E0DIF1	8		UniRef90_M5IQB8	1826		UniRef90_M5IQB8	1195.33
UniRef90_E0DE58	7		UniRef90_E0DE58	7		UniRef90_M5IRR0	1820		UniRef90_M5IRR0	1305
UniRef90_E0DD48	6		UniRef90_E0DD48	6		UniRef90_M5ISX8	1813		UniRef90_M5ISX8	1394.67
UniRef90_C0E152	4		UniRef90_C0E152	4		UniRef90_N0C3S1	1249		UniRef90_N0C3S1	656.75
UniRef90_E0DCZ9	2		UniRef90_E0DCZ9	2		UniRef90_N0CFR1	1778		UniRef90_N0CFR1	1308
UniRef90_E0DDQ0	1		UniRef90_E0DDQ0	1		UniRef90_P0A0U1	1491		UniRef90_P0A0U1	909.333
						UniRef90_P0A2W0	1820		UniRef90_P0A2W0	1726.44
						UniRef90_P0A4G2	1806		UniRef90_P0A4G2	1400.5
						UniRef90_P0A4J6	1743		UniRef90_P0A4J6	1262.5
						UniRef90_P0A4S1	1711		UniRef90_P0A4S1	1169.43
						UniRef90_P0C0G7	1784		UniRef90_P0C0G7	1151.4
						UniRef90_P30692	1815		UniRef90_P30692	1183
						UniRef90_P30899	1790		UniRef90_P30899	992.5
						UniRef90_P35595	1789		UniRef90_P35595	1416.83
						UniRef90_P43722	1780		UniRef90_P43722	1544.9
						UniRef90_P43804	1807		UniRef90_P43804	1725.92
						UniRef90_P44304	1808		UniRef90_P44304	1591.56
						UniRef90_P44379	1825		UniRef90_P44379	1735.38
						UniRef90_P44758	1811		UniRef90_P44758	1473.89
						UniRef90_P50017	1779		UniRef90_P50017	1385.83
						UniRef90_P60400	1810		UniRef90_P60400	1227.6
						UniRef90_P60739	1804		UniRef90_P60739	1339
						UniRef90_P64388	1821		UniRef90_P64388	1026.67
						UniRef90_P66539	862		UniRef90_P66539	619
						UniRef90_P66854	1785		UniRef90_P66854	1365.75
						UniRef90_P67530	1824		UniRef90_P67530	1615.89
						UniRef90_P68997	1788		UniRef90_P68997	1136.14
						UniRef90_P71384	1705		UniRef90_P71384	1315.89
						UniRef90_P96335	1825		UniRef90_P96335	1638
						UniRef90_Q04IH6	1823		UniRef90_Q04IH6	1521.7
						UniRef90_Q04JE2	1780		UniRef90_Q04JE2	1069
						UniRef90_Q04JH4	1797		UniRef90_Q04JH4	1275.67
						UniRef90_Q04JZ3	1763		UniRef90_Q04JZ3	1523.7
						UniRef90_Q04K26	1825		UniRef90_Q04K26	1615.67
						UniRef90_Q04K99	1818		UniRef90_Q04K99	1504.5
						UniRef90_Q04KG5	1822		UniRef90_Q04KG5	1763.46
						UniRef90_Q04L74	1735		UniRef90_Q04L74	1268.62
						UniRef90_Q04LP6	1810		UniRef90_Q04LP6	1521.17
						UniRef90_Q04MH8	1760		UniRef90_Q04MH8	1409.71
						UniRef90_Q04ML8	1815		UniRef90_Q04ML8	1370.3
						UniRef90_Q04MM8	1813		UniRef90_Q04MM8	1363.62
						UniRef90_Q04MN1	1819		UniRef90_Q04MN1	1450.2
						UniRef90_Q04MN4	1798		UniRef90_Q04MN4	1421.5
						UniRef90_Q0I161	1703		UniRef90_Q0I161	1296.83
						UniRef90_Q11QA8	1777		UniRef90_Q11QA8	1485
						UniRef90_Q1G4W2	1822		UniRef90_Q1G4W2	1331.83
						UniRef90_Q3K0C9	1817		UniRef90_Q3K0C9	1335.55
						UniRef90_Q3K0D0	1805		UniRef90_Q3K0D0	1450.33
						UniRef90_Q3K1U4	1777		UniRef90_Q3K1U4	1280.43
						UniRef90_Q3K3F8	1794		UniRef90_Q3K3F8	1502
						UniRef90_Q3K3Q0	1809		UniRef90_Q3K3Q0	1250.83
						UniRef90_Q3K3U3	1756		UniRef90_Q3K3U3	1377.71
						UniRef90_Q3K3U5	1822		UniRef90_Q3K3U5	1539.5
						UniRef90_Q3K3U6	1731		UniRef90_Q3K3U6	1457.43
						UniRef90_Q3K3V2	1788		UniRef90_Q3K3V2	1393.67
						UniRef90_Q3K3V5	1771		UniRef90_Q3K3V5	1442.67
						UniRef90_Q3K3V6	1782		UniRef90_Q3K3V6	1533.8
						UniRef90_Q3K3V9	1806		UniRef90_Q3K3V9	1385.2
						UniRef90_Q3K3W0	1768		UniRef90_Q3K3W0	1380.5
						UniRef90_Q3K3W3	1701		UniRef90_Q3K3W3	1387.14
						UniRef90_Q3K3W6	1794		UniRef90_Q3K3W6	1423.27
						UniRef90_Q48082	1824		UniRef90_Q48082	1777.16
						UniRef90_Q4QLU2	1822		UniRef90_Q4QLU2	1680.32
						UniRef90_Q4QLX6	1794		UniRef90_Q4QLX6	1498.71
						UniRef90_Q4QLZ6	1803		UniRef90_Q4QLZ6	1712.27
						UniRef90_Q4QM91	1770		UniRef90_Q4QM91	1359.57
						UniRef90_Q4QMA5	1804		UniRef90_Q4QMA5	1581
						UniRef90_Q4QMA6	1819		UniRef90_Q4QMA6	1780.63
						UniRef90_Q4QMB3	1797		UniRef90_Q4QMB3	1611.62
						UniRef90_Q4QMB4	1826		UniRef90_Q4QMB4	1751.63
						UniRef90_Q4QMC0	1822		UniRef90_Q4QMC0	1765.65
						UniRef90_Q4QN01	1815		UniRef90_Q4QN01	1742.79
						UniRef90_Q4QN31	1822		UniRef90_Q4QN31	1721.9
						UniRef90_Q4QN60	1825		UniRef90_Q4QN60	1783.81
						UniRef90_Q4QN63	1496		UniRef90_Q4QN63	1197.6
						UniRef90_Q4QNY6	1817		UniRef90_Q4QNY6	1677.07
						UniRef90_Q4QNY7	1823		UniRef90_Q4QNY7	1741.18
						UniRef90_Q4QNY8	1826		UniRef90_Q4QNY8	1768.9
						UniRef90_Q4QP33	1826		UniRef90_Q4QP33	1764.02
						UniRef90_Q4QPM7	1816		UniRef90_Q4QPM7	1678.87
						UniRef90_Q54970	1723		UniRef90_Q54970	1382.7
						UniRef90_Q5F4W2	1800		UniRef90_Q5F4W2	1210.64
						UniRef90_Q5F4X1	1597		UniRef90_Q5F4X1	719.8
						UniRef90_Q5F4Z2	1475		UniRef90_Q5F4Z2	882.2
						UniRef90_Q5F513	1825		UniRef90_Q5F513	1183.3
						UniRef90_Q5F5A4	1637		UniRef90_Q5F5A4	1080.57
						UniRef90_Q5F5A5	1569		UniRef90_Q5F5A5	638.8
						UniRef90_Q5F5Q8	1283		UniRef90_Q5F5Q8	788.4
						UniRef90_Q5F5R1	1299		UniRef90_Q5F5R1	656.4
						UniRef90_Q5F5R2	1713		UniRef90_Q5F5R2	837.8
						UniRef90_Q5F5R3	1515		UniRef90_Q5F5R3	532.6
						UniRef90_Q5F5S2	1600		UniRef90_Q5F5S2	1142
						UniRef90_Q5F5S5	1710		UniRef90_Q5F5S5	938
						UniRef90_Q5F5S7	1707		UniRef90_Q5F5S7	999.5
						UniRef90_Q5F5S8	1476		UniRef90_Q5F5S8	737.25
						UniRef90_Q5F5S9	1267		UniRef90_Q5F5S9	772
						UniRef90_Q5F5T0	1660		UniRef90_Q5F5T0	1103.4
						UniRef90_Q5F5T2	1809		UniRef90_Q5F5T2	1137
						UniRef90_Q5F5T4	1375		UniRef90_Q5F5T4	662.25
						UniRef90_Q5F5T5	1528		UniRef90_Q5F5T5	910.4
						UniRef90_Q5F5T6	1786		UniRef90_Q5F5T6	1062.86
						UniRef90_Q5F5T8	1570		UniRef90_Q5F5T8	870.75
						UniRef90_Q5F5T9	857		UniRef90_Q5F5T9	595.75
						UniRef90_Q5F5U0	1759		UniRef90_Q5F5U0	936.429
						UniRef90_Q5F5U1	942		UniRef90_Q5F5U1	408
						UniRef90_Q5F5U2	1816		UniRef90_Q5F5U2	933.571
						UniRef90_Q5F5U3	1332		UniRef90_Q5F5U3	637.8
						UniRef90_Q5F5U4	1580		UniRef90_Q5F5U4	864.5
						UniRef90_Q5F5U8	1602		UniRef90_Q5F5U8	937.25
						UniRef90_Q5F5U9	1590		UniRef90_Q5F5U9	827.6
						UniRef90_Q5F5V0	1549		UniRef90_Q5F5V0	1047.17
						UniRef90_Q5F5V1	1617		UniRef90_Q5F5V1	874
						UniRef90_Q5F5V2	1622		UniRef90_Q5F5V2	941
						UniRef90_Q5F604	1436		UniRef90_Q5F604	789.857
						UniRef90_Q5F682	1635		UniRef90_Q5F682	913
						UniRef90_Q5F683	1824		UniRef90_Q5F683	1348.62
						UniRef90_Q5F685	1613		UniRef90_Q5F685	875.75
						UniRef90_Q5F6W5	1776		UniRef90_Q5F6W5	1141.33
						UniRef90_Q5F922	1305		UniRef90_Q5F922	817
						UniRef90_Q5F923	1533		UniRef90_Q5F923	973.833
						UniRef90_Q5F925	1695		UniRef90_Q5F925	911.286
						UniRef90_Q5F9F4	777		UniRef90_Q5F9F4	553.333
						UniRef90_Q5F9U1	1822		UniRef90_Q5F9U1	1119.33
						UniRef90_Q5FA41	1554		UniRef90_Q5FA41	868.571
						UniRef90_Q65QW8	1698		UniRef90_Q65QW8	1269
						UniRef90_Q6NGI8	1737		UniRef90_Q6NGI8	1345.14
						UniRef90_Q6NIC9	1819		UniRef90_Q6NIC9	1367.4
						UniRef90_Q6NJC1	1803		UniRef90_Q6NJC1	1273.6
						UniRef90_Q6NJC6	1798		UniRef90_Q6NJC6	1446.42
						UniRef90_Q6NJC9	1799		UniRef90_Q6NJC9	1154.8
						UniRef90_Q6NJD1	1794		UniRef90_Q6NJD1	1281.14
						UniRef90_Q6NJD5	1774		UniRef90_Q6NJD5	1375.1
						UniRef90_Q6NJD7	1796		UniRef90_Q6NJD7	1220.62
						UniRef90_Q7P095	1651		UniRef90_Q7P095	924.75
						UniRef90_Q7P3J2	1732		UniRef90_Q7P3J2	1051.57
						UniRef90_Q7P6V2	1822		UniRef90_Q7P6V2	1638.18
						UniRef90_Q8FS52	1817		UniRef90_Q8FS52	1409.44
						UniRef90_Q8FTQ0	1815		UniRef90_Q8FTQ0	1057.4
						UniRef90_Q8R5X5	1488		UniRef90_Q8R5X5	1033.2
						UniRef90_Q8R5X6	1823		UniRef90_Q8R5X6	1506.69
						UniRef90_Q8R5Y3	1683		UniRef90_Q8R5Y3	1146
						UniRef90_Q8R5Y7	1605		UniRef90_Q8R5Y7	1049.57
						UniRef90_Q8R5Z9	1447		UniRef90_Q8R5Z9	1026.86
						UniRef90_Q8R600	1434		UniRef90_Q8R600	1019.86
						UniRef90_Q8R602	1753		UniRef90_Q8R602	1121
						UniRef90_Q8R603	1790		UniRef90_Q8R603	1237.67
						UniRef90_Q8R674	1656		UniRef90_Q8R674	1060.43
						UniRef90_Q8R6B3	1362		UniRef90_Q8R6B3	740.6
						UniRef90_Q8R6D3	1812		UniRef90_Q8R6D3	1361.38
						UniRef90_Q8R6G5	1707		UniRef90_Q8R6G5	1179
						UniRef90_Q8R6H0	1822		UniRef90_Q8R6H0	1502.67
						UniRef90_Q8R6H9	1805		UniRef90_Q8R6H9	1087.25
						UniRef90_Q8RDR9	1762		UniRef90_Q8RDR9	1275.57
						UniRef90_Q8RDT1	1815		UniRef90_Q8RDT1	1458.5
						UniRef90_Q8RDV8	1797		UniRef90_Q8RDV8	1456.56
						UniRef90_Q8RDW6	1812		UniRef90_Q8RDW6	1241.56
						UniRef90_Q8RDX9	1755		UniRef90_Q8RDX9	1291.12
						UniRef90_Q8RE03	1769		UniRef90_Q8RE03	1204
						UniRef90_Q8RE11	1821		UniRef90_Q8RE11	1419.86
						UniRef90_Q8RE41	1708		UniRef90_Q8RE41	1106.83
						UniRef90_Q8RE42	1667		UniRef90_Q8RE42	836
						UniRef90_Q8RE43	1750		UniRef90_Q8RE43	916.333
						UniRef90_Q8RE44	1742		UniRef90_Q8RE44	1144.29
						UniRef90_Q8RE45	1774		UniRef90_Q8RE45	1253.83
						UniRef90_Q8REB7	1818		UniRef90_Q8REB7	1461.85
						UniRef90_Q8RED7	1759		UniRef90_Q8RED7	1230.89
						UniRef90_Q8REI3	1774		UniRef90_Q8REI3	953.333
						UniRef90_Q8REI5	1724		UniRef90_Q8REI5	987.833
						UniRef90_Q8REL8	1822		UniRef90_Q8REL8	1502.4
						UniRef90_Q8RES0	1781		UniRef90_Q8RES0	1166
						UniRef90_Q8RES5	1813		UniRef90_Q8RES5	1467.89
						UniRef90_Q8REY7	1816		UniRef90_Q8REY7	1444.2
						UniRef90_Q8RF65	1783		UniRef90_Q8RF65	1381.29
						UniRef90_Q8RFC2	1760		UniRef90_Q8RFC2	1275.8
						UniRef90_Q8RFC6	1757		UniRef90_Q8RFC6	1124.38
						UniRef90_Q8RFG1	1738		UniRef90_Q8RFG1	1065.17
						UniRef90_Q8RFG2	1793		UniRef90_Q8RFG2	1150.17
						UniRef90_Q8RFH4	1621		UniRef90_Q8RFH4	1129.14
						UniRef90_Q8RFL2	1764		UniRef90_Q8RFL2	1291.88
						UniRef90_Q8RFM8	1777		UniRef90_Q8RFM8	1136.75
						UniRef90_Q8RFN4	1715		UniRef90_Q8RFN4	1236.25
						UniRef90_Q8RFN7	1769		UniRef90_Q8RFN7	1199
						UniRef90_Q8RG09	1728		UniRef90_Q8RG09	1175.33
						UniRef90_Q8RG13	1812		UniRef90_Q8RG13	1421.82
						UniRef90_Q8RG25	1748		UniRef90_Q8RG25	1180.2
						UniRef90_Q8RG30	1756		UniRef90_Q8RG30	1247.25
						UniRef90_Q8RG36	1785		UniRef90_Q8RG36	1108
						UniRef90_Q8RG46	1740		UniRef90_Q8RG46	1157.62
						UniRef90_Q8RG52	1601		UniRef90_Q8RG52	1077
						UniRef90_Q8RG62	1826		UniRef90_Q8RG62	1772.76
						UniRef90_Q8RG80	1338		UniRef90_Q8RG80	600
						UniRef90_Q8RGD7	1772		UniRef90_Q8RGD7	1152.67
						UniRef90_Q8RGD8	1819		UniRef90_Q8RGD8	1278.43
						UniRef90_Q8RGE0	1779		UniRef90_Q8RGE0	1096.14
						UniRef90_Q8RGE2	1750		UniRef90_Q8RGE2	1133.5
						UniRef90_Q8RGF6	1727		UniRef90_Q8RGF6	871
						UniRef90_Q8RGG8	1761		UniRef90_Q8RGG8	1218
						UniRef90_Q8RGG9	1593		UniRef90_Q8RGG9	1187.67
						UniRef90_Q8RGH1	1670		UniRef90_Q8RGH1	800.4
						UniRef90_Q8RGH2	1782		UniRef90_Q8RGH2	1077
						UniRef90_Q8RGH3	1764		UniRef90_Q8RGH3	1327.57
						UniRef90_Q8RGS6	1415		UniRef90_Q8RGS6	786.4
						UniRef90_Q8RGS8	1769		UniRef90_Q8RGS8	1121.75
						UniRef90_Q8RGS9	1556		UniRef90_Q8RGS9	890.167
						UniRef90_Q8RGT0	1600		UniRef90_Q8RGT0	992.4
						UniRef90_Q8RGX5	1727		UniRef90_Q8RGX5	1287.25
						UniRef90_Q8RH05	1812		UniRef90_Q8RH05	1422.75
						UniRef90_Q8RH25	1791		UniRef90_Q8RH25	1196.9
						UniRef90_Q8RH34	1765		UniRef90_Q8RH34	1145.43
						UniRef90_Q8RH35	1806		UniRef90_Q8RH35	1189.12
						UniRef90_Q8RH88	1811		UniRef90_Q8RH88	1382.44
						UniRef90_Q8RH89	1816		UniRef90_Q8RH89	1411.88
						UniRef90_Q8RHF4	1810		UniRef90_Q8RHF4	1320.09
						UniRef90_Q8RHH9	1815		UniRef90_Q8RHH9	1493.57
						UniRef90_Q8RHI0	1741		UniRef90_Q8RHI0	1042.33
						UniRef90_Q8RHI1	959		UniRef90_Q8RHI1	782.25
						UniRef90_Q8RHI2	1754		UniRef90_Q8RHI2	1041.5
						UniRef90_Q8RHI3	1523		UniRef90_Q8RHI3	1067.6
						UniRef90_Q8RHI4	1732		UniRef90_Q8RHI4	1117
						UniRef90_Q8RHI5	1615		UniRef90_Q8RHI5	1012.83
						UniRef90_Q8RHJ2	1778		UniRef90_Q8RHJ2	930.167
						UniRef90_Q8RHM2	1693		UniRef90_Q8RHM2	1264
						UniRef90_Q8RHM6	1824		UniRef90_Q8RHM6	1547.25
						UniRef90_Q8RHN0	1774		UniRef90_Q8RHN0	1269.29
						UniRef90_Q8RHN4	1811		UniRef90_Q8RHN4	1118.17
						UniRef90_Q8RHP4	1813		UniRef90_Q8RHP4	1449.58
						UniRef90_Q8RHT5	1817		UniRef90_Q8RHT5	1059.86
						UniRef90_Q8RHW1	1654		UniRef90_Q8RHW1	987.667
						UniRef90_Q8RHW7	1824		UniRef90_Q8RHW7	1610.62
						UniRef90_Q8RHX1	1820		UniRef90_Q8RHX1	1370.64
						UniRef90_Q8RHX2	1803		UniRef90_Q8RHX2	1371.6
						UniRef90_Q8RHX3	1798		UniRef90_Q8RHX3	1285.56
						UniRef90_Q8RHX4	1780		UniRef90_Q8RHX4	1295.9
						UniRef90_Q8RHZ9	1687		UniRef90_Q8RHZ9	1217.2
						UniRef90_Q8RI24	1821		UniRef90_Q8RI24	1311
						UniRef90_Q8RI27	1701		UniRef90_Q8RI27	1146.67
						UniRef90_Q8RI36	1731		UniRef90_Q8RI36	1010.5
						UniRef90_Q8RI44	1808		UniRef90_Q8RI44	1328.5
						UniRef90_Q8RI52	1697		UniRef90_Q8RI52	998.667
						UniRef90_Q8RI55	1442		UniRef90_Q8RI55	921.8
						UniRef90_Q8RIE3	1030		UniRef90_Q8RIE3	715.25
						UniRef90_Q8RIE4	1652		UniRef90_Q8RIE4	1111.25
						UniRef90_Q8RIF4	1237		UniRef90_Q8RIF4	745.4
						UniRef90_Q8RIF5	1633		UniRef90_Q8RIF5	798.6
						UniRef90_Q8RIF6	1702		UniRef90_Q8RIF6	841.8
						UniRef90_Q8RIF7	1676		UniRef90_Q8RIF7	915.667
						UniRef90_Q8RIF8	1687		UniRef90_Q8RIF8	797.2
						UniRef90_Q8RIF9	1715		UniRef90_Q8RIF9	891.333
						UniRef90_Q8RIG0	1817		UniRef90_Q8RIG0	1055.62
						UniRef90_Q8RIG1	1437		UniRef90_Q8RIG1	735.6
						UniRef90_Q8RIG2	1675		UniRef90_Q8RIG2	658.4
						UniRef90_Q8RIG3	1590		UniRef90_Q8RIG3	881.25
						UniRef90_Q8RIG4	1542		UniRef90_Q8RIG4	834.167
						UniRef90_Q8RIG5	1498		UniRef90_Q8RIG5	724.4
						UniRef90_Q8RIG6	1821		UniRef90_Q8RIG6	878.167
						UniRef90_Q8RIG8	1689		UniRef90_Q8RIG8	678.4
						UniRef90_Q8RIG9	1702		UniRef90_Q8RIG9	1067.88
						UniRef90_Q8RIH0	1816		UniRef90_Q8RIH0	826.8
						UniRef90_Q8RIH1	1670		UniRef90_Q8RIH1	523.5
						UniRef90_Q8RIH2	1662		UniRef90_Q8RIH2	533
						UniRef90_Q8RIH3	1615		UniRef90_Q8RIH3	1063.83
						UniRef90_Q8RIH4	1748		UniRef90_Q8RIH4	1046.29
						UniRef90_Q8RIH5	1804		UniRef90_Q8RIH5	1050.25
						UniRef90_Q8RIH6	1773		UniRef90_Q8RIH6	1041.43
						UniRef90_Q8RIH7	1746		UniRef90_Q8RIH7	789.4
						UniRef90_Q8RIJ6	1815		UniRef90_Q8RIJ6	1577.75
						UniRef90_Q8RIJ8	1815		UniRef90_Q8RIJ8	1576.08
						UniRef90_Q8RIK1	1797		UniRef90_Q8RIK1	1355.12
						UniRef90_Q8RIL9	1673		UniRef90_Q8RIL9	931
						UniRef90_Q8RIM0	1686		UniRef90_Q8RIM0	844.167
						UniRef90_Q8RIN6	1813		UniRef90_Q8RIN6	1423.8
						UniRef90_Q8RIP7	1455		UniRef90_Q8RIP7	956.5
						UniRef90_Q8RIP8	1809		UniRef90_Q8RIP8	1046.5
						UniRef90_Q8RP81	1802		UniRef90_Q8RP81	1334.71
						UniRef90_Q97NB7	1816		UniRef90_Q97NB7	1461.7
						UniRef90_Q97NL4	1778		UniRef90_Q97NL4	1353.75
						UniRef90_Q9CL32	1820		UniRef90_Q9CL32	1672.57
						UniRef90_Q9JZ44	1523		UniRef90_Q9JZ44	811.6
						UniRef90_Q9K1J2	1686		UniRef90_Q9K1J2	928
						UniRef90_Q9XB20	1813		UniRef90_Q9XB20	1254.44
						UniRef90_R0YFS2	970		UniRef90_R0YFS2	571.25
						UniRef90_R5BME4	1756		UniRef90_R5BME4	1549.43
						UniRef90_R5CDQ9	1739		UniRef90_R5CDQ9	1244.2
						UniRef90_R5DHM8	1721		UniRef90_R5DHM8	1264
						UniRef90_R5T8G5	1798		UniRef90_R5T8G5	1346
						UniRef90_R5TCZ0	1745		UniRef90_R5TCZ0	1284.83
						UniRef90_R5WXF2	1568		UniRef90_R5WXF2	958.667
						UniRef90_R5WZ92	1517		UniRef90_R5WZ92	1013.56
						UniRef90_R5WZH9	1823		UniRef90_R5WZH9	1393.09
						UniRef90_R5X5N1	1793		UniRef90_R5X5N1	1457.73
						UniRef90_R5XSB3	1602		UniRef90_R5XSB3	1224.86
						UniRef90_R6AN48	1820		UniRef90_R6AN48	1537.31
						UniRef90_R6ARD5	1826		UniRef90_R6ARD5	1755.14
						UniRef90_R9R909	1774		UniRef90_R9R909	1397.22
						UniRef90_R9R964	1539		UniRef90_R9R964	919.4
						UniRef90_R9R9F8	1666		UniRef90_R9R9F8	915.333
						UniRef90_R9R9Y1	1794		UniRef90_R9R9Y1	1072.57
						UniRef90_R9RAI0	1765		UniRef90_R9RAI0	1402.64
						UniRef90_R9RC72	1791		UniRef90_R9RC72	1448.36
						UniRef90_R9RCC7	1812		UniRef90_R9RCC7	1139.12
						UniRef90_R9RD17	1797		UniRef90_R9RD17	1167.75
						UniRef90_R9RDP3	1764		UniRef90_R9RDP3	1184.89
						UniRef90_R9REH5	1782		UniRef90_R9REH5	1215.29
						UniRef90_R9REK3	1737		UniRef90_R9REK3	1116.4
						UniRef90_R9REP8	1815		UniRef90_R9REP8	1440.75
						UniRef90_R9XL67	1764		UniRef90_R9XL67	1312.38
						UniRef90_S2VJ41	1809		UniRef90_S2VJ41	1098.88
						UniRef90_S2VNH0	1825		UniRef90_S2VNH0	1655.6
						UniRef90_S2VQD2	1758		UniRef90_S2VQD2	1053
						UniRef90_S2VQL6	1556		UniRef90_S2VQL6	897.833
						UniRef90_S2VQN4	1807		UniRef90_S2VQN4	1170.25
						UniRef90_S2VQW4	1508		UniRef90_S2VQW4	978.8
						UniRef90_S2VQX0	1550		UniRef90_S2VQX0	968.2
						UniRef90_S2VR83	1730		UniRef90_S2VR83	1140.62
						UniRef90_S2VRB8	1466		UniRef90_S2VRB8	824
						UniRef90_S2VS62	1476		UniRef90_S2VS62	1050.6
						UniRef90_S2VSJ4	1666		UniRef90_S2VSJ4	1122.29
						UniRef90_S2VUQ5	1750		UniRef90_S2VUQ5	1225.6
						UniRef90_S2VY04	1427		UniRef90_S2VY04	904.571
						UniRef90_S2VY29	1681		UniRef90_S2VY29	1120.71
						UniRef90_S2W055	1733		UniRef90_S2W055	1283.7
						UniRef90_S2W0G7	1697		UniRef90_S2W0G7	877
						UniRef90_S2W1J1	1210		UniRef90_S2W1J1	756
						UniRef90_S2W487	1813		UniRef90_S2W487	1148.14
						UniRef90_S2W627	1576		UniRef90_S2W627	1034.29
						UniRef90_S2W873	1803		UniRef90_S2W873	1389.64
						UniRef90_S2WEU8	1501		UniRef90_S2WEU8	848.4
						UniRef90_S2WHI2	1563		UniRef90_S2WHI2	1079.14
						UniRef90_S2WVM2	1819		UniRef90_S2WVM2	1539.08
						UniRef90_S2Z9X6	1783		UniRef90_S2Z9X6	1249.62
						UniRef90_S3BUG2	1697		UniRef90_S3BUG2	1045.2
						UniRef90_S3BVY7	1767		UniRef90_S3BVY7	1178.5
						UniRef90_S6AUG3	1812		UniRef90_S6AUG3	1120.11
						UniRef90_T0SXT9	1778		UniRef90_T0SXT9	1368.38
						UniRef90_T0T6I0	1798		UniRef90_T0T6I0	1230.43
						UniRef90_T0T765	1824		UniRef90_T0T765	1664.67
						UniRef90_T0T940	1804		UniRef90_T0T940	1346.3
						UniRef90_T0U548	1757		UniRef90_T0U548	1518.44
						UniRef90_T0UEY7	1780		UniRef90_T0UEY7	1516
						UniRef90_T0UFJ6	1805		UniRef90_T0UFJ6	1552.22
						UniRef90_T0UFK2	1795		UniRef90_T0UFK2	1591.83
						UniRef90_T1CQH8	1589		UniRef90_T1CQH8	790.8
						UniRef90_T1ZUR4	1713		UniRef90_T1ZUR4	1246.67
						UniRef90_T1ZVP3	1815		UniRef90_T1ZVP3	1518.09
						UniRef90_T2A423	1493		UniRef90_T2A423	811.25
						UniRef90_T2BL02	1824		UniRef90_T2BL02	1644.75
						UniRef90_U1PGS0	1509		UniRef90_U1PGS0	721.25
						UniRef90_U1QJK3	1819		UniRef90_U1QJK3	1471.22
						UniRef90_U1QL48	1826		UniRef90_U1QL48	1402.33
						UniRef90_U1QLI2	1787		UniRef90_U1QLI2	1423.75
						UniRef90_U1QQG5	1731		UniRef90_U1QQG5	1077
						UniRef90_U1QS51	1699		UniRef90_U1QS51	1170.57
						UniRef90_U1QUU2	1805		UniRef90_U1QUU2	1513.33
						UniRef90_U1R505	1824		UniRef90_U1R505	1554.23
						UniRef90_U1RCK8	1738		UniRef90_U1RCK8	1102.83
						UniRef90_U1REH8	1825		UniRef90_U1REH8	1736.67
						UniRef90_U1RS24	1826		UniRef90_U1RS24	1518.75
						UniRef90_U1S4Q7	1701		UniRef90_U1S4Q7	1356
						UniRef90_U1SCR8	1719		UniRef90_U1SCR8	1353.5
						UniRef90_U1SCX3	1799		UniRef90_U1SCX3	1444.67
						UniRef90_U2A628	1637		UniRef90_U2A628	940
						UniRef90_U2A688	1536		UniRef90_U2A688	971.333
						UniRef90_U2A7B8	1808		UniRef90_U2A7B8	1485
						UniRef90_U2A843	1605		UniRef90_U2A843	1044.57
						UniRef90_U2ACJ8	1494		UniRef90_U2ACJ8	1259.5
						UniRef90_U2AMQ1	1739		UniRef90_U2AMQ1	1193.2
						UniRef90_U2AQJ3	1800		UniRef90_U2AQJ3	1148
						UniRef90_U2ARM1	1729		UniRef90_U2ARM1	1079.14
						UniRef90_U2ATP8	1814		UniRef90_U2ATP8	1179.44
						UniRef90_U2AUI8	1658		UniRef90_U2AUI8	829
						UniRef90_U2C1W0	1808		UniRef90_U2C1W0	1084.33
						UniRef90_U2C2F9	1424		UniRef90_U2C2F9	785.8
						UniRef90_U2C2X7	1712		UniRef90_U2C2X7	1070.57
						UniRef90_U2C429	1787		UniRef90_U2C429	1159.11
						UniRef90_U2C5T7	1526		UniRef90_U2C5T7	868.167
						UniRef90_U2C6G2	1509		UniRef90_U2C6G2	978.2
						UniRef90_U2C6Q0	1813		UniRef90_U2C6Q0	1082.14
						UniRef90_U2C933	1714		UniRef90_U2C933	1334.5
						UniRef90_U2I7C4	1826		UniRef90_U2I7C4	1654.83
						UniRef90_U2PD85	1763		UniRef90_U2PD85	964.2
						UniRef90_U2PDS1	1802		UniRef90_U2PDS1	1335.33
						UniRef90_U2PTL9	1690		UniRef90_U2PTL9	1212.5
						UniRef90_U2PVG8	1825		UniRef90_U2PVG8	1701.47
						UniRef90_U2PXL4	1692		UniRef90_U2PXL4	1298.25
						UniRef90_U2PXV5	1468		UniRef90_U2PXV5	802.333
						UniRef90_U2PY00	1779		UniRef90_U2PY00	1350.17
						UniRef90_U2PYH4	1806		UniRef90_U2PYH4	1295.44
						UniRef90_U2PZ07	1816		UniRef90_U2PZ07	1307.2
						UniRef90_U2PZW3	1694		UniRef90_U2PZW3	1208.25
						UniRef90_U2Q5S0	1784		UniRef90_U2Q5S0	1270.5
						UniRef90_U2Q5T9	1677		UniRef90_U2Q5T9	1243
						UniRef90_U2Q9E1	1794		UniRef90_U2Q9E1	1148.67
						UniRef90_U2Q9I8	1822		UniRef90_U2Q9I8	1662.09
						UniRef90_U2Q9L4	1746		UniRef90_U2Q9L4	1244.57
						UniRef90_U2Q9M3	1814		UniRef90_U2Q9M3	1473.4
						UniRef90_U2Q9U7	1779		UniRef90_U2Q9U7	1465.18
						UniRef90_U2QAC4	1809		UniRef90_U2QAC4	1568.5
						UniRef90_U2QAG0	1796		UniRef90_U2QAG0	1366.75
						UniRef90_U2QCI7	1810		UniRef90_U2QCI7	1519.11
						UniRef90_U2QD64	1764		UniRef90_U2QD64	1255.5
						UniRef90_U2QMI0	1767		UniRef90_U2QMI0	1492.25
						UniRef90_U2QNJ0	1749		UniRef90_U2QNJ0	1353.86
						UniRef90_U2R4B9	1596		UniRef90_U2R4B9	1236.8
						UniRef90_U2R6H7	1780		UniRef90_U2R6H7	1239.17
						UniRef90_U2RAN6	1805		UniRef90_U2RAN6	1510.78
						UniRef90_U2RAS2	1820		UniRef90_U2RAS2	1550.62
						UniRef90_U2RCV1	1568		UniRef90_U2RCV1	1170.8
						UniRef90_U2RGV8	1609		UniRef90_U2RGV8	1170.8
						UniRef90_U2RHQ9	1667		UniRef90_U2RHQ9	1150.33
						UniRef90_U2RJ28	1743		UniRef90_U2RJ28	1314.5
						UniRef90_U2RJN4	1765		UniRef90_U2RJN4	1597.5
						UniRef90_U2RKX6	1776		UniRef90_U2RKX6	1184.2
						UniRef90_U2RNB7	1781		UniRef90_U2RNB7	1300.83
						UniRef90_U2RQV0	1728		UniRef90_U2RQV0	1219.71
						UniRef90_U2RTM5	1795		UniRef90_U2RTM5	1256.7
						UniRef90_U2RTU1	1654		UniRef90_U2RTU1	1076.57
						UniRef90_U2RTY6	1705		UniRef90_U2RTY6	1228.33
						UniRef90_U2S499	1730		UniRef90_U2S499	1358.75
						UniRef90_U2TDE4	1758		UniRef90_U2TDE4	1371.88
						UniRef90_U2V666	1790		UniRef90_U2V666	1584.2
						UniRef90_U2WF59	1823		UniRef90_U2WF59	1474
						UniRef90_U2WKH8	1802		UniRef90_U2WKH8	1237.33
						UniRef90_U3GVH4	1747		UniRef90_U3GVH4	1429.62
						UniRef90_U3YNF1	1826		UniRef90_U3YNF1	1597.64
						UniRef90_U5P1K2	1820		UniRef90_U5P1K2	1525.7
						UniRef90_U5P1X6	1814		UniRef90_U5P1X6	1539.82
						UniRef90_U5PEL8	1820		UniRef90_U5PEL8	1621.55
						UniRef90_unknown	1824		UniRef90_unknown	1720.12
						UniRef90_UPI0001A2A6BB	1809		UniRef90_UPI0001A2A6BB	1118
						UniRef90_UPI0001E069ED	1826		UniRef90_UPI0001E069ED	1762.92
						UniRef90_UPI00029A5234	1756		UniRef90_UPI00029A5234	1281.11
						UniRef90_UPI00035C22F0	1812		UniRef90_UPI00035C22F0	1648.57
						UniRef90_UPI00035EE199	1811		UniRef90_UPI00035EE199	1620.38
						UniRef90_UPI00035F445F	1826		UniRef90_UPI00035F445F	1471.2
						UniRef90_UPI000369A992	1823		UniRef90_UPI000369A992	1637.14
						UniRef90_UPI00036BFEAC	1826		UniRef90_UPI00036BFEAC	1625.31
						UniRef90_UPI00036E6156	1819		UniRef90_UPI00036E6156	1644.67
						UniRef90_UPI0003703483	1730		UniRef90_UPI0003703483	1338
						UniRef90_UPI00037053F2	1811		UniRef90_UPI00037053F2	1311.6
						UniRef90_UPI000370B212	1670		UniRef90_UPI000370B212	1111
						UniRef90_UPI000371F900	1637		UniRef90_UPI000371F900	1153
						UniRef90_UPI00037299BC	1818		UniRef90_UPI00037299BC	1532.8
						UniRef90_UPI0003731AF7	1817		UniRef90_UPI0003731AF7	1528.67
						UniRef90_UPI000376BF64	861		UniRef90_UPI000376BF64	630.333
						UniRef90_UPI000377C2B6	1781		UniRef90_UPI000377C2B6	1268
						UniRef90_UPI000378ABB1	1826		UniRef90_UPI000378ABB1	1568.58
						UniRef90_UPI000380C78A	1445		UniRef90_UPI000380C78A	958.4
						UniRef90_UPI00038273C1	1817		UniRef90_UPI00038273C1	1651.11
						UniRef90_UPI000382744E	1824		UniRef90_UPI000382744E	1763.29
						UniRef90_UPI00039A915D	1825		UniRef90_UPI00039A915D	1562.86
						UniRef90_UPI00047D7893	1822		UniRef90_UPI00047D7893	1535.3
						UniRef90_V6MGN9	1826		UniRef90_V6MGN9	1789.47
						UniRef90_W1Q168	1819		UniRef90_W1Q168	1311
						UniRef90_W1Q215	1816		UniRef90_W1Q215	1199.6
						UniRef90_W1Q5H7	1793		UniRef90_W1Q5H7	1492.89
						UniRef90_W1TPU7	1826		UniRef90_W1TPU7	1584
						UniRef90_W2C5F9	1749		UniRef90_W2C5F9	1260.67
						UniRef90_W2V902	1695		UniRef90_W2V902	1310.33
						UniRef90_W2VFA6	1820		UniRef90_W2VFA6	1441.86
						UniRef90_W2VHQ9	1815		UniRef90_W2VHQ9	1383
						UniRef90_W5W588	1825		UniRef90_W5W588	1286.9
						UniRef90_W5Y045	1805		UniRef90_W5Y045	1320.75
						UniRef90_X2HJ05	1799		UniRef90_X2HJ05	1176
						UniRef90_X2JRL9	1743		UniRef90_X2JRL9	1534.5
						UniRef90_X2JUH2	1733		UniRef90_X2JUH2	1192.17
						UniRef90_X5KEP7	1725		UniRef90_X5KEP7	1397.86
						UniRef90_X7RXG8	1469		UniRef90_X7RXG8	777.5
						UniRef90_X7S544	1737		UniRef90_X7S544	1180.25
						UniRef90_X8GSP9	1826		UniRef90_X8GSP9	1359.2
						UniRef90_X8HTN6	1820		UniRef90_X8HTN6	1363.09
						UniRef90_X8HTQ5	1738		UniRef90_X8HTQ5	1201.8
						UniRef90_X8HVT0	1613		UniRef90_X8HVT0	1083.4
						UniRef90_X8I198	1776		UniRef90_X8I198	1218.57
						UniRef90_X8I2G4	1803		UniRef90_X8I2G4	997.714
						UniRef90_X8I3N9	1818		UniRef90_X8I3N9	1479.44
						UniRef90_X8I4F9	1808		UniRef90_X8I4F9	1221.09
						UNMAPPED	1818		UNMAPPED	1415.53
